# Supplementary material for: Phosphonate-driven oxic CH4 production by Variovorax xiamenensis sp. nov.: insights from marine and freshwater microbial adaptations to P-limitation
Source: ISME Commun. 2025 Jun 16;5(1):ycaf100. doi: 10.1093/ismeco/ycaf100 (PMC12226003; doi:10.1093/ismeco/ycaf100)
Supplement: Supplementary_Dataset_S1_ycaf100 [file supplementary_dataset_s1_ycaf100.xlsx]

## Sheet: Extended Data FigS2
Gene_id	Gene_name	Gene_description	GO_id	GO_term	KO_id	KO_name	Pathway_id	Pathway_definition	MPn+Pi vs MPn			MPn vs Pi			No P vs Pi
									Log2FC(MPN/Pi)	Padjust	Regulate	Log2FC(MPN/Pi)	Padjust	Regulate	Log2FC(MPN/Pi)	Padjust	Regulate
gene5372	-	hypothetical protein	-	-	-	-	-	-	8.34598	4.59991e-43	up	-3.35509	0.00251519	down	-4.49352	3.20384e-05	down
gene5373	-	integrase arm-type DNA-binding domain-containing protein	-	-	-	-	-	-	3.52888	1.86132e-06	up	-	-	no	-	-	no
gene4495	-	LysR family transcriptional regulator	-	-	-	-	-	-	-1.4232	0.00731191	down	-	-	no	-	-	no
gene4496	metQ	MULTISPECIES: methionine-binding protein	-	-	K02073	metQ		ABC transporters	-2.814	1.68503e-05	down	-	-	no	-	-	no
gene4497	-	MULTISPECIES: LLM class flavin-dependent oxidoreductase	-	-	-	-	-	-	-1.70798	7.62045e-07	down	-	-	no	-	-	no
gene4491	-	hypothetical protein	GO:0016020	CC:membrane;	-	-	-	-	-1.05903	0.00320165	down	-	-	no	-	-	no
gene4492	-	aldo/keto reductase	-	-	-	-	-	-	2.35938	3.55663e-11	up	-	-	no	-	-	no
gene4499	metQ	MULTISPECIES: metal ABC transporter substrate-binding protein	-	-	K02073	metQ	map02010	ABC transporters	2.40781	0.0196711	up	-	-	no	-	-	no
gene0869	pgaC	poly-beta-1,6 N-acetyl-D-glucosamine synthase	-	-	K11936	pgaC	map02026;map00543	Biofilm formation - Escherichia coli;Exopolysaccharide biosynthesis	-1.81538	0.00607227	down	-	-	no	-	-	no
gene0868	-	MULTISPECIES: poly-beta-1,6-N-acetyl-D-glucosamine biosynthesis protein PgaD	-	-	-	-	-	-	-3.2053	1.00806e-06	down	-	-	no	-	-	no
gene6379	btuE	glutathione peroxidase	-	-	K00432	gpx	map04918;map00480;map05016;map05022;map05014	Thyroid hormone synthesis;Glutathione metabolism;Huntington disease;Pathways of neurodegeneration - multiple diseases;Amyotrophic lateral sclerosis	5.73009	1.38174e-19	up	-	-	no	-	-	no
gene6378	-	MULTISPECIES: ferritin	-	-	-	-	-	-	5.32386	1.1112e-31	up	-	-	no	-	-	no
gene0861	-	sulfite exporter TauE/SafE family protein	-	-	K07090	-	-	-	-2.79738	6.63894e-08	down	-	-	no	-	-	no
gene0860	-	amidohydrolase family protein	-	-	K12960	mtaD	map00270	Cysteine and methionine metabolism	-2.85345	1.15405e-06	down	-	-	no	-	-	no
gene0863	-	MarR family transcriptional regulator	-	-	-	-	-	-	-1.67192	0.0121874	down	-	-	no	-	-	no
gene6370	dctR	response regulator transcription factor	-	-	K11712	dctR	map02020	Two-component system	2.61488	9.34108e-08	up	-	-	no	-	-	no
gene0865	-	MULTISPECIES: zinc-binding alcohol dehydrogenase family protein	-	-	-	-	-	-	2.00015	1.84803e-06	up	-	-	no	-	-	no
gene0864	-	chloride channel protein	-	-	K03281	clcA	-	-	-1.59204	0.000731797	down	-	-	no	-	-	no
gene6374	glnE	bifunctional	-	-	K00982	glnE	-	-	2.19	4.73397e-06	up	-	-	no	-	-	no
gene3118	lptG	MULTISPECIES: LPS export ABC transporter permease LptG	-	-	K11720	lptG	map02010	ABC transporters	5.24466	6.86813e-13	up	-	-	no	-	-	no
gene3119	lptF	LPS export ABC transporter permease LptF	-	-	K07091	lptF	map02010	ABC transporters	3.76898	3.06016e-46	up	-	-	no	-	-	no
gene4728	-	MULTISPECIES: TRAP transporter permease	GO:0005886;GO:0022857	CC:plasma membrane;MF:transmembrane transporter activity;	K11690	dctM	map02020	Two-component system	-1.9827	4.20282e-05	down	-	-	no	-	-	no
gene4729	-	MULTISPECIES: acyl-CoA thioesterase	-	-	K01075	-	map00362;map00130	Benzoate degradation;Ubiquinone and other terpenoid-quinone biosynthesis	2.40617	0.0161674	up	-	-	no	-	-	no
gene5636	-	hypothetical protein	-	-	-	-	-	-	-2.92255	9.39496e-06	down	-	-	no	-	-	no
gene5635	-	MCP four helix bundle domain-containing protein	-	-	-	-	-	-	-3.35634	1.13698e-05	down	-	-	no	-	-	no
gene5634	-	AraC family transcriptional regulator	GO:0006351;GO:0003700;GO:0043565	BP:transcription, DNA-templated;MF:transcription factor activity, sequence-specific DNA binding;MF:sequence-specific DNA binding;	-	-	-	-	2.42293	2.40085e-11	up	-	-	no	-	-	no
gene4722	iorA	MULTISPECIES: indolepyruvate ferredoxin oxidoreductase subunit alpha	GO:0030976;GO:0043805	MF:thiamine pyrophosphate binding;MF:indolepyruvate ferredoxin oxidoreductase activity;	K00179	iorA	-	-	-1.40048	1.83902e-05	down	-	-	no	-	-	no
gene3111	hrpA	ATP-dependent RNA helicase HrpA	GO:0003676;GO:0003724;GO:0016887;GO:0005524	MF:nucleic acid binding;MF:RNA helicase activity;MF:ATPase activity;MF:ATP binding;	K03578	hrpA	-	-	2.00549	6.1505e-12	up	-	-	no	-	-	no
gene3112	-	Protein of unknown function	-	-	-	-	-	-	4.94876	1.54053e-12	up	-	-	no	-	-	no
gene5638	-	hypothetical protein	-	-	-	-	-	-	-2.85327	2.78507e-05	down	-	-	no	-	-	no
gene3114	-	hypothetical protein	GO:0016020	CC:membrane;	-	-	-	-	-1.80827	0.000145529	down	-	-	no	-	-	no
gene3115	ybdL	Methionine aminotransferase	GO:0009058;GO:0008483;GO:0030170	BP:biosynthetic process;MF:transaminase activity;MF:pyridoxal phosphate binding;	K14287	ybdL	-	-	1.48726	2.64061e-05	up	-	-	no	-	-	no
gene4724	-	MULTISPECIES: tripartite tricarboxylate transporter substrate binding protein	-	-	-	-	-	-	-3.07222	4.46296e-06	down	-	-	no	-	-	no
gene4725	mdlB	MULTISPECIES: alpha-hydroxy-acid oxidizing protein	-	-	K15054	mdlB	map00627	Aminobenzoate degradation	-3.65772	0.000209274	down	-	-	no	-	-	no
gene5570	cpaE	MULTISPECIES: histidine kinase	-	-	K02282	cpaE	-	-	2.21601	5.6579e-05	up	-	-	no	-	-	no
gene5501	-	MULTISPECIES: SDR family NAD(P)-dependent oxidoreductase	-	-	-	-	-	-	-2.7729	5.09263e-05	down	-	-	no	-	-	no
gene5571	cpaF	MULTISPECIES: CpaF family protein	-	-	K02283	cpaF	-	-	4.50557	1.28023e-38	up	-	-	no	-	-	no
gene5572	tadB	type II secretion system F family protein	GO:0005886	CC:plasma membrane;	K12510	tadB	-	-	3.54558	1.17623e-31	up	-	-	no	-	-	no
gene1438	-	SDR family NAD(P)-dependent oxidoreductase	GO:0016491	MF:oxidoreductase activity;	K07124	-	-	-	1.45808	2.82517e-05	up	-	-	no	-	-	no
gene0053	yvaK	alpha/beta fold hydrolase	-	-	K03928	yvaK	-	-	6.13254	4.28556e-52	up	-	-	no	-2.13392	0.00450435	down
gene0054	-	response regulator transcription factor	GO:0000160;GO:0006355;GO:0003677	BP:phosphorelay signal transduction system;BP:regulation of transcription, DNA-templated;MF:DNA binding;	K02483	-	-	-	4.29646	8.61879e-22	up	-	-	no	-	-	no
gene0055	tctE	two-component system sensor histidine kinase TctE	-	-	-	-	-	-	1.80354	1.83431e-05	up	-	-	no	-	-	no
gene2456	-	TIM barrel protein	-	-	-	-	-	-	1.19259	0.000408156	up	-	-	no	-	-	no
gene2457	-	dihydrodipicolinate synthase family protein	-	-	-	-	-	-	-1.41498	0.000161888	down	-	-	no	-	-	no
gene3608	-	SDR family oxidoreductase	-	-	-	-	-	-	3.15072	0.00110543	up	-	-	no	-	-	no
gene3711	pilX	pilus assembly protein PilX	GO:0016020	CC:membrane;	K02673	pilX	-	-	-2.3893	3.10605e-05	down	-	-	no	-	-	no
gene2455	-	MULTISPECIES: LysR family transcriptional regulator	-	-	-	-	-	-	3.07959	0.00070409	up	-	-	no	-	-	no
gene5375	-	IS1182 family transposase	-	-	-	-	-	-	5.39119	8.55421e-26	up	-	-	no	-	-	no
gene3960	-	TOBE domain-containing protein	GO:0015689	BP:molybdate ion transport;	-	-	-	-	7.96193	4.97816e-50	up	-	-	no	-	-	no
gene5458	-	LysR family transcriptional regulator	-	-	-	-	-	-	-2.24191	2.48344e-05	down	-	-	no	-	-	no
gene3717	ribBA	3,4-dihydroxy-2-butanone-4-phosphate synthase	-	-	K14652	ribBA	map00740;map00790	Riboflavin metabolism;Folate biosynthesis	2.92941	3.98478e-15	up	-	-	no	-	-	no
gene0133	boxB	MULTISPECIES: benzoyl-CoA 2,3-epoxidase subunit BoxB	-	-	K15512	boxB	map00362	Benzoate degradation	8.55146	9.34067e-68	up	-	-	no	-	-	no
gene0132	boxC	benzoyl-CoA-dihydrodiol lyase	-	-	K15513	boxC	map00362	Benzoate degradation	7.99685	1.04171e-96	up	-	-	no	-	-	no
gene0131	boxR	MULTISPECIES: helix-turn-helix transcriptional regulator	-	-	K15546	boxR	-	-	5.70194	1.83375e-41	up	-	-	no	-	-	no
gene0130	-	DUF4863 family protein	-	-	-	-	-	-	3.77347	8.34148e-17	up	-	-	no	-	-	no
gene5457	-	hypothetical protein	-	-	-	-	-	-	-1.69776	0.00032349	down	-	-	no	-	-	no
gene0136	-	adhesin	-	-	-	-	-	-	4.76495	5.94379e-18	up	-	-	no	-	-	no
gene0135	-	MaoC family dehydratase	-	-	-	-	-	-	3.37658	2.8066e-20	up	-	-	no	-	-	no
gene0134	boxA	MULTISPECIES: benzoyl-CoA 2,3-epoxidase subunit BoxA	-	-	K15511	boxA	map00362	Benzoate degradation	5.57178	3.42321e-70	up	-	-	no	-	-	no
gene4392	-	MULTISPECIES: oxidoreductase	-	-	-	-	-	-	-1.32311	0.000753873	down	-	-	no	-	-	no
gene3714	fimT	MULTISPECIES: type II transport protein GspH	GO:0015628;GO:0015627;GO:0005886	BP:protein secretion by the type II secretion system;CC:type II protein secretion system complex;CC:plasma membrane;	K08084	fimT	-	-	1.98124	2.16746e-09	up	-	-	no	-	-	no
gene0257	metH	methionine synthase	-	-	K00548	metH	map00450;map00670;map00270	Selenocompound metabolism;One carbon pool by folate;Cysteine and methionine metabolism	4.66455	2.00117e-20	up	-	-	no	-	-	no
gene0254	-	MULTISPECIES: PACE efflux transporter	-	-	-	-	-	-	-1.12768	0.00229001	down	-	-	no	-	-	no
gene0255	-	lipase chaperone	-	-	-	-	-	-	-1.69082	6.36904e-05	down	-	-	no	-	-	no
gene0252	nemR	TetR/AcrR family transcriptional regulator	-	-	K16137	nemR	-	-	1.66315	7.91056e-07	up	-	-	no	-	-	no
gene0253	-	LysR family transcriptional regulator	-	-	-	-	-	-	-2.31612	4.98823e-05	down	-	-	no	-	-	no
gene0250	-	SH3 domain-containing protein	-	-	-	-	-	-	1.56371	0.00320434	up	-	-	no	-	-	no
gene0251	curA	NADP-dependent oxidoreductase	-	-	K23256	curA	-	-	-1.48965	0.00297694	down	-	-	no	-	-	no
gene5929	pilU	MULTISPECIES: PilT/PilU family type 4a pilus ATPase	-	-	K02670	pilU	-	-	3.54174	2.70643e-06	up	-	-	no	2.01502	0.000847888	up
gene5272	-	hypothetical protein	-	-	-	-	-	-	-2.60901	0.0291835	down	-	-	no	-	-	no
gene4041	-	MULTISPECIES: hypothetical protein	-	-	-	-	-	-	2.87411	8.50938e-13	up	-	-	no	-	-	no
gene1069	-	MULTISPECIES: hypothetical protein	GO:0016020	CC:membrane;	-	-	-	-	3.34758	0.000146968	up	-	-	no	-	-	no
gene4936	-	cache domain-containing protein	-	-	K02480	-	-	-	1.38411	2.59098e-05	up	-	-	no	-	-	no
gene4934	-	hypothetical protein	-	-	-	-	-	-	2.45531	0.00290584	up	-	-	no	-	-	no
gene4933	dgt	dNTP triphosphohydrolase	-	-	K01129	dgt	map01232;map00230	Nucleotide metabolism;Purine metabolism	6.13636	4.57239e-24	up	-	-	no	-	-	no
gene4932	-	hypothetical protein	-	-	-	-	-	-	6.76176	8.65759e-33	up	-	-	no	-	-	no
gene4931	-	MULTISPECIES: phytanoyl-CoA dioxygenase family protein	-	-	-	-	-	-	4.09875	4.73236e-17	up	-	-	no	-	-	no
gene4930	-	MULTISPECIES: class I SAM-dependent methyltransferase	-	-	-	-	-	-	1.59988	6.68423e-05	up	-	-	no	-	-	no
gene5928	pilT	MULTISPECIES: type IV pilus twitching motility protein PilT	GO:0005524	MF:ATP binding;	K02669	pilT	-	-	2.72371	0.00246629	up	-	-	no	2.31443	0.000831846	up
gene6373	-	TIGR02099 family protein	-	-	-	-	-	-	3.34951	1.88262e-12	up	-	-	no	-	-	no
gene1037	-	MULTISPECIES: amidohydrolase	GO:0016810	MF:hydrolase activity, acting on carbon-nitroge;	-	-	-	-	-1.00739	0.00301179	down	-	-	no	-	-	no
gene5048	mcp	MCP four helix bundle domain-containing protein	-	-	-	-	-	-	-1.04063	0.011756	down	-	-	no	1.76456	0.000831846	up
gene1033	-	MULTISPECIES: 2-hydroxychromene-2-carboxylate isomerase	-	-	-	-	-	-	3.71839	3.6126e-26	up	-	-	no	-	-	no
gene6372	ybeM	carbon-nitrogen hydrolase family protein	-	-	K11206	ybeM	-	-	2.97992	3.78695e-10	up	-	-	no	-	-	no
gene5044	aer	PAS domain S-box protein	-	-	K03776	aer	map02030;map02020	Bacterial chemotaxis;Two-component system	-2.59164	6.76502e-09	down	-	-	no	-	-	no
gene5045	mcp	MULTISPECIES: MCP four helix bundle domain-containing protein	-	-	-	-	-	-	-	-	no	-	-	no	1.8236	1.89487e-06	up
gene5046	mcp	MCP four helix bundle domain-containing protein	-	-	K03406	mcp	map02030;map02020	Bacterial chemotaxis;Two-component system	-1.18291	0.013067	down	-	-	no	1.01627	0.0197952	up
gene5040	mcp	MCP four helix bundle domain-containing protein	-	-	-	-	-	-	-1.08478	0.0235426	down	-	-	no	2.04654	2.49799e-06	up
gene6371	dctS	PAS domain S-box protein	-	-	K11711	dctS	map02020	Two-component system	2.02118	5.88116e-05	up	-	-	no	-	-	no
gene5042	mcp	MULTISPECIES: HAMP domain-containing protein	-	-	K03406	mcp	map02030;map02020	Bacterial chemotaxis;Two-component system	-	-	no	-	-	no	3.05908	0.00120439	up
gene5215	hemA	glutamyl-tRNA reductase	-	-	K02492	hemA	map00860	Porphyrin metabolism	3.28912	5.47888e-16	up	-	-	no	-	-	no
gene0334	-	DMT family transporter	-	-	-	-	-	-	-2.74885	0.000230104	down	-	-	no	-	-	no
gene5217	hemK	peptide chain release factor N(5)-glutamine methyltransferase	-	-	K02493	hemK	-	-	-1.25247	0.0200052	down	-	-	no	-	-	no
gene6376	-	carboxymuconolactone decarboxylase family protein	-	-	-	-	-	-	1.11236	0.022721	up	-	-	no	-	-	no
gene2264	vanR	GntR family transcriptional regulator	GO:0006351;GO:0003700;GO:0003677	BP:transcription, DNA-templated;MF:transcription factor activity, sequence-specific DNA binding;MF:DNA binding;	K11475	vanR	-	-	-2.60501	2.42205e-06	down	-	-	no	-	-	no
gene5216	prfA	MULTISPECIES: peptide chain release factor 1	-	-	K02835	prfA	-	-	1.87934	6.63894e-08	up	-	-	no	-	-	no
gene3145	-	MULTISPECIES: hypothetical protein	-	-	-	-	-	-	4.50761	1.48584e-10	up	-	-	no	2.30577	0.0157997	up
gene0330	glcE	glycolate oxidase FAD binding subunit	GO:0003824;GO:0071949	MF:catalytic activity;MF:FAD binding;	K11472	glcE	map00630	Glyoxylate and dicarboxylate metabolism	-1.72441	0.001849	down	-	-	no	-	-	no
gene5213	-	GNAT family N-acetyltransferase	-	-	-	-	-	-	-2.35777	1.77279e-05	down	-	-	no	-	-	no
gene0747	impC	MULTISPECIES: type VI secretion system contractile sheath large subunit	-	-	K11900	impC	map02025	Biofilm formation - Pseudomonas aeruginosa	-	-	no	-	-	no	2.66106	0.000155987	up
gene5174	yhjG	MULTISPECIES: AsmA family protein	-	-	K07290	yhjG	-	-	3.63824	8.25391e-36	up	-	-	no	-	-	no
gene0339	-	MULTISPECIES: DMT family transporter	-	-	-	-	-	-	-2.98766	2.08221e-06	down	-	-	no	-	-	no
gene2266	-	aspartate aminotransferase family protein	-	-	-	-	-	-	-3.24699	6.73972e-06	down	-	-	no	-	-	no
gene5218	grxD	MULTISPECIES: Grx4 family monothiol glutaredoxin	-	-	K07390	grxD	-	-	7.26469	2.30024e-26	up	-3.09385	0.0410035	down	-	-	no
gene5198	ubiE	MULTISPECIES: bifunctional demethylmenaquinone methyltransferase/2-methoxy-6-polyprenyl-1,4-benzoquinol methylase UbiE	GO:0006744;GO:0009234;GO:0009060;GO:0032259;GO:0102027;GO:0102094;GO:0043770;GO:0102955;GO:0043333	BP:ubiquinone biosynthetic process;BP:menaquinone biosynthetic process;BP:aerobic respiration;BP:methylation;MF:S-adenosylmethionin;MF:S-adenosylmethionin;MF:demethylmenaquinone methyltransferase activity;MF:S-adenosylmethionin;MF:2-octaprenyl-6-methoxy-1,4-benzoquinone methyltransferase activity;	K03183	ubiE	map00130	Ubiquinone and other terpenoid-quinone biosynthesis	5.02612	4.97155e-22	up	-	-	no	-	-	no
gene5199	-	MULTISPECIES: DUF971 domain-containing protein	-	-	-	-	-	-	2.71172	0.00534369	up	-	-	no	-	-	no
gene5196	ubiJ	hypothetical protein	-	-	K03690	ubiJ	-	-	3.98079	9.14715e-29	up	-	-	no	-	-	no
gene2218	-	MULTISPECIES: HPF/RaiA family ribosome-associated protein	-	-	-	-	-	-	4.34121	1.23382e-57	up	-	-	no	-	-	no
gene5194	-	MULTISPECIES: sodium:solute symporter family protein	-	-	K03307	-	-	-	2.94368	6.43845e-09	up	-	-	no	-	-	no
gene5195	ubiB	MULTISPECIES: ubiquinone biosynthesis regulatory protein kinase UbiB	-	-	K03688	ubiB	-	-	2.74553	2.11725e-09	up	-	-	no	-	-	no
gene5192	-	DUF502 domain-containing protein	-	-	-	-	-	-	2.95957	3.51405e-10	up	-	-	no	-	-	no
gene5193	-	MULTISPECIES: zinc ribbon domain-containing protein	-	-	-	-	-	-	1.38053	0.00207386	up	-	-	no	-	-	no
gene2219	-	CBS domain-containing protein	GO:0016310;GO:0016301;GO:0003938	BP:phosphorylation;MF:kinase activity;MF:IMP dehydrogenase activity;	-	-	-	-	4.99702	9.03296e-22	up	-	-	no	-	-	no
gene0548	bioN	MULTISPECIES: energy-coupling factor transporter transmembrane protein EcfT	-	-	K16783	bioN	map02010	ABC transporters	-2.47398	0.000104219	down	-	-	no	-	-	no
gene5427	rapZ	MULTISPECIES: RNase adapter RapZ	-	-	K06958	rapZ	-	-	1.161	0.00149317	up	-	-	no	-	-	no
gene4188	glnQ	glutamine ABC transporter ATP-binding protein GlnQ	GO:0005886;GO:0015424;GO:0016887;GO:0005524	CC:plasma membrane;MF:amino acid-transporting ATPase activity;MF:ATPase activity;MF:ATP binding;	K10038	glnQ	map02010	ABC transporters	-2.82834	3.04518e-05	down	-	-	no	-	-	no
gene2416	livK	MULTISPECIES: ABC transporter substrate-binding protein	-	-	K01999	livK	map02024;map02010	Quorum sensing;ABC transporters	-	-	no	-	-	no	3.39911	3.60386e-05	up
gene2417	livK	MULTISPECIES: ABC transporter substrate-binding protein	-	-	K01999	livK	map02024;map02010	Quorum sensing;ABC transporters	1.79731	0.0260696	up	-	-	no	2.98909	2.73432e-05	up
gene2415	livF	MULTISPECIES: ABC transporter ATP-binding protein	GO:0005886;GO:0016887;GO:0005524	CC:plasma membrane;MF:ATPase activity;MF:ATP binding;	K01996	livF	map02024;map02010	Quorum sensing;ABC transporters	-2.47279	8.0215e-05	down	-	-	no	-	-	no
gene2413	-	MULTISPECIES: DUF1479 family protein	-	-	-	-	-	-	-1.43197	0.00478344	down	-	-	no	-	-	no
gene2411	emrB	MULTISPECIES: DHA2 family efflux MFS transporter permease subunit	-	-	K03446	emrB	-	-	1.4182	0.002278	up	-	-	no	-	-	no
gene0544	-	LamG domain-containing protein	-	-	-	-	-	-	-3.58399	9.92239e-06	down	-	-	no	-	-	no
gene6566	-	zinc ribbon domain-containing protein	-	-	-	-	-	-	-1.71822	0.000820932	down	-	-	no	-	-	no
gene5633	-	3-keto-5-aminohexanoate cleavage protein	GO:0043720	MF:3-keto-5-aminohexanoate cleavage activity;	-	-	-	-	2.05322	0.0203313	up	-	-	no	-	-	no
gene6564	kdsD	KpsF/GutQ family sugar-phosphate isomerase	-	-	K06041	kdsD	map01250;map00540	Biosynthesis of nucleotide sugars;Lipopolysaccharide biosynthesis	2.34192	3.74488e-07	up	-	-	no	-	-	no
gene1619	rbsA	sugar ABC transporter ATP-binding protein	-	-	K10441	rbsA	map02010	ABC transporters	-1.68107	8.20253e-05	down	-	-	no	-	-	no
gene1618	-	amidohydrolase family protein	-	-	K07046	-	map00051	Fructose and mannose metabolism	-1.81829	0.000217554	down	-	-	no	-	-	no
gene6560	-	RNA-binding protein	-	-	-	-	-	-	6.33961	9.65322e-31	up	-	-	no	-	-	no
gene5632	tauD	TauD/TfdA family dioxygenase	GO:0051213	MF:dioxygenase activity;	-	-	-	-	-1.03957	0.0350806	down	-	-	no	-	-	no
gene1615	-	class I SAM-dependent methyltransferase	GO:0032259;GO:0008757	BP:methylation;MF:S-adenosylmethionine-dependent methyltransferase activity;	-	-	-	-	-3.00174	4.0915e-07	down	-	-	no	-	-	no
gene1614	-	DUF2938 domain-containing protein	-	-	-	-	-	-	-2.80425	9.38103e-05	down	-	-	no	-	-	no
gene1617	-	transcriptional regulator, IclR family	-	-	-	-	-	-	2.38056	9.05499e-16	up	-	-	no	-	-	no
gene1611	-	GrpB family protein	-	-	-	-	-	-	1.82153	0.0020069	up	-	-	no	-	-	no
gene1610	-	MULTISPECIES: hypothetical protein	GO:0016020	CC:membrane;	-	-	-	-	-2.50822	0.00085861	down	-	-	no	-	-	no
gene1613	tehA	C4-dicarboxylate ABC transporter	GO:0055085;GO:0016020	BP:transmembrane transport;CC:membrane;	K03304	tehA	-	-	-1.52216	0.000413107	down	-	-	no	-	-	no
gene1612	-	MULTISPECIES: GlxA family transcriptional regulator	GO:0006351;GO:0003700;GO:0043565	BP:transcription, DNA-templated;MF:transcription factor activity, sequence-specific DNA binding;MF:sequence-specific DNA binding;	-	-	-	-	-2.14528	2.63393e-06	down	-	-	no	-	-	no
gene0745	-	MULTISPECIES: hypothetical protein	-	-	-	-	-	-	2.65984	0.0098187	up	-	-	no	5.84795	2.23712e-11	up
gene5994	atpA	F0F1 ATP synthase subunit alpha	-	-	K02111	atpA	map00195;map00190	Photosynthesis;Oxidative phosphorylation	4.50571	5.93001e-09	up	-	-	no	2.53637	0.00240224	up
gene2091	manB	phosphomannomutase/phosphoglucomutase	-	-	K01840	manB	map00520;map01250;map00541;map00051	Amino sugar and nucleotide sugar metabolism;Biosynthesis of nucleotide sugars;O-Antigen nucleotide sugar biosynthesis;Fructose and mannose metabolism	4.06334	4.0103e-51	up	-	-	no	-	-	no
gene2096	-	MULTISPECIES: TetR/AcrR family transcriptional regulator	-	-	K09017	rutR	-	-	4.1085	3.02151e-29	up	-	-	no	-	-	no
gene2097	msrA	MULTISPECIES: peptide-methionine (S)-S-oxide reductase MsrA	-	-	K07304	msrA	-	-	4.95213	1.5731e-12	up	-	-	no	-	-	no
gene2095	pcm	MULTISPECIES: protein-L-isoaspartate O-methyltransferase	GO:0032259;GO:0036211;GO:0004719	BP:methylation;BP:protein modification process;MF:protein-L-isoaspartat;	K00573	pcm	-	-	2.53454	4.14853e-13	up	-	-	no	-	-	no
gene3365	-	MFS transporter	-	-	K19577	ydhP	-	-	-2.38373	9.75506e-06	down	-	-	no	-	-	no
gene2099	-	MULTISPECIES: TonB-dependent receptor	-	-	K02014	-	-	-	-1.29811	0.000734645	down	-	-	no	-	-	no
gene3275	cpaB	Flp pilus assembly protein CpaB	-	-	K02279	cpaB	-	-	-2.22342	2.44644e-06	down	-	-	no	-	-	no
gene3274	cpaA	prepilin peptidase	-	-	K02278	cpaA	-	-	-3.239	3.98489e-06	down	-	-	no	-	-	no
gene3277	-	hypothetical protein	-	-	-	-	-	-	-2.26689	0.0382508	down	-	-	no	-	-	no
gene4556	-	DUF2252 domain-containing protein	-	-	-	-	-	-	3.45972	1.41961e-33	up	-	-	no	-	-	no
gene4551	-	MULTISPECIES: IclR family transcriptional regulator	-	-	K19333	kdgR	-	-	-1.73336	0.000343012	down	-	-	no	-	-	no
gene4550	cobT	MULTISPECIES: cobalt chelatase	-	-	K09883	cobT	map00860	Porphyrin metabolism	-1.87824	0.000236278	down	-	-	no	-	-	no
gene2672	-	hypothetical protein	-	-	-	-	-	-	-4.05075	0.000134847	down	-	-	no	-	-	no
gene2673	-	glycoside hydrolase family 19 protein	-	-	K03791	-	-	-	-2.36947	0.0069568	down	-	-	no	-	-	no
gene3279	-	Flp family type IVb pilin	-	-	K02651	flp	map04112	Cell cycle - Caulobacter	6.6836	1.0905e-15	up	-	-	no	-	-	no
gene3278	-	Flp family type IVb pilin	GO:0016020	CC:membrane;	K02651	flp	map04112	Cell cycle - Caulobacter	6.06066	1.84702e-41	up	-	-	no	-	-	no
gene2674	-	hypothetical protein	-	-	-	-	-	-	-2.50327	0.0135252	down	-	-	no	-	-	no
gene3110	-	cell division protease FtsH	GO:0051301;GO:0006508;GO:0004176;GO:0004222;GO:0016887;GO:0005524	BP:cell division;BP:proteolysis;MF:ATP-dependent peptidase activity;MF:metalloendopeptidase activity;MF:ATPase activity;MF:ATP binding;	-	-	-	-	-1.16605	0.000101403	down	-	-	no	-	-	no
gene4184	-	MULTISPECIES: ATP-binding protein	-	-	-	-	-	-	-2.39291	0.000688981	down	-	-	no	-	-	no
gene4723	iorB	indolepyruvate oxidoreductase subunit beta family protein	-	-	K00180	iorB	-	-	-3.02354	0.000755346	down	-	-	no	-	-	no
gene1278	-	MULTISPECIES: AraC family transcriptional regulator	-	-	-	-	-	-	2.01914	9.54161e-06	up	-	-	no	-	-	no
gene4720	-	sulfite exporter TauE/SafE family protein	-	-	K07090	-	-	-	-2.04752	0.000680153	down	-	-	no	-	-	no
gene3029	sbp	MULTISPECIES: sulfate ABC transporter substrate-binding protein	-	-	K23163	sbp	map02010;map00920	ABC transporters;Sulfur metabolism	-	-	no	-2.62386	0.00330036	down	-	-	no
gene5933	-	MULTISPECIES: BON domain-containing protein	-	-	-	-	-	-	3.07433	3.1924e-14	up	-	-	no	-	-	no
gene3033	ssuD	FMNH2-dependent alkanesulfonate monooxygenase	-	-	K04091	ssuD	map00920	Sulfur metabolism	-3.12993	2.97696e-06	down	-	-	no	-	-	no
gene5927	yggS	YggS family pyridoxal phosphate-dependent enzyme	-	-	K06997	yggS	-	-	2.0802	9.10083e-10	up	-	-	no	-	-	no
gene5864	pccA	hypothetical protein	-	-	K09796	pccA	-	-	3.5522	2.53197e-14	up	-	-	no	-	-	no
gene4485	-	MULTISPECIES: TIGR02281 family clan AA aspartic protease	-	-	K06985	-	map04112	Cell cycle - Caulobacter	1.3663	0.00068418	up	-	-	no	-	-	no
gene4484	yajQ	MULTISPECIES: YajQ family cyclic di-GMP-binding protein	-	-	K09767	yajQ	-	-	5.57783	1.78671e-20	up	-	-	no	-	-	no
gene4483	murB	UDP-N-acetylmuramate dehydrogenase	-	-	K00075	murB	map00520;map01250;map00550	Amino sugar and nucleotide sugar metabolism;Biosynthesis of nucleotide sugars;Peptidoglycan biosynthesis	3.21143	1.44154e-10	up	-	-	no	-	-	no
gene4482	-	MULTISPECIES: hypothetical protein	-	-	-	-	-	-	1.25171	4.61269e-05	up	-	-	no	-	-	no
gene4481	argG	MULTISPECIES: argininosuccinate synthase	-	-	K01940	argG	map00220;map00250;map05418	Arginine biosynthesis;Alanine, aspartate and glutamate metabolism;Fluid shear stress and atherosclerosis	2.81249	3.61661e-23	up	-	-	no	-	-	no
gene4480	ppnP	MULTISPECIES: pyrimidine/purine nucleoside phosphorylase	-	-	K09913	ppnP	map00240;map01232;map00230	Pyrimidine metabolism;Nucleotide metabolism;Purine metabolism	5.29278	4.0954e-15	up	-	-	no	-	-	no
gene4489	-	MULTISPECIES: DUF2975 domain-containing protein	-	-	-	-	-	-	-2.31359	2.48222e-05	down	-	-	no	-	-	no
gene2525	oiaK	four-carbon acid sugar kinase family protein	-	-	K23247	oiaK	-	-	-2.83391	4.54267e-05	down	-	-	no	-	-	no
gene0818	-	MULTISPECIES: coniferyl aldehyde dehydrogenase	-	-	K00154	-	-	-	-1.22677	0.00352553	down	-	-	no	-	-	no
gene0819	-	MULTISPECIES: DSD1 family PLP-dependent enzyme	-	-	-	-	-	-	-1.35437	0.000400123	down	-	-	no	-	-	no
gene6348	-	MULTISPECIES: FAD-binding oxidoreductase	-	-	-	-	-	-	-2.0886	4.38704e-05	down	-	-	no	-	-	no
gene6349	-	MULTISPECIES: ABC transporter substrate-binding protein	-	-	K02051	-	-	-	3.35327	0.000103673	up	-	-	no	-	-	no
gene6346	-	MULTISPECIES: ABC transporter ATP-binding protein	-	-	K02049	-	-	-	-1.13853	0.0055286	down	-	-	no	-	-	no
gene0815	lapC	HlyD family type I secretion periplasmic adaptor subunit	GO:0009306;GO:0005886	BP:protein secretion;CC:plasma membrane;	K12542	lapC	-	-	-1.54529	0.000903822	down	-	-	no	-	-	no
gene0816	-	tetratricopeptide repeat protein	-	-	-	-	-	-	-2.04339	0.000164383	down	-	-	no	-	-	no
gene0817	-	MULTISPECIES: TetR/AcrR family transcriptional regulator	-	-	-	-	-	-	5.1058	3.24776e-14	up	-	-	no	-	-	no
gene6342	-	amino acid ABC transporter permease	-	-	K02029	-	-	-	-1.1045	0.0172438	down	-	-	no	-	-	no
gene0811	bapA	BapA prefix-like domain-containing protein	-	-	K20276	bapA	map02024	Quorum sensing	-2.59656	2.46381e-07	down	-	-	no	-	-	no
gene6340	-	MULTISPECIES: hypothetical protein	-	-	-	-	-	-	-1.54382	0.0207705	down	-	-	no	-	-	no
gene6341	-	basic amino acid ABC transporter substrate-binding protein	-	-	K02030	-	-	-	2.90718	1.14444e-05	up	-	-	no	-	-	no
gene3411	dmdB	MULTISPECIES: fatty-acid--CoA ligase	-	-	K20034	dmdB	map00920	Sulfur metabolism	2.29024	4.07303e-08	up	-	-	no	-	-	no
gene2521	-	hypothetical protein	-	-	-	-	-	-	3.45788	3.47267e-24	up	-	-	no	-	-	no
gene5606	cbbR	MULTISPECIES: LysR family transcriptional regulator	GO:0006351;GO:0003700;GO:0003677	BP:transcription, DNA-templated;MF:transcription factor activity, sequence-specific DNA binding;MF:DNA binding;	K21703	cbbR	-	-	2.70723	0.000578564	up	-	-	no	-	-	no
gene5607	pyk	MULTISPECIES: pyruvate kinase	-	-	K00873	pyk	map05165;map05203;map00620;map00010;map04922;map05230;map04930	Human papillomavirus infection;Viral carcinogenesis;Pyruvate metabolism;Glycolysis / Gluconeogenesis;Glucagon signaling pathway;Central carbon metabolism in cancer;Type II diabetes mellitus	-2.853	2.35176e-07	down	-	-	no	-	-	no
gene5605	-	hypothetical protein	-	-	-	-	-	-	7.50036	1.00188e-25	up	-	-	no	-	-	no
gene5602	fdoI	MULTISPECIES: formate dehydrogenase subunit gamma	-	-	K00127	fdoI	map00680;map00630	Methane metabolism;Glyoxylate and dicarboxylate metabolism	1.19875	0.000974139	up	-	-	no	-	-	no
gene4738	-	MULTISPECIES: urate hydroxylase PuuD	-	-	-	-	-	-	1.72439	0.000347395	up	-	-	no	-	-	no
gene5601	fdoH	MULTISPECIES: formate dehydrogenase beta subunit	-	-	K00124	fdoH	map00680;map00630	Methane metabolism;Glyoxylate and dicarboxylate metabolism	-1.34239	0.00770039	down	-	-	no	-	-	no
gene5608	panE	2-dehydropantoate 2-reductase	-	-	K00077	panE	map00770	Pantothenate and CoA biosynthesis	-1.25987	0.00112849	down	-	-	no	-	-	no
gene3104	dapE	succinyl-diaminopimelate desuccinylase	-	-	K01439	dapE	map00300	Lysine biosynthesis	3.08825	1.05775e-18	up	-	-	no	-	-	no
gene3410	livK	MULTISPECIES: branched-chain amino acid ABC transporter substrate-binding protein	-	-	K01999	livK	map02024;map02010	Quorum sensing;ABC transporters	3.03922	0.00207796	up	-	-	no	2.1648	0.00247011	up
gene2646	-	replication endonuclease	-	-	-	-	-	-	-2.85844	0.000471057	down	-	-	no	-	-	no
gene5924	-	MULTISPECIES: DUF4148 domain-containing protein	-	-	-	-	-	-	-2.77755	6.00606e-05	down	-	-	no	-	-	no
gene3413	pnbA	para-nitrobenzyl esterase	GO:0016787	MF:hydrolase activity;	K03929	pnbA	-	-	-1.39936	0.00152705	down	-	-	no	-	-	no
gene6233	-	MULTISPECIES: bifunctional salicylyl-CoA 5-hydroxylase/oxidoreductase	-	-	K09461	-	map00627	Aminobenzoate degradation	2.61818	4.93285e-17	up	-	-	no	-	-	no
gene1113	miaB	MULTISPECIES: tRNA (N6-isopentenyl adenosine(37)-C2)-methylthiotransferase MiaB	-	-	K06168	miaB	-	-	2.57112	8.09146e-16	up	-	-	no	-	-	no
gene5953	acrR	TetR family transcriptional regulator	-	-	K03577	acrR	-	-	3.20138	2.3206e-15	up	-	-	no	-	-	no
gene5101	-	MFS transporter	-	-	-	-	-	-	-3.22136	6.73102e-05	down	-	-	no	-	-	no
gene5100	-	MULTISPECIES: LysR family transcriptional regulator	-	-	-	-	-	-	-2.17436	1.56949e-05	down	-	-	no	-	-	no
gene1118	-	DUF4136 domain-containing protein	-	-	-	-	-	-	3.97946	5.95166e-18	up	-	-	no	-	-	no
gene4519	vgrG	MULTISPECIES: type VI secretion system tip protein VgrG	-	-	K11904	vgrG	map03070	Bacterial secretion system	-	-	no	-	-	no	4.55463	2.0849e-08	up
gene5468	ftsY	MULTISPECIES: signal recognition particle-docking protein FtsY	-	-	K03110	ftsY	map02024;map03070;map03060	Quorum sensing;Bacterial secretion system;Protein export	1.40479	5.23203e-05	up	-	-	no	-	-	no
gene0106	mvaA	hydroxymethylglutaryl-CoA reductase, degradative	-	-	K00054	mvaA	map00900	Terpenoid backbone biosynthesis	-2.80287	4.10331e-07	down	-	-	no	-	-	no
gene5467	pqqL	zinc protease	GO:0006508;GO:0008233;GO:0046872	BP:proteolysis;MF:peptidase activity;MF:metal ion binding;	K07263	pqqL	-	-	2.43654	4.53335e-08	up	-	-	no	-	-	no
gene5464	lysE	MULTISPECIES: amino acid transporter	-	-	K06895	lysE	-	-	-2.55049	0.000105285	down	-	-	no	-	-	no
gene0105	-	hypothetical protein	-	-	-	-	-	-	-2.83636	0.00305453	down	-	-	no	-	-	no
gene0102	-	hypothetical protein	-	-	-	-	-	-	1.44061	0.00633296	up	-	-	no	-	-	no
gene0103	-	hypothetical protein	-	-	-	-	-	-	2.48636	0.0212851	up	-	-	no	2.15043	0.0415398	up
gene5460	pxpC	biotin-dependent carboxyltransferase family protein	-	-	K23124	pxpC	map00480	Glutathione metabolism	-2.61408	3.29304e-05	down	-	-	no	-	-	no
gene5461	pxpB	5-oxoprolinase subunit PxpB	-	-	K23123	pxpB	map00480	Glutathione metabolism	-1.94623	0.000803707	down	-	-	no	-	-	no
gene5106	fdoG	MULTISPECIES: formate dehydrogenase-N subunit alpha	GO:0046872;GO:0051539;GO:0016491	MF:metal ion binding;MF:4 iron, 4 sulfur cluster binding;MF:oxidoreductase activity;	K00123	fdoG	map00680;map00630	Methane metabolism;Glyoxylate and dicarboxylate metabolism	2.34514	2.04688e-08	up	-	-	no	-	-	no
gene3797	pepN	peptidase M1	-	-	K01256	pepN	map00480	Glutathione metabolism	-	-	no	-	-	no	3.52386	3.14151e-06	up
gene4983	-	tripartite tricarboxylate transporter substrate binding protein	-	-	-	-	-	-	-2.36847	6.25121e-05	down	-	-	no	-	-	no
gene4057	-	metallophosphoesterase	-	-	-	-	-	-	-	-	no	-	-	no	1.02246	0.0130565	up
gene5865	-	iron complex outermembrane receptor protein	GO:0009279	CC:cell outer membrane;	K02014	-	-	-	2.73764	2.82014e-12	up	-	-	no	-	-	no
gene0249	metH	MULTISPECIES: homocysteine S-methyltransferase family protein	-	-	K00548	metH	map00450;map00670;map00270	Selenocompound metabolism;One carbon pool by folate;Cysteine and methionine metabolism	3.07292	2.50487e-18	up	-	-	no	-	-	no
gene2897	rnhA	MULTISPECIES: ribonuclease HI	-	-	K03469	rnhA	map03030	DNA replication	3.42229	2.10693e-05	up	-	-	no	-	-	no
gene0247	hutF	MULTISPECIES: formimidoylglutamate deiminase	-	-	K05603	hutF	map00340	Histidine metabolism	-1.4499	0.00127576	down	-	-	no	-	-	no
gene0246	hutI	imidazolonepropionase	-	-	K01468	hutI	map00340	Histidine metabolism	-1.33469	0.00259232	down	-	-	no	-	-	no
gene3910	-	LysR family transcriptional regulator	GO:0006351;GO:0003700;GO:0003677	BP:transcription, DNA-templated;MF:transcription factor activity, sequence-specific DNA binding;MF:DNA binding;	-	-	-	-	-1.67559	0.000708879	down	-	-	no	-	-	no
gene4231	hom	homoserine dehydrogenase	-	-	K00003	hom	map00270;map00300;map00260	Cysteine and methionine metabolism;Lysine biosynthesis;Glycine, serine and threonine metabolism	2.0244	1.03948e-09	up	-	-	no	-	-	no
gene3912	pssA	CDP-alcohol phosphatidyltransferase family protein	-	-	K17103	pssA	map00564;map00260	Glycerophospholipid metabolism;Glycine, serine and threonine metabolism	1.1099	0.00144387	up	-	-	no	-	-	no
gene4233	alaA	MULTISPECIES: pyridoxal phosphate-dependent aminotransferase	GO:0009058;GO:0004021;GO:0030170	BP:biosynthetic process;MF:L-alanin;MF:pyridoxal phosphate binding;	K14260	alaA	map00220;map00250;map00290	Arginine biosynthesis;Alanine, aspartate and glutamate metabolism;Valine, leucine and isoleucine biosynthesis	4.13369	1.7282e-23	up	-	-	no	-	-	no
gene4234	-	Xcc1710-like domain-containing protein	-	-	-	-	-	-	6.6016	3.30526e-22	up	-	-	no	-	-	no
gene4235	-	MULTISPECIES: peroxiredoxin	GO:0016209;GO:0004601;GO:0016491	MF:antioxidant activity;MF:peroxidase activity;MF:oxidoreductase activity;	K03564	-	-	-	6.66464	5.98031e-20	up	-	-	no	-	-	no
gene4236	phoH2	MULTISPECIES: PhoH family protein	-	-	K07175	phoH2	-	-	3.10943	6.74552e-31	up	-	-	no	-	-	no
gene3917	cbpM	MULTISPECIES: MerR family transcriptional regulator	-	-	K18997	cbpM	-	-	1.99008	0.012621	up	-	-	no	-	-	no
gene3919	-	MULTISPECIES: dipeptidase	-	-	-	-	-	-	3.68053	3.13293e-15	up	-	-	no	-	-	no
gene2894	mltD	MULTISPECIES: transglycosylase SLT domain-containing protein	-	-	K08307	mltD	-	-	3.33398	1.45813e-24	up	-	-	no	-	-	no
gene2032	-	MULTISPECIES: ribonuclease activity regulator RraA	-	-	-	-	-	-	-3.27306	2.96107e-06	down	-	-	no	-	-	no
gene5027	fliL	flagellar basal body-associated protein FliL	-	-	K02415	fliL	map02040	Flagellar assembly	-2.28495	0.000990383	down	-	-	no	-	-	no
gene0961	-	CoA transferase	-	-	-	-	-	-	-1.18795	0.00440343	down	-	-	no	-	-	no
gene2895	gloB	MULTISPECIES: hydroxyacylglutathione hydrolase	-	-	K01069	gloB	map00620	Pyruvate metabolism	3.83439	3.18169e-32	up	-	-	no	-	-	no
gene4686	-	MULTISPECIES: short chain dehydrogenase	-	-	-	-	-	-	-2.07281	5.67864e-05	down	-	-	no	-	-	no
gene5059	flgA	flagella basal body P-ring formation protein FlgA	-	-	K02386	flgA	map02040	Flagellar assembly	-1.98906	0.000732056	down	-	-	no	-	-	no
gene5058	flgB	flagellar basal body rod protein FlgB	-	-	K02387	flgB	map02040	Flagellar assembly	-	-	no	-	-	no	3.79829	0.000158205	up
gene5057	flgC	flagellar basal body rod protein FlgC	-	-	K02388	flgC	map02040	Flagellar assembly	-3.22015	6.15101e-05	down	-	-	no	-	-	no
gene5056	flgD	MULTISPECIES: flagellar hook assembly protein FlgD	-	-	K02389	flgD	map02040	Flagellar assembly	-	-	no	-	-	no	4.51966	3.77942e-07	up
gene5055	flgE	MULTISPECIES: flagellar hook protein FlgE	-	-	K02390	flgE	map02040	Flagellar assembly	-2.5393	2.61381e-06	down	-	-	no	-	-	no
gene5054	flgF	MULTISPECIES: flagellar basal-body rod protein FlgF	-	-	K02391	flgF	map02040	Flagellar assembly	-3.01895	0.00109786	down	-	-	no	-	-	no
gene5053	flgG	MULTISPECIES: flagellar basal-body rod protein FlgG	GO:0071973;GO:0009426	BP:bacterial-type flagellum-dependent cell motility;CC:bacterial-type flagellum basal body, distal rod;	K02392	flgG	map02040	Flagellar assembly	-2.34519	0.000535371	down	-	-	no	1.52639	0.00548327	up
gene5052	flgH	flagellar L-ring protein precursor FlgH	GO:0071973;GO:0009279;GO:0009427;GO:0003774	BP:bacterial-type flagellum-dependent cell motility;CC:cell outer membrane;CC:bacterial-type flagellum basal body, distal rod, L ring;MF:motor activity;	K02393	flgH	map02040	Flagellar assembly	-2.4983	0.000749284	down	-	-	no	-	-	no
gene5051	flgI	MULTISPECIES: flagellar basal body P-ring protein FlgI	GO:0071973;GO:0009428;GO:0030288;GO:0005198	BP:bacterial-type flagellum-dependent cell motility;CC:bacterial-type flagellum basal body, distal rod, P ring;CC:outer membrane-bounded periplasmic space;MF:structural molecule activity;	K02394	flgI	map02040	Flagellar assembly	-1.54215	0.00282841	down	-	-	no	1.80367	0.00470462	up
gene5050	flgJ	MULTISPECIES: flagellar assembly peptidoglycan hydrolase FlgJ	-	-	K02395	flgJ	map02040	Flagellar assembly	-3.00452	1.82093e-05	down	-	-	no	-	-	no
gene0962	-	MULTISPECIES: enoyl-CoA hydratase/isomerase family protein	-	-	-	-	-	-	-1.49552	0.00252373	down	-	-	no	-	-	no
gene5955	acrB	efflux RND transporter permease subunit	-	-	K18138	acrB	map01501;map01503	Cationic antimicrobial peptide (CAMP) resistance	1.71444	1.28498e-07	up	-	-	no	-	-	no
gene6339	-	MULTISPECIES: ATP/GTP-binding protein	-	-	K06945	-	-	-	-2.49637	0.000194961	down	-	-	no	-	-	no
gene5527	-	tripartite tricarboxylate transporter substrate binding protein	GO:0042597	CC:periplasmic space;	-	-	-	-	-2.77335	7.75984e-06	down	-	-	no	-	-	no
gene0963	-	acyl-CoA dehydrogenase family protein	-	-	-	-	-	-	-1.21651	0.00733965	down	-	-	no	-	-	no
gene4689	ssp	autotransporter outer membrane beta-barrel domain-containing protein	-	-	K12685	ssp	-	-	-1.69394	0.000267342	down	-	-	no	-	-	no
gene0005	-	MULTISPECIES: M20/M25/M40 family metallo-hydrolase	-	-	K01439	dapE	map00300	Lysine biosynthesis	-2.74142	1.00663e-07	down	-	-	no	-	-	no
gene4688	bmpA	BMP family ABC transporter substrate-binding protein	-	-	K07335	bmpA	map02010	ABC transporters	2.85904	1.45037e-11	up	-	-	no	-	-	no
gene5524	pcaK	MULTISPECIES: MFS transporter	GO:0016020;GO:0022857	CC:membrane;MF:transmembrane transporter activity;	K08195	pcaK	-	-	-2.67134	3.62626e-05	down	-	-	no	-	-	no
gene0002	dnaN	MULTISPECIES: DNA polymerase III subunit beta	-	-	K02338	dnaN	map03430;map03440;map03030	Mismatch repair;Homologous recombination;DNA replication	4.46861	1.97922e-09	up	-	-	no	-	-	no
gene4443	pvdE	cyclic peptide export ABC transporter	-	-	K06160	pvdE	map02010	ABC transporters	3.72428	2.35144e-25	up	-	-	no	-	-	no
gene1198	phoA	alkaline phosphatase	-	-	K01077	phoA	map00730;map02020;map00790	Thiamine metabolism;Two-component system;Folate biosynthesis	-1.02013	0.00659396	down	-	-	no	3.49936	2.16912e-05	up
gene1199	phoA	MULTISPECIES: alkaline phosphatase	-	-	K01077	phoA	map00730;map02020;map00790	Thiamine metabolism;Two-component system;Folate biosynthesis	-1.52448	0.0173772	down	-	-	no	4.34764	2.43435e-07	up
gene0001	dnaA	MULTISPECIES: chromosomal replication initiator protein DnaA	GO:0006270;GO:0006275;GO:0005737;GO:0003688;GO:0016887;GO:0005524	BP:DNA replication initiation;BP:regulation of DNA replication;CC:cytoplasm;MF:DNA replication origin binding;MF:ATPase activity;MF:ATP binding;	K02313	dnaA	map04112;map02020	Cell cycle - Caulobacter;Two-component system	3.60169	4.7062e-38	up	-	-	no	-	-	no
gene4442	furB	transcriptional repressor	GO:0003700;GO:0046872	MF:transcription factor activity, sequence-specific DNA binding;MF:metal ion binding;	K03711	fur	-	-	4.79739	6.28187e-64	up	-	-	no	-	-	no
gene1192	-	hypothetical protein	-	-	-	-	-	-	3.83786	3.44291e-31	up	-	-	no	-	-	no
gene1193	cphA	MULTISPECIES: cyanophycin synthetase	-	-	K03802	cphA	-	-	4.50657	8.35366e-37	up	-	-	no	-	-	no
gene1190	-	MULTISPECIES: hypothetical protein	-	-	-	-	-	-	5.89798	2.20102e-28	up	-	-	no	-	-	no
gene1191	-	hypothetical protein	-	-	-	-	-	-	5.77117	1.29119e-62	up	-	-	no	-	-	no
gene1196	-	MULTISPECIES: DUF1854 domain-containing protein	-	-	-	-	-	-	2.61806	2.5369e-05	up	-	-	no	-	-	no
gene1194	cphA	MULTISPECIES: cyanophycin synthetase	GO:0009059;GO:0071161;GO:0071160;GO:0046872;GO:0016874;GO:0005524	BP:macromolecule biosynthetic process;MF:cyanophycin synthetase activit;MF:cyanophycin synthetase activit;MF:metal ion binding;MF:ligase activity;MF:ATP binding;	K03802	cphA	-	-	4.50539	2.09963e-50	up	-	-	no	-	-	no
gene1195	-	ATP-binding cassette, subfamily B	GO:0005886;GO:0140359;GO:0016887;GO:0005524	CC:plasma membrane;MF:ABC-type transmembrane transporter activity;MF:ATPase activity;MF:ATP binding;	K06147	-	-	-	2.50508	6.26461e-17	up	-	-	no	-	-	no
gene5181	-	hypothetical protein	-	-	-	-	-	-	3.74086	4.21267e-24	up	-	-	no	-	-	no
gene5180	-	phage holin family protein	-	-	-	-	-	-	3.78046	4.25276e-28	up	-	-	no	-	-	no
gene5183	-	BON domain-containing protein	-	-	K04065	osmY	-	-	4.75466	2.69517e-33	up	-	-	no	-	-	no
gene5182	bfr	ferritin-like domain-containing protein	-	-	K03594	bfr	map00860	Porphyrin metabolism	4.30829	2.12232e-11	up	-	-	no	1.72437	0.0354986	up
gene5185	-	MULTISPECIES: DUF429 domain-containing protein	-	-	-	-	-	-	-1.97208	0.000887312	down	-	-	no	-	-	no
gene5184	-	MULTISPECIES: CsbD family protein	-	-	-	-	-	-	5.78185	2.14336e-14	up	-	-	no	-	-	no
gene5187	-	BLUF domain-containing protein	-	-	-	-	-	-	5.73634	9.6165e-12	up	-	-	no	-	-	no
gene5189	-	MULTISPECIES: endonuclease/exonuclease/phosphatase family protein	-	-	-	-	-	-	2.21732	1.47976e-07	up	-	-	no	-	-	no
gene5188	folE	MULTISPECIES: GTP cyclohydrolase I	GO:0006730;GO:0035998;GO:0046654;GO:0003934	BP:one-carbon metabolic process;BP:7,8-dihydroneopterin 3'-triphosphate biosynthetic process;BP:tetrahydrofolate biosynthetic process;MF:GTP cyclohydrolase I activity;	K01495	folE	map00790	Folate biosynthesis	6.44107	3.59931e-24	up	-2.75777	0.030158	down	-	-	no
gene4900	-	MULTISPECIES: sulfurtransferase	-	-	-	-	-	-	-3.84505	9.79112e-08	down	-	-	no	-	-	no
gene4901	-	MULTISPECIES: tripartite tricarboxylate transporter substrate binding protein	-	-	-	-	-	-	-2.66838	2.79727e-07	down	-	-	no	-	-	no
gene4904	-	MULTISPECIES: hypothetical protein	-	-	-	-	-	-	4.5129	2.1997e-18	up	-	-	no	-	-	no
gene4446	-	GNAT family N-acetyltransferase	-	-	K03896	iucB	map00997	Biosynthesis of various other secondary metabolites	3.4592	3.5282e-26	up	-	-	no	-	-	no
gene2408	-	MULTISPECIES: MarR family transcriptional regulator	-	-	-	-	-	-	3.11815	4.38524e-17	up	-	-	no	-	-	no
gene3497	lexA	MULTISPECIES: transcriptional repressor LexA	GO:0006281;GO:0045892;GO:0009432;GO:0006260;GO:0006508;GO:0004252;GO:0003677	BP:DNA repair;BP:negative regulation of transcription, DNA-templated;BP:SOS response;BP:DNA replication;BP:proteolysis;MF:serine-type endopeptidase activity;MF:DNA binding;	K01356	lexA	-	-	4.06639	4.31371e-12	up	-	-	no	-	-	no
gene2401	nuoL	MULTISPECIES: NADH-quinone oxidoreductase subunit L	-	-	K00341	nuoL	map00190	Oxidative phosphorylation	4.72662	3.73162e-09	up	-	-	no	-	-	no
gene2400	nuoK	MULTISPECIES: NADH-quinone oxidoreductase subunit NuoK	GO:0042773;GO:0005886;GO:0048038;GO:0050136	BP:ATP synthesis coupled electron transport;CC:plasma membrane;MF:quinone binding;MF:NADH dehydrogenas;	K00340	nuoK	map00190	Oxidative phosphorylation	4.3897	1.20058e-09	up	-	-	no	-	-	no
gene2403	nuoN	MULTISPECIES: NADH-quinone oxidoreductase subunit NuoN	-	-	K00343	nuoN	map00190	Oxidative phosphorylation	3.80507	1.2494e-05	up	-	-	no	-	-	no
gene2402	nuoM	MULTISPECIES: NADH-quinone oxidoreductase subunit M	-	-	K00342	nuoM	map00190	Oxidative phosphorylation	4.25114	9.23221e-07	up	-	-	no	-	-	no
gene2405	nudF	NUDIX hydrolase	-	-	K01515	nudF	map00740;map00230	Riboflavin metabolism;Purine metabolism	1.14907	0.0232415	up	-	-	no	-	-	no
gene2406	-	MULTISPECIES: DUF1178 family protein	-	-	-	-	-	-	3.6985	3.51921e-19	up	-	-	no	-	-	no
gene3499	serA	MULTISPECIES: D-2-hydroxyacid dehydrogenase family protein	GO:0016618;GO:0051287;GO:0016616	MF:hydroxypyruvate reductase activity;MF:NAD binding;MF:oxidoreductase activity, acting on the CH-OH group of donors, NAD or NADP as acceptor;	K00058	serA	map00680;map00270;map00260	Methane metabolism;Cysteine and methionine metabolism;Glycine, serine and threonine metabolism	3.40844	1.04457e-16	up	-	-	no	-	-	no
gene0009	-	amino acid ABC transporter permease	-	-	K02029	-	-	-	-2.53511	3.96458e-05	down	-	-	no	-	-	no
gene3498	-	hypothetical protein	-	-	-	-	-	-	2.05788	3.35692e-07	up	-	-	no	-	-	no
gene6572	rpmH	MULTISPECIES: 50S ribosomal protein L34	GO:0006412;GO:1990904;GO:0005840;GO:0003735	BP:translation;CC:ribonucleoprotein complex;CC:ribosome;MF:structural constituent of ribosome;	K02914	rpmH	map03010	Ribosome	5.2225	2.49375e-19	up	-	-	no	-	-	no
gene4449	fecR	FecR domain-containing protein	GO:0016020	CC:membrane;	K07165	fecR	map02020	Two-component system	2.56296	2.99791e-05	up	-	-	no	-	-	no
gene5989	rbsA	MULTISPECIES: sugar ABC transporter ATP-binding protein	-	-	K10441	rbsA	map02010	ABC transporters	-1.08418	0.00524374	down	-	-	no	-	-	no
gene5988	rbsC	MULTISPECIES: ABC transporter permease	GO:0005886;GO:0022857	CC:plasma membrane;MF:transmembrane transporter activity;	K10440	rbsC	map02010	ABC transporters	-1.88793	0.000151188	down	-	-	no	-	-	no
gene6087	-	MULTISPECIES: DUF4242 domain-containing protein	-	-	-	-	-	-	1.6043	3.62284e-07	up	-	-	no	-	-	no
gene5984	-	MULTISPECIES: DUF3617 family protein	-	-	-	-	-	-	-1.60089	0.00674985	down	-	-	no	-	-	no
gene5987	rbsB	substrate-binding domain-containing protein	GO:0042597	CC:periplasmic space;	K10439	rbsB	map02030;map02010	Bacterial chemotaxis;ABC transporters	-	-	no	-	-	no	2.68654	0.0235358	up
gene5986	-	MULTISPECIES: Gfo/Idh/MocA family oxidoreductase	-	-	-	-	-	-	-1.94307	0.000291319	down	-	-	no	-	-	no
gene0755	-	TonB-dependent siderophore receptor	-	-	K02014	-	-	-	-1.13723	0.00448126	down	-	-	no	-	-	no
gene0753	-	MULTISPECIES: response regulator transcription factor	-	-	-	-	-	-	3.94554	4.99864e-21	up	-	-	no	-	-	no
gene0751	-	hypothetical protein	-	-	-	-	-	-	-2.63073	4.05806e-05	down	-	-	no	-	-	no
gene2082	-	MULTISPECIES: SDR family oxidoreductase	-	-	K00038	-	map00140	Steroid hormone biosynthesis	-3.03884	0.000493797	down	-	-	no	-	-	no
gene2088	-	DMT family transporter	-	-	-	-	-	-	-1.55265	0.000318151	down	-	-	no	-	-	no
gene0759	-	hypothetical protein	-	-	-	-	-	-	-3.16607	1.42743e-06	down	-	-	no	-	-	no
gene0758	-	hypothetical protein	-	-	-	-	-	-	-3.04801	0.00172923	down	-	-	no	-	-	no
gene2664	-	hypothetical protein	-	-	-	-	-	-	-2.27813	4.78711e-05	down	-	-	no	-	-	no
gene2666	-	phage tail protein I	-	-	-	-	-	-	-2.73154	0.00115504	down	-	-	no	-	-	no
gene2661	-	phage tail assembly protein	-	-	-	-	-	-	-1.9461	0.0228871	down	-	-	no	-	-	no
gene2564	-	CoA transferase	-	-	K18289	ict-P	map00660	C5-Branched dibasic acid metabolism	-1.8063	0.000841879	down	-	-	no	-	-	no
gene3721	ybgC	tol-pal system-associated acyl-CoA thioesterase	-	-	K07107	ybgC	-	-	3.17226	0.00131582	up	-	-	no	-	-	no
gene2565	citE	CoA ester lyase	-	-	K01644	citE	map02020	Two-component system	-2.6638	4.34085e-05	down	-	-	no	-	-	no
gene3720	-	pyridoxal phosphate-dependent aminotransferase	-	-	-	-	-	-	2.53634	1.78948e-16	up	-	-	no	-	-	no
gene1408	-	MULTISPECIES: dicarboxylate/amino acid:cation symporter	-	-	-	-	-	-	4.10399	4.49433e-06	up	-	-	no	-	-	no
gene1409	-	D-hexose-6-phosphate mutarotase	-	-	K01792	-	map00010	Glycolysis / Gluconeogenesis	2.26674	1.24059e-07	up	-	-	no	-	-	no
gene6353	-	MULTISPECIES: RidA family protein	-	-	-	-	-	-	2.10231	7.42782e-11	up	-	-	no	-	-	no
gene6355	otnI	MULTISPECIES: hydroxypyruvate isomerase family protein	-	-	K22131	otnI	-	-	2.03115	2.16982e-07	up	-	-	no	-	-	no
gene0806	dctB	sensor histidine kinase	-	-	K10125	dctB	map02020	Two-component system	-1.18341	0.00524507	down	-	-	no	-	-	no
gene0805	dctA	MULTISPECIES: dicarboxylate/amino acid:cation symporter	-	-	K11103	dctA	map02020	Two-component system	-	-	no	-	-	no	1.21071	0.00115171	up
gene1403	hisB	MULTISPECIES: imidazoleglycerol-phosphate dehydratase HisB	-	-	K01693	hisB	map00340	Histidine metabolism	3.98785	5.90924e-07	up	-	-	no	-	-	no
gene1404	hisH	MULTISPECIES: imidazole glycerol phosphate synthase subunit HisH	-	-	K02501	hisH	map00340	Histidine metabolism	2.12816	1.53636e-07	up	-	-	no	-	-	no
gene1405	hisA	1-(5-phosphoribosyl)-5-[(5-phosphoribosylamino)methylideneamino]imidazole-4-carboxamide isomerase	-	-	K01814	hisA	map00340	Histidine metabolism	4.67183	1.41828e-11	up	-	-	no	-	-	no
gene1406	-	AAA family ATPase	-	-	-	-	-	-	-1.1484	0.018372	down	-	-	no	-	-	no
gene1407	-	MULTISPECIES: amino acid ABC transporter substrate-binding protein	-	-	-	-	-	-	4.08265	5.63476e-17	up	-	-	no	-	-	no
gene5619	-	MULTISPECIES: tripartite tricarboxylate transporter permease	GO:0016020	CC:membrane;	K07793	tctA	map02020	Two-component system	-1.77672	1.73895e-06	down	-	-	no	-	-	no
gene5618	-	cytidylate kinase family protein	-	-	-	-	-	-	-3.17423	4.85756e-08	down	-	-	no	-	-	no
gene5611	sucC	ADP-forming succinate--CoA ligase subunit beta	-	-	K01903	sucC	map00020;map00660;map00720;map00640	Citrate cycle (TCA cycle);C5-Branched dibasic acid metabolism;Carbon fixation pathways in prokaryotes;Propanoate metabolism	-2.57589	1.04335e-07	down	-	-	no	-	-	no
gene5610	sucD	MULTISPECIES: succinate--CoA ligase subunit alpha	-	-	K01902	sucD	map00020;map00660;map00720;map00640	Citrate cycle (TCA cycle);C5-Branched dibasic acid metabolism;Carbon fixation pathways in prokaryotes;Propanoate metabolism	-2.57182	2.81531e-06	down	-	-	no	-	-	no
gene5613	-	formyl-CoA transferase	-	-	K07749	frc	-	-	1.63435	3.51141e-09	up	-	-	no	-	-	no
gene5615	frc	MULTISPECIES: formyl-CoA transferase	-	-	K07749	frc	-	-	1.5458	1.14253e-06	up	-	-	no	-	-	no
gene5617	-	Crp/Fnr family transcriptional regulator	-	-	-	-	-	-	4.67569	9.95894e-09	up	-	-	no	-	-	no
gene3138	nusA	MULTISPECIES: transcription termination/antitermination protein NusA	-	-	K02600	nusA	-	-	4.4151	3.98478e-15	up	-	-	no	-	-	no
gene3139	infB	MULTISPECIES: translation initiation factor IF-2	-	-	K02519	infB	-	-	3.46213	6.90325e-23	up	-	-	no	-	-	no
gene3137	rimP	ribosome maturation factor RimP	GO:0042274;GO:0005737	BP:ribosomal small subunit biogenesis;CC:cytoplasm;	K09748	rimP	-	-	3.43153	3.24688e-25	up	-	-	no	-	-	no
gene3134	yejE	ABC transporter permease	GO:0055085;GO:0005886	BP:transmembrane transport;CC:plasma membrane;	K13895	yejE	map02010	ABC transporters	3.8651	4.96518e-05	up	-	-	no	-	-	no
gene3135	yejF	dipeptide ABC transporter ATP-binding protein	-	-	K13896	yejF	map02010	ABC transporters	1.69463	7.04556e-05	up	-	-	no	-	-	no
gene3132	yejA	MULTISPECIES: ABC transporter substrate-binding protein	-	-	K13893	yejA	map02010	ABC transporters	5.01495	8.74635e-09	up	-	-	no	-	-	no
gene3133	yejB	MULTISPECIES: ABC transporter permease subunit	GO:0055085;GO:0005886	BP:transmembrane transport;CC:plasma membrane;	K13894	yejB	map02010	ABC transporters	3.81665	9.86349e-06	up	-	-	no	-	-	no
gene3131	fabI	enoyl-ACP reductase FabI	-	-	K00208	fabI	map00780;map00061;map00333	Biotin metabolism;Fatty acid biosynthesis;Prodigiosin biosynthesis	3.25429	1.96351e-16	up	-	-	no	-	-	no
gene4159	-	MULTISPECIES: galactose oxidase	-	-	-	-	-	-	2.47547	3.2266e-07	up	-	-	no	-	-	no
gene1287	-	TniQ family protein	-	-	-	-	-	-	2.97543	1.79051e-11	up	-	-	no	-	-	no
gene3360	tcaB	Bcr/CflA family efflux MFS transporter	-	-	K07552	bcr	-	-	2.05433	1.63922e-06	up	-	-	no	-	-	no
gene5399	-	type I restriction endonuclease subunit M	-	-	-	-	-	-	3.03617	6.04281e-05	up	-	-	no	-	-	no
gene1068	lpxC	UDP-3-O-acyl-N-acetylglucosamine deacetylase	GO:0009245;GO:0046872;GO:0103117;GO:0008759	BP:lipid A biosynthetic process;MF:metal ion binding;MF:UDP-3-O-acyl-N-acetylglucosamine deacetylase activity;MF:UDP-3-O-[3-hydroxymyristoyl] N-acetylglucosamine deacetylase activity;	K02535	lpxC	map00540	Lipopolysaccharide biosynthesis	5.95511	8.23949e-57	up	-	-	no	-	-	no
gene0881	-	VOC family protein	-	-	-	-	-	-	-1.92116	0.000767011	down	-	-	no	-	-	no
gene2718	-	sigma-70 family RNA polymerase sigma factor	GO:0006352;GO:0016987;GO:0003677	BP:DNA-templated transcription, initiation;MF:sigma factor activity;MF:DNA binding;	K03088	rpoE	-	-	-1.20125	0.0422031	down	-	-	no	-	-	no
gene4157	-	MULTISPECIES: hypothetical protein	-	-	-	-	-	-	2.65184	7.40709e-10	up	-	-	no	-	-	no
gene1978	-	hypothetical protein	-	-	-	-	-	-	6.67126	2.13252e-21	up	-	-	no	-	-	no
gene1334	gspL	hypothetical protein	-	-	K02461	gspL	map03070;map05111	Bacterial secretion system;Biofilm formation - Vibrio cholerae	-2.48778	1.40264e-06	down	-	-	no	-	-	no
gene3729	dnaE	MULTISPECIES: DNA polymerase III subunit alpha	-	-	K02337	dnaE	map03430;map03440;map03030	Mismatch repair;Homologous recombination;DNA replication	2.39454	4.99407e-12	up	-	-	no	-	-	no
gene1973	-	patatin-like phospholipase family protein	-	-	-	-	-	-	5.49536	8.83079e-28	up	-	-	no	-	-	no
gene1977	-	helix-turn-helix domain-containing protein	GO:0006351;GO:0003700;GO:0043565	BP:transcription, DNA-templated;MF:transcription factor activity, sequence-specific DNA binding;MF:sequence-specific DNA binding;	K04033	eutR	-	-	3.09728	5.63102e-13	up	-	-	no	-	-	no
gene5471	-	MULTISPECIES: DUF962 domain-containing protein	-	-	-	-	-	-	3.73969	4.15011e-06	up	-	-	no	-	-	no
gene5470	-	response regulator transcription factor	-	-	-	-	-	-	2.95509	7.66455e-25	up	-	-	no	-	-	no
gene5473	-	MULTISPECIES: DNA alkylation repair protein	-	-	-	-	-	-	1.61486	7.36081e-05	up	-	-	no	-	-	no
gene5472	rpoH	MULTISPECIES: RNA polymerase sigma factor RpoH	GO:0009408;GO:0006352;GO:0005737;GO:0003677;GO:0016987	BP:response to heat;BP:DNA-templated transcription, initiation;CC:cytoplasm;MF:DNA binding;MF:sigma factor activity;	K03089	rpoH	-	-	5.74852	8.84041e-60	up	-1.951	0.00410496	down	-	-	no
gene5475	ctaB	protoheme IX farnesyltransferase	GO:0048034;GO:0005886;GO:0008495	BP:heme O biosynthetic process;CC:plasma membrane;MF:protoheme IX farnesyltransferase activity;	K02257	ctaB	map00190;map00860;map04714	Oxidative phosphorylation;Porphyrin metabolism;Thermogenesis	2.93043	1.77212e-16	up	-	-	no	-	-	no
gene5474	-	SCO family protein	-	-	K07152	-	-	-	5.02714	3.87454e-08	up	-	-	no	-	-	no
gene0117	-	TetR/AcrR family transcriptional regulator	-	-	-	-	-	-	-1.24459	0.000803091	down	-	-	no	-	-	no
gene5476	ctaA	COX15/CtaA family protein	-	-	K02259	ctaA	map00190;map00860;map04714;map02020	Oxidative phosphorylation;Porphyrin metabolism;Thermogenesis;Two-component system	1.64775	0.0008257	up	-	-	no	-	-	no
gene0119	acoR	MULTISPECIES: sigma-54-dependent Fis family transcriptional regulator	-	-	K21405	acoR	-	-	-1.54507	0.00054022	down	-	-	no	-	-	no
gene5478	-	MULTISPECIES: SURF1 family protein	-	-	K14998	-	-	-	2.87592	9.14394e-15	up	-	-	no	-	-	no
gene3344	qseC	MULTISPECIES: VOC family protein	-	-	-	-	-	-	3.84962	6.46586e-05	up	-	-	no	-	-	no
gene3728	-	MULTISPECIES: NirD/YgiW/YdeI family stress tolerance protein	-	-	-	-	-	-	2.80665	0.000321786	up	-	-	no	-	-	no
gene2986	trxB	thioredoxin reductase (NADPH)	-	-	K00384	trxB	map00450	Selenocompound metabolism	1.67251	9.28189e-06	up	-	-	no	-	-	no
gene2987	fdxA	ferredoxin family protein	-	-	K05524	fdxA	-	-	5.70792	7.48745e-12	up	-	-	no	-	-	no
gene2980	vanB	oxidoreductase	-	-	K03863	vanB	map00627	Aminobenzoate degradation	-2.94172	2.17703e-07	down	-	-	no	-	-	no
gene2981	-	MULTISPECIES: aromatic ring-hydroxylating dioxygenase subunit alpha	-	-	-	-	-	-	-1.48971	0.000928583	down	-	-	no	-	-	no
gene2982	-	tripartite tricarboxylate transporter substrate binding protein	-	-	-	-	-	-	-2.77214	1.00499e-05	down	-	-	no	-	-	no
gene5452	gpmB	histidine phosphatase family protein	-	-	K15634	gpmB	map00680;map00010;map00260	Methane metabolism;Glycolysis / Gluconeogenesis;Glycine, serine and threonine metabolism	2.07532	1.09005e-08	up	-	-	no	-	-	no
gene2988	cysN	sulfate adenylyltransferase	-	-	K00956	cysN	map00450;map00261;map00230;map00920	Selenocompound metabolism;Monobactam biosynthesis;Purine metabolism;Sulfur metabolism	1.17057	0.00446803	up	-	-	no	-	-	no
gene2989	cysD	MULTISPECIES: sulfate adenylyltransferase subunit CysD	-	-	K00957	cysD	map00450;map00261;map00230;map00920	Selenocompound metabolism;Monobactam biosynthesis;Purine metabolism;Sulfur metabolism	1.69608	4.40848e-06	up	-	-	no	-	-	no
gene3142	typA	translational GTPase TypA	-	-	K06207	typA	-	-	4.23165	1.44923e-07	up	-	-	no	-	-	no
gene3141	truB	tRNA pseudouridine(55) synthase TruB	-	-	K03177	truB	-	-	1.16923	0.000103402	up	-	-	no	-	-	no
gene1824	-	M48 family metallopeptidase	-	-	K06013	-	map00900	Terpenoid backbone biosynthesis	3.11534	2.86509e-13	up	-	-	no	-	-	no
gene3140	rbfA	30S ribosome-binding factor RbfA	GO:0030490;GO:0005737	BP:maturation of SSU-rRNA;CC:cytoplasm;	K02834	rbfA	-	-	4.48117	9.0813e-08	up	-	-	no	-	-	no
gene6232	cfa	MULTISPECIES: class I SAM-dependent methyltransferase	-	-	K00574	cfa	-	-	3.05964	1.03882e-23	up	-	-	no	-	-	no
gene5456	-	MULTISPECIES: hypothetical protein	-	-	-	-	-	-	4.3071	1.41557e-09	up	-	-	no	-	-	no
gene5964	rutD	pyrimidine utilization protein D	-	-	K09023	rutD	map00240	Pyrimidine metabolism	-3.23157	2.91893e-08	down	-	-	no	-	-	no
gene0239	hutH	histidine ammonia-lyase	-	-	K01745	hutH	map00340	Histidine metabolism	-1.90804	0.000167084	down	-	-	no	-	-	no
gene0236	-	NitT/TauT family transport system permease protein	GO:0055085;GO:0005886	BP:transmembrane transport;CC:plasma membrane;	K02050	-	-	-	-1.95704	0.00010339	down	-	-	no	-	-	no
gene0230	ilvA	threonine dehydratase	GO:0006567;GO:0004794;GO:0003941	BP:threonine catabolic process;MF:L-threonine ammonia-lyase activity;MF:L-serine ammonia-lyase activity;	K01754	ilvA	map00260;map00290	Glycine, serine and threonine metabolism;Valine, leucine and isoleucine biosynthesis	2.47513	5.72681e-13	up	-	-	no	-	-	no
gene0231	-	AAA family ATPase	-	-	-	-	-	-	4.36856	1.71164e-55	up	-	-	no	-	-	no
gene0233	-	MULTISPECIES: nucleoside hydrolase	-	-	K01239	-	map01232;map00230	Nucleotide metabolism;Purine metabolism	4.1467	4.09469e-42	up	-	-	no	-	-	no
gene4223	-	Twin-arginine translocation pathway signal	GO:0042597	CC:periplasmic space;	-	-	-	-	2.4441	8.40762e-11	up	-	-	no	-	-	no
gene4222	clpB	MULTISPECIES: ATP-dependent chaperone ClpB	-	-	K03695	clpB	map04213	Longevity regulating pathway - multiple species	4.06267	2.05742e-47	up	-	-	no	-	-	no
gene3900	-	DeoR/GlpR transcriptional regulator	-	-	K03436	fruR2	-	-	-1.19289	0.0117021	down	-	-	no	-	-	no
gene3906	-	hypothetical protein	-	-	-	-	-	-	5.04614	5.30207e-54	up	-	-	no	-	-	no
gene3905	rnhA	ribonuclease HI family protein	-	-	K03469	rnhA	map03030	DNA replication	3.09529	2.01328e-18	up	-	-	no	-	-	no
gene4224	moaE	molybdenum cofactor biosynthesis protein MoaE	-	-	K03635	moaE	map04122;map00790	Sulfur relay system;Folate biosynthesis	5.10224	2.43224e-10	up	-	-	no	-	-	no
gene2294	-	MULTISPECIES: hypothetical protein	-	-	-	-	-	-	-1.52755	0.00061706	down	-	-	no	-	-	no
gene3908	-	MULTISPECIES: hydroxymethylglutaryl-CoA lyase	GO:0016833	MF:oxo-acid-lyase activity;	K01640	hmgL	map00907;map04146;map00280;map00650	Pinene, camphor and geraniol degradation;Peroxisome;Valine, leucine and isoleucine degradation;Butanoate metabolism	-1.52021	0.00203203	down	-	-	no	-	-	no
gene1650	-	GFA family protein	-	-	-	-	-	-	4.63624	9.41064e-07	up	-	-	no	-	-	no
gene3341	-	GIY-YIG nuclease family protein	-	-	-	-	-	-	2.88153	0.000923593	up	-	-	no	-	-	no
gene5062	-	YadA-like protein	-	-	-	-	-	-	-2.49141	0.000112677	down	-	-	no	-	-	no
gene0583	tolR	MULTISPECIES: biopolymer transporter ExbD	GO:0015031;GO:0005886;GO:0022857	BP:protein transport;CC:plasma membrane;MF:transmembrane transporter activity;	K03560	tolR	-	-	1.52945	7.30816e-05	up	-	-	no	-	-	no
gene0580	bamE	MULTISPECIES: outer membrane protein assembly factor BamE	-	-	K06186	bamE	-	-	5.02634	5.86288e-45	up	-	-	no	-	-	no
gene0581	dapB	MULTISPECIES: 4-hydroxy-tetrahydrodipicolinate reductase	-	-	K00215	dapB	map00300;map00261	Lysine biosynthesis;Monobactam biosynthesis	2.20283	4.90196e-17	up	-	-	no	-	-	no
gene5066	-	EAL domain-containing protein	-	-	-	-	-	-	3.42301	1.08818e-31	up	-	-	no	-	-	no
gene0587	glgX	glycogen debranching protein GlgX	-	-	K02438	glgX	map00500	Starch and sucrose metabolism	1.94636	1.58453e-05	up	-	-	no	-	-	no
gene0584	glgP	glycogen/starch/alpha-glucan phosphorylase	-	-	K00688	glgP	map02026;map00500;map04922;map04910;map04217;map04931	Biofilm formation - Escherichia coli;Starch and sucrose metabolism;Glucagon signaling pathway;Insulin signaling pathway;Necroptosis;Insulin resistance	2.37232	7.80464e-15	up	-	-	no	-	-	no
gene5065	-	MULTISPECIES: hypothetical protein	-	-	-	-	-	-	1.02393	0.0205033	up	-	-	no	-	-	no
gene0588	glgB	MULTISPECIES: 1,4-alpha-glucan branching protein GlgB	-	-	K00700	glgB	map00500	Starch and sucrose metabolism	3.13098	5.57614e-20	up	-	-	no	-	-	no
gene5968	-	isopenicillin N synthase family oxygenase	GO:0046872;GO:0051213	MF:metal ion binding;MF:dioxygenase activity;	-	-	-	-	-1.51709	0.00585631	down	-	-	no	-	-	no
gene1510	paaG	MULTISPECIES: 2-(1,2-epoxy-1,2-dihydrophenyl)acetyl-CoA isomerase	-	-	K15866	paaG	map00360	Phenylalanine metabolism	1.29111	0.00156801	up	-	-	no	-	-	no
gene2245	-	AAA family ATPase	-	-	-	-	-	-	5.91988	2.60674e-39	up	-	-	no	-	-	no
gene4024	-	MULTISPECIES: DUF1501 domain-containing protein	-	-	-	-	-	-	4.24129	2.23859e-28	up	-	-	no	-	-	no
gene3257	-	sugar transferase	-	-	K16566	exoY	map00543	Exopolysaccharide biosynthesis	-2.51615	0.000615624	down	-	-	no	-	-	no
gene3342	-	DUF2239 family protein	-	-	K09965	-	-	-	1.77197	0.000559541	up	-	-	no	-	-	no
gene1189	araD	MULTISPECIES: dihydrodipicolinate synthase family protein	-	-	K13876	araD	map00053	Ascorbate and aldarate metabolism	1.09401	0.00153026	up	-	-	no	-	-	no
gene1188	araC	MULTISPECIES: dihydroxy-acid dehydratase	-	-	K13875	araC	map00053	Ascorbate and aldarate metabolism	-1.0391	0.0107797	down	-	-	no	-	-	no
gene1185	ytfR	MULTISPECIES: sugar ABC transporter ATP-binding protein	-	-	K10820	ytfR	map02010	ABC transporters	-1.81878	0.000436279	down	-	-	no	-	-	no
gene1186	ytfT	MULTISPECIES: ABC transporter permease	-	-	K23509	ytfT	map02010	ABC transporters	-2.52878	1.27389e-05	down	-	-	no	-	-	no
gene1180	xylA	aldehyde dehydrogenase (NAD+)	-	-	K22187	xylA	map00040	Pentose and glucuronate interconversions	-1.61414	0.000307564	down	-	-	no	-	-	no
gene1182	chvE	sugar-binding protein	-	-	K10546	chvE	map02010	ABC transporters	2.02271	0.0113679	up	-	-	no	-	-	no
gene4919	-	hypothetical protein	-	-	-	-	-	-	-2.2044	5.89915e-06	down	-	-	no	-	-	no
gene4918	-	MULTISPECIES: hypothetical protein	-	-	-	-	-	-	-1.1941	0.00107199	down	-	-	no	-	-	no
gene4914	pilW	PilW family protein	-	-	K02672	pilW	-	-	-1.71064	0.00106438	down	-	-	no	-	-	no
gene4917	fimT	type II transport protein GspH	-	-	K08084	fimT	-	-	-1.99902	0.000572844	down	-	-	no	-	-	no
gene3120	pepA	leucyl aminopeptidase	-	-	K01255	pepA	map00480	Glutathione metabolism	3.41649	1.26e-17	up	-	-	no	-	-	no
gene4910	-	MULTISPECIES: YbdD/YjiX family protein	-	-	-	-	-	-	-2.26405	0.00239677	down	-	-	no	-	-	no
gene4913	pilV	pilus assembly protein	-	-	K02671	pilV	-	-	-1.6991	0.00142438	down	-	-	no	-	-	no
gene2478	pheS	phenylalanine--tRNA ligase subunit alpha	-	-	K01889	pheS	map00970	Aminoacyl-tRNA biosynthesis	1.57993	3.57761e-08	up	-	-	no	-	-	no
gene2474	thrS	MULTISPECIES: threonine--tRNA ligase	-	-	K01868	thrS	map00970	Aminoacyl-tRNA biosynthesis	4.48567	1.71305e-10	up	-	-	no	-	-	no
gene2475	infC	MULTISPECIES: translation initiation factor IF-3	-	-	K02520	infC	-	-	6.23308	2.95329e-20	up	-	-	no	-	-	no
gene2476	rpmI	MULTISPECIES: 50S ribosomal protein L35	GO:0006412;GO:1990904;GO:0005840;GO:0003735	BP:translation;CC:ribonucleoprotein complex;CC:ribosome;MF:structural constituent of ribosome;	K02916	rpmI	map03010	Ribosome	6.59057	8.19678e-26	up	-	-	no	-	-	no
gene2477	rplT	MULTISPECIES: 50S ribosomal protein L20	GO:0006412;GO:0000027;GO:0005840;GO:1990904;GO:0019843;GO:0003735	BP:translation;BP:ribosomal large subunit assembly;CC:ribosome;CC:ribonucleoprotein complex;MF:rRNA binding;MF:structural constituent of ribosome;	K02887	rplT	map03010	Ribosome	5.98734	1.97114e-15	up	-	-	no	-	-	no
gene2470	-	gamma-glutamylcyclotransferase	-	-	-	-	-	-	1.79478	3.76416e-05	up	-	-	no	-	-	no
gene2471	aceA	MULTISPECIES: isocitrate lyase	GO:0019752;GO:0004451;GO:0046872	BP:carboxylic acid metabolic process;MF:isocitrate lyase activity;MF:metal ion binding;	K01637	aceA	map00630	Glyoxylate and dicarboxylate metabolism	2.80532	0.000294842	up	-2.80302	0.0343106	down	-1.71319	0.00589729	down
gene6504	-	MULTISPECIES: DUF3649 domain-containing protein	-	-	-	-	-	-	2.77053	2.46332e-09	up	-	-	no	-	-	no
gene6503	-	PepSY domain-containing protein	-	-	-	-	-	-	2.45034	4.21408e-08	up	-	-	no	-	-	no
gene0768	-	MULTISPECIES: GxxExxY protein	-	-	-	-	-	-	1.30193	0.00286255	up	-	-	no	-	-	no
gene0769	trpG	MULTISPECIES: aminodeoxychorismate/anthranilate synthase component II	-	-	K01658	trpG	map02024;map02025;map00400;map00405	Quorum sensing;Biofilm formation - Pseudomonas aeruginosa;Phenylalanine, tyrosine and tryptophan biosynthesis;Phenazine biosynthesis	1.77911	1.38242e-08	up	-	-	no	-	-	no
gene1333	gspK	type II secretion system minor pseudopilin GspK	-	-	K02460	gspK	map03070;map05111	Bacterial secretion system;Biofilm formation - Vibrio cholerae	-3.27363	0.000288058	down	-	-	no	-	-	no
gene0763	-	hypothetical protein	-	-	-	-	-	-	2.59076	7.75859e-10	up	-	-	no	-	-	no
gene0760	-	hypothetical protein	GO:0016020;GO:0016788	CC:membrane;MF:hydrolase activity, acting on ester bonds;	K10804	tesA	map01040	Biosynthesis of unsaturated fatty acids	-2.95574	0.000279987	down	-	-	no	-	-	no
gene0761	-	hypothetical protein	-	-	-	-	-	-	-2.11148	0.000335671	down	-	-	no	-	-	no
gene0766	-	Chalcone isomerase-like	-	-	-	-	-	-	1.27155	0.0257214	up	-	-	no	-	-	no
gene0767	trpE	anthranilate synthase component I	-	-	K01657	trpE	map02024;map02025;map00400;map00405	Quorum sensing;Biofilm formation - Pseudomonas aeruginosa;Phenylalanine, tyrosine and tryptophan biosynthesis;Phenazine biosynthesis	2.28299	0.000239033	up	-	-	no	-	-	no
gene0764	iscR	MULTISPECIES: Rrf2 family transcriptional regulator	-	-	K13643	iscR	-	-	6.18775	2.25281e-24	up	-	-	no	-2.24355	0.000552598	down
gene0765	gph	MULTISPECIES: phosphoglycolate phosphatase	-	-	K01091	gph	map00630	Glyoxylate and dicarboxylate metabolism	2.21965	1.01061e-11	up	-	-	no	-	-	no
gene2046	-	amino acid ABC transporter substrate-binding protein	-	-	-	-	-	-	-3.15982	2.796e-05	down	-	-	no	-	-	no
gene2691	-	MULTISPECIES: GntR family transcriptional regulator	-	-	-	-	-	-	2.97836	4.14855e-23	up	-	-	no	-	-	no
gene2692	-	MULTISPECIES: methylmalonyl-CoA mutase	-	-	K01847	-	map00630;map00720;map00280;map00640	Glyoxylate and dicarboxylate metabolism;Carbon fixation pathways in prokaryotes;Valine, leucine and isoleucine degradation;Propanoate metabolism	4.01409	7.52737e-25	up	-	-	no	-	-	no
gene2693	-	MULTISPECIES: GNAT family N-acetyltransferase	GO:0016747	MF:transferase activity, transferring acyl groups other than amino-acyl groups;	-	-	-	-	1.4201	0.00261416	up	-	-	no	-	-	no
gene3262	acpT	MULTISPECIES: 4'-phosphopantetheinyl transferase superfamily protein	GO:0008897;GO:0000287	MF:holo-[acyl-carrier-protein] synthase activity;MF:magnesium ion binding;	K06133	acpT	map00770	Pantothenate and CoA biosynthesis	-3.17761	1.46473e-05	down	-	-	no	-	-	no
gene2695	pccB	MULTISPECIES: acyl-CoA carboxylase subunit beta	GO:0016874;GO:0004658	MF:ligase activity;MF:propionyl-CoA carboxylase activity;	K01966	pccB	map00630;map00280;map00640	Glyoxylate and dicarboxylate metabolism;Valine, leucine and isoleucine degradation;Propanoate metabolism	3.55514	4.11105e-06	up	-	-	no	-	-	no
gene2696	pccA	MULTISPECIES: acetyl-CoA carboxylase biotin carboxylase subunit	-	-	K01965	pccA	map00630;map00280;map00640	Glyoxylate and dicarboxylate metabolism;Valine, leucine and isoleucine degradation;Propanoate metabolism	3.38072	5.38049e-13	up	-	-	no	-	-	no
gene2697	bioB	MULTISPECIES: biotin synthase BioB	-	-	K01012	bioB	map00780	Biotin metabolism	1.90801	4.38274e-05	up	-	-	no	-	-	no
gene2698	gloA	MULTISPECIES: VOC family protein	-	-	K01759	gloA	map00620	Pyruvate metabolism	3.06867	3.553e-10	up	-	-	no	-	-	no
gene1672	-	GDSL family lipase	-	-	-	-	-	-	1.82473	3.03782e-06	up	-	-	no	-	-	no
gene0605	livM	branched-chain amino acid ABC transporter permease	-	-	K01998	livM	map02024;map02010	Quorum sensing;ABC transporters	-1.89969	0.000187189	down	-	-	no	-	-	no
gene0607	livF	MULTISPECIES: ABC transporter ATP-binding protein	-	-	K01996	livF	map02024;map02010	Quorum sensing;ABC transporters	-3.31506	2.70121e-06	down	-	-	no	-	-	no
gene0609	livK	MULTISPECIES: ABC transporter substrate-binding protein	-	-	K01999	livK	map02024;map02010	Quorum sensing;ABC transporters	-2.13181	0.00168745	down	-	-	no	-	-	no
gene2376	nrtA	MULTISPECIES: ABC transporter substrate-binding protein	-	-	K15576	nrtA	map02010;map00910	ABC transporters;Nitrogen metabolism	-1.07257	0.00632366	down	-	-	no	-	-	no
gene1915	-	hypothetical protein	GO:0005886;GO:0022857	CC:plasma membrane;MF:transmembrane transporter activity;	-	-	-	-	1.35488	0.0185079	up	-	-	no	-	-	no
gene2391	nuoB	MULTISPECIES: NADH-quinone oxidoreductase subunit B	GO:0005886;GO:0008137;GO:0005506;GO:0048038;GO:0051539	CC:plasma membrane;MF:NADH dehydrogenas;MF:iron ion binding;MF:quinone binding;MF:4 iron, 4 sulfur cluster binding;	K00331	nuoB	map00190	Oxidative phosphorylation	5.03285	4.01665e-15	up	-	-	no	-	-	no
gene3580	hisC	aminotransferase class I/II-fold pyridoxal phosphate-dependent enzyme	-	-	K00817	hisC	map00340;map00360;map00350;map00960;map00400;map00401	Histidine metabolism;Phenylalanine metabolism;Tyrosine metabolism;Tropane, piperidine and pyridine alkaloid biosynthesis;Phenylalanine, tyrosine and tryptophan biosynthesis;Novobiocin biosynthesis	-1.56382	0.00834181	down	-	-	no	-	-	no
gene3733	-	Tripartite tricarboxylate transporter TctB family protein	-	-	K07794	tctB	map02020	Two-component system	2.59784	2.83645e-10	up	-	-	no	-	-	no
gene6324	fmt	MULTISPECIES: methionyl-tRNA formyltransferase	-	-	K00604	fmt	map00670;map00970	One carbon pool by folate;Aminoacyl-tRNA biosynthesis	1.29765	0.00319476	up	-	-	no	-	-	no
gene6325	-	MULTISPECIES: hypothetical protein	-	-	-	-	-	-	2.47058	2.48377e-07	up	-	-	no	-	-	no
gene6326	def	MULTISPECIES: peptide deformylase	-	-	K01462	def	-	-	6.84998	1.57776e-32	up	-2.65636	0.0179571	down	-	-	no
gene1418	-	trypsin-like peptidase domain-containing protein	-	-	K04772	degQ	-	-	1.23071	0.00109357	up	-	-	no	-	-	no
gene6320	-	MBL fold metallo-hydrolase	GO:0016787	MF:hydrolase activity;	-	-	-	-	-2.9586	1.75735e-05	down	-	-	no	-	-	no
gene6321	-	tripartite tricarboxylate transporter substrate binding protein	-	-	-	-	-	-	-1.64583	0.000337934	down	-	-	no	-	-	no
gene0834	-	MULTISPECIES: MoaF N-terminal domain-containing protein	-	-	-	-	-	-	-3.54691	5.42059e-05	down	-	-	no	-	-	no
gene0835	-	nuclear transport factor 2 family protein	-	-	K06893	-	-	-	-3.49922	6.62813e-05	down	-	-	no	-	-	no
gene6328	smf	MULTISPECIES: DNA-protecting protein DprA	-	-	K04096	smf	-	-	-2.24913	1.47776e-05	down	-	-	no	-	-	no
gene6329	smg	DUF494 domain-containing protein	-	-	K03747	smg	-	-	4.72284	1.38786e-14	up	-	-	no	-	-	no
gene3352	-	bifunctional (p)ppGpp synthetase/guanosine-3',5'-bis(diphosphate) 3'-pyrophosphohydrolase	-	-	-	-	-	-	1.72215	3.70789e-07	up	-	-	no	-	-	no
gene5668	dusB	tRNA dihydrouridine synthase DusB	-	-	K05540	dusB	-	-	2.74395	3.77822e-15	up	-	-	no	-	-	no
gene5669	-	MULTISPECIES: DedA family protein	-	-	-	-	-	-	2.66809	0.0258461	up	-	-	no	-	-	no
gene4433	-	MULTISPECIES: tripartite tricarboxylate transporter substrate binding protein	-	-	-	-	-	-	-2.84549	2.37949e-06	down	-	-	no	-	-	no
gene5664	hemL	glutamate-1-semialdehyde 2,1-aminomutase	GO:0006782;GO:0005737;GO:0042286;GO:0008483;GO:0030170	BP:protoporphyrinogen IX biosynthetic process;CC:cytoplasm;MF:glutamate-1-semialdehyde 2,1-aminomutase activity;MF:transaminase activity;MF:pyridoxal phosphate binding;	K01845	hemL	map00860	Porphyrin metabolism	1.9881	1.93936e-10	up	-	-	no	-	-	no
gene5665	-	MULTISPECIES: hypothetical protein	-	-	-	-	-	-	2.70976	0.00254847	up	-	-	no	-	-	no
gene5666	purH	bifunctional phosphoribosylaminoimidazolecarboxamide formyltransferase/IMP cyclohydrolase	-	-	K00602	purH	map01523;map00230;map00670	Antifolate resistance;Purine metabolism;One carbon pool by folate	3.09155	5.10233e-12	up	-	-	no	-	-	no
gene5667	fis	MULTISPECIES: Fis family transcriptional regulator	GO:0006355;GO:0043565	BP:regulation of transcription, DNA-templated;MF:sequence-specific DNA binding;	K03557	fis	map05111	Biofilm formation - Vibrio cholerae	4.54846	4.1424e-09	up	-	-	no	-	-	no
gene5660	pilH	MULTISPECIES: response regulator	-	-	K02658	pilH	map02025;map02020	Biofilm formation - Pseudomonas aeruginosa;Two-component system	4.59432	2.48968e-08	up	-	-	no	-	-	no
gene5661	pilG	MULTISPECIES: response regulator	GO:0000160	BP:phosphorelay signal transduction system;	K02657	pilG	map02025;map02020	Biofilm formation - Pseudomonas aeruginosa;Two-component system	5.41561	5.43526e-29	up	-	-	no	-	-	no
gene5662	-	MULTISPECIES: rubredoxin	GO:0005506;GO:0009055	MF:iron ion binding;MF:electron carrier activity;	-	-	-	-	5.33714	3.08189e-12	up	-	-	no	-	-	no
gene5663	thiD	MULTISPECIES: bifunctional hydroxymethylpyrimidine kinase/phosphomethylpyrimidine kinase	-	-	K00941	thiD	map00730	Thiamine metabolism	2.96496	7.80178e-21	up	-	-	no	-	-	no
gene3121	holC	MULTISPECIES: DNA polymerase III subunit chi	-	-	K02339	holC	map03430;map03440;map03030	Mismatch repair;Homologous recombination;DNA replication	2.0847	1.73532e-05	up	-	-	no	-	-	no
gene3423	-	diguanylate cyclase	-	-	K13069	-	-	-	2.55232	2.91484e-12	up	-	-	no	-	-	no
gene3125	-	hypothetical protein	-	-	-	-	-	-	6.16545	7.84644e-21	up	-	-	no	-	-	no
gene3124	-	MULTISPECIES: response regulator	-	-	-	-	-	-	6.92855	1.46196e-13	up	-	-	no	-	-	no
gene3356	pqiB	MCE family protein	-	-	K06192	pqiB	-	-	2.38805	3.30704e-12	up	-	-	no	-	-	no
gene2843	-	hypothetical protein	-	-	-	-	-	-	7.18785	6.53076e-30	up	-	-	no	-	-	no
gene2423	-	ABC transporter permease	GO:0005886	CC:plasma membrane;	K02004	-	-	-	-2.00909	0.000157811	down	-	-	no	-	-	no
gene3357	pqiA	paraquat-inducible protein A	GO:0016020	CC:membrane;	K03808	pqiA	-	-	3.32724	6.81397e-11	up	-	-	no	-	-	no
gene2842	-	hypothetical protein	-	-	-	-	-	-	4.79548	1.07404e-60	up	-	-	no	-	-	no
gene4061	smvA	MFS transporter	-	-	K08167	smvA	-	-	-2.0025	0.00108127	down	-	-	no	-	-	no
gene4435	-	LysR family transcriptional regulator	-	-	-	-	-	-	-1.86817	9.9859e-05	down	-	-	no	-	-	no
gene3128	-	NfeD family protein	-	-	-	-	-	-	1.74798	2.10925e-09	up	-	-	no	-	-	no
gene4060	-	MULTISPECIES: hypothetical protein	-	-	-	-	-	-	5.57147	6.76289e-11	up	-	-	no	-	-	no
gene2847	-	hypothetical protein	-	-	-	-	-	-	5.36568	5.07902e-13	up	-	-	no	-	-	no
gene3255	-	hypothetical protein	-	-	-	-	-	-	-2.68892	0.000192269	down	-	-	no	-	-	no
gene2846	-	-	-	-	-	-	-	-	6.17792	1.95038e-14	up	-	-	no	-	-	no
gene4438	-	MULTISPECIES: DUF962 domain-containing protein	-	-	-	-	-	-	3.47008	8.95819e-07	up	-	-	no	-	-	no
gene5796	-	protein of unknown function	GO:0016020	CC:membrane;	-	-	-	-	1.5306	0.000729494	up	-	-	no	-	-	no
gene3671	tctB	MULTISPECIES: tripartite tricarboxylate transporter TctB family protein	-	-	K07794	tctB	map02020	Two-component system	-	-	no	-	-	no	2.04856	0.0260759	up
gene0664	-	MULTISPECIES: UPF0149 family protein	-	-	K07039	-	-	-	3.53693	1.92909e-07	up	-	-	no	-	-	no
gene2395	nuoF	MULTISPECIES: NADH-quinone oxidoreductase subunit NuoF	-	-	K00335	nuoF	map00190	Oxidative phosphorylation	4.08047	1.60618e-16	up	-	-	no	-	-	no
gene2115	afuC	ABC transporter ATP-binding protein	-	-	K02010	afuC	map02010	ABC transporters	-3.11843	1.19644e-06	down	-	-	no	-	-	no
gene2394	nuoE	NADH-quinone oxidoreductase subunit NuoE	-	-	K00334	nuoE	map00190	Oxidative phosphorylation	4.52328	1.63347e-08	up	-	-	no	-	-	no
gene5003	cheY	MULTISPECIES: chemotaxis protein CheY	-	-	K03413	cheY	map02030;map02020	Bacterial chemotaxis;Two-component system	2.02016	0.0337393	up	-	-	no	5.00523	5.44545e-10	up
gene2397	nuoH	NADH dehydrogenase subunit H	GO:0005886;GO:0016655;GO:0048038	CC:plasma membrane;MF:oxidoreductase activity, acting on NA;MF:quinone binding;	K00337	nuoH	map00190	Oxidative phosphorylation	4.74018	2.42936e-09	up	-	-	no	-	-	no
gene1962	mupP	phosphoglycolate phosphatase	-	-	K22292	mupP	map00520;map01250	Amino sugar and nucleotide sugar metabolism;Biosynthesis of nucleotide sugars	6.21789	6.45142e-14	up	-	-	no	-	-	no
gene1961	ubiG	3-demethylubiquinone-9 3-methyltransferase	GO:0006744;GO:0032259;GO:0005737;GO:0102208;GO:0008425;GO:0008689	BP:ubiquinone biosynthetic process;BP:methylation;CC:cytoplasm;MF:2-polyprenyl-6-hydroxyphenol methylase activity;MF:2-polyprenyl-6-methoxy-1,4-benzoquinone methyltransferase activity;MF:3-demethylubiquinone-9 3-O-methyltransferase activity;	K00568	ubiG	map00130	Ubiquinone and other terpenoid-quinone biosynthesis	5.39106	6.31277e-19	up	-	-	no	-	-	no
gene1960	-	OmpA family protein	-	-	K03286	-	-	-	5.0591	7.20883e-20	up	-	-	no	-	-	no
gene1964	-	MarR family transcriptional regulator	GO:0003700;GO:0016747	MF:transcription factor activity, sequence-specific DNA binding;MF:transferase activity, transferring acyl groups other than amino-acyl groups;	-	-	-	-	3.32058	1.75344e-09	up	-	-	no	-	-	no
gene5404	prpC	MULTISPECIES: serine/threonine-protein phosphatase	-	-	K20074	prpC	-	-	2.28963	9.98335e-17	up	-	-	no	-	-	no
gene5405	-	hypothetical protein	GO:0016310;GO:0004674;GO:0106310;GO:0005524	BP:phosphorylation;MF:protein serine/threonine kinase activity;MF:old GO;MF:ATP binding;	K12132	prkC	-	-	4.80501	1.87521e-08	up	-	-	no	-	-	no
gene5406	-	YicC family protein	-	-	-	-	-	-	2.12653	1.90158e-06	up	-	-	no	-	-	no
gene5407	gmk	MULTISPECIES: guanylate kinase	GO:0016310;GO:0005737;GO:0004385;GO:0005524	BP:phosphorylation;CC:cytoplasm;MF:guanylate kinase activity;MF:ATP binding;	K00942	gmk	map01232;map00230	Nucleotide metabolism;Purine metabolism	4.04601	2.56582e-06	up	-	-	no	-	-	no
gene0160	gcdH	MULTISPECIES: acyl-CoA dehydrogenase	-	-	K00252	gcdH	map00362;map00310;map00380;map00071	Benzoate degradation;Lysine degradation;Tryptophan metabolism;Fatty acid degradation	4.37148	7.50182e-32	up	-	-	no	-	-	no
gene0161	-	MULTISPECIES: CoA transferase	-	-	K01041	gcdG	map00310	Lysine degradation	2.20974	1.54258e-08	up	-	-	no	-	-	no
gene0162	-	MULTISPECIES: VOC family protein	-	-	K08234	yaeR	-	-	1.01068	0.0272131	up	-	-	no	-	-	no
gene0163	osmC	MULTISPECIES: organic hydroperoxide resistance protein	-	-	K04063	osmC	-	-	1.18968	0.0079483	up	-	-	no	-	-	no
gene5408	rpoZ	MULTISPECIES: DNA-directed RNA polymerase subunit omega	GO:0006351;GO:0000428;GO:0003899;GO:0003677	BP:transcription, DNA-templated;CC:DNA-directed RNA polymerase complex;MF:DNA-directed RNA polymerase activity;MF:DNA binding;	K03060	rpoZ	map03020	RNA polymerase	5.4109	5.10233e-12	up	-	-	no	-	-	no
gene0169	-	MULTISPECIES: isocitrate lyase/phosphoenolpyruvate mutase family protein	-	-	-	-	-	-	3.30551	5.25119e-19	up	-	-	no	-	-	no
gene2995	gsiD	glutathione ABC transporter permease GsiD	-	-	K13891	gsiD	map02010	ABC transporters	-1.0934	0.0274194	down	-	-	no	-	-	no
gene2994	dmpA	MULTISPECIES: P1 family peptidase	-	-	K01266	dmpA	-	-	-1.74403	0.00020254	down	-	-	no	-	-	no
gene2992	cysI	MULTISPECIES: nitrite/sulfite reductase	-	-	K00381	cysI	map00920	Sulfur metabolism	1.70456	5.72793e-09	up	-	-	no	-	-	no
gene2991	-	DUF934 domain-containing protein	-	-	-	-	-	-	2.40873	0.012701	up	-	-	no	-	-	no
gene2990	cysH	MULTISPECIES: phosphoadenosine phosphosulfate reductase family protein	-	-	K00390	cysH	map00920	Sulfur metabolism	1.90263	1.68308e-09	up	-	-	no	-1.43393	0.0202443	down
gene2999	iaaA	MULTISPECIES: isoaspartyl peptidase/L-asparaginase	-	-	K13051	iaaA	map00460;map00250	Cyanoamino acid metabolism;Alanine, aspartate and glutamate metabolism	-2.18084	2.77797e-05	down	-	-	no	-	-	no
gene2998	gsiA	dipeptide ABC transporter ATP-binding protein	-	-	K13892	gsiA	map02010	ABC transporters	-2.05387	1.13157e-05	down	-	-	no	-	-	no
gene3642	kup	potassium transporter Kup	-	-	K03549	kup	-	-	1.39674	6.02198e-06	up	-	-	no	-	-	no
gene0222	-	hypothetical protein	-	-	-	-	-	-	6.30056	3.4832e-27	up	-	-	no	-	-	no
gene0221	-	MULTISPECIES: LysR family transcriptional regulator	-	-	-	-	-	-	3.78207	8.86333e-32	up	-	-	no	-	-	no
gene0220	-	hypothetical protein	-	-	-	-	-	-	4.5756	7.08296e-09	up	-	-	no	-	-	no
gene4217	-	DUF3299 domain-containing protein	-	-	K09950	-	-	-	2.27332	7.9602e-09	up	-	-	no	-	-	no
gene3934	-	acyl-CoA dehydrogenase family protein	-	-	-	-	-	-	2.05317	1.38398e-05	up	-	-	no	-	-	no
gene3935	mmsA	CoA-acylating methylmalonate-semialdehyde dehydrogenase	-	-	K00140	mmsA	map00280;map00640;map00410;map00562	Valine, leucine and isoleucine degradation;Propanoate metabolism;beta-Alanine metabolism;Inositol phosphate metabolism	5.00591	7.02728e-47	up	-2.08076	0.0012035	down	-1.76869	0.0221491	down
gene3932	mmsB	MULTISPECIES: 3-hydroxyisobutyrate dehydrogenase	-	-	K00020	mmsB	map00280	Valine, leucine and isoleucine degradation	2.34427	6.15257e-14	up	-	-	no	-	-	no
gene3933	-	enoyl-CoA hydratase/isomerase family protein	-	-	-	-	-	-	2.89226	4.81839e-17	up	-	-	no	-	-	no
gene4210	acpP	acyl carrier protein	-	-	K02078	acpP	map00998	Biosynthesis of various antibiotics	6.41183	8.57287e-25	up	-	-	no	-	-	no
gene3931	-	MULTISPECIES: hypothetical protein	-	-	-	-	-	-	2.60886	2.31815e-10	up	-	-	no	-	-	no
gene3939	scoB	MULTISPECIES: CoA transferase subunit B	GO:0008410;GO:0008260	MF:CoA-transferase activity;MF:3-oxoacid CoA-transferase activity;	K01029	scoB	map00280;map00650	Valine, leucine and isoleucine degradation;Butanoate metabolism	4.33191	1.57506e-09	up	-	-	no	-	-	no
gene5967	rutR	MULTISPECIES: HTH-type transcriptional regulator RutR	-	-	K09017	rutR	-	-	1.17729	0.000442157	up	-	-	no	-	-	no
gene1030	-	hypothetical protein	GO:0006508;GO:0046872;GO:0004222	BP:proteolysis;MF:metal ion binding;MF:metalloendopeptidase activity;	-	-	-	-	4.16997	8.18113e-11	up	-	-	no	-	-	no
gene1032	-	MFS transporter	-	-	-	-	-	-	-1.74179	2.88848e-05	down	-	-	no	-	-	no
gene5075	radC	MULTISPECIES: DNA repair protein RadC	-	-	K03630	radC	-	-	1.31256	5.71424e-05	up	-	-	no	-	-	no
gene0597	holA	MULTISPECIES: DNA polymerase III subunit delta	-	-	K02340	holA	map03430;map03440;map03030	Mismatch repair;Homologous recombination;DNA replication	1.56619	0.000128807	up	-	-	no	-	-	no
gene5071	phnB	VOC family protein	GO:0032259;GO:0008168	BP:methylation;MF:methyltransferase activity;	K04750	phnB	-	-	5.96673	1.29406e-16	up	-	-	no	-2.10419	0.0133761	down
gene5073	ispH	MULTISPECIES: 4-hydroxy-3-methylbut-2-enyl diphosphate reductase	-	-	K03527	ispH	map00900	Terpenoid backbone biosynthesis	4.06354	3.09433e-28	up	-	-	no	-	-	no
gene5072	ilvA	threonine/serine dehydratase	-	-	K01754	ilvA	map00260;map00290	Glycine, serine and threonine metabolism;Valine, leucine and isoleucine biosynthesis	2.61414	1.67474e-08	up	-	-	no	-	-	no
gene5079	glbN	MULTISPECIES: group II truncated hemoglobin	GO:0005344;GO:0019825;GO:0020037	MF:oxygen transporter activity;MF:oxygen binding;MF:heme binding;	K06886	glbN	-	-	3.43733	1.65761e-22	up	-	-	no	-	-	no
gene3514	greA	transcription elongation factor GreA	GO:0032784;GO:0003746;GO:0070063;GO:0003677	BP:regulation of DNA-templated transcription, elongation;MF:translation elongation factor activity;MF:RNA polymerase binding;MF:DNA binding;	K03624	greA	-	-	3.49409	4.99058e-08	up	-	-	no	2.01091	0.0476584	up
gene1171	galM	galactose mutarotase	-	-	K01785	galM	map00010;map00052	Glycolysis / Gluconeogenesis;Galactose metabolism	1.4026	2.17323e-05	up	-	-	no	-	-	no
gene1172	-	response regulator	-	-	-	-	-	-	-1.16808	0.0119042	down	-	-	no	-	-	no
gene1174	aroF	3-deoxy-7-phosphoheptulonate synthase	-	-	K01626	aroF	map02024;map00400	Quorum sensing;Phenylalanine, tyrosine and tryptophan biosynthesis	1.22897	0.00295763	up	-	-	no	-	-	no
gene1176	-	MULTISPECIES: VOC family protein	-	-	-	-	-	-	2.29121	1.30415e-05	up	-	-	no	-	-	no
gene1178	xylB	SDR family oxidoreductase	-	-	K22185	xylB	map00040	Pentose and glucuronate interconversions	-1.09127	0.00242922	down	-	-	no	-	-	no
gene1179	-	LysR family transcriptional regulator	-	-	-	-	-	-	1.33286	0.00212032	up	-	-	no	-	-	no
gene5429	-	MULTISPECIES: dynamin family protein	-	-	-	-	-	-	2.46398	9.22148e-17	up	-	-	no	-	-	no
gene3512	-	hypothetical protein	GO:0016740	MF:transferase activity;	-	-	-	-	3.29532	2.86502e-11	up	-	-	no	-	-	no
gene2468	-	MULTISPECIES: hypothetical protein	-	-	-	-	-	-	6.25658	4.05434e-26	up	-	-	no	-	-	no
gene2466	-	MULTISPECIES: hypothetical protein	-	-	-	-	-	-	1.53337	0.0093988	up	-	-	no	-	-	no
gene2465	ilvB	MULTISPECIES: thiamine pyrophosphate-binding protein	-	-	K01652	ilvB	map00660;map00290;map00770;map00650	C5-Branched dibasic acid metabolism;Valine, leucine and isoleucine biosynthesis;Pantothenate and CoA biosynthesis;Butanoate metabolism	1.02602	0.022998	up	-	-	no	-	-	no
gene2463	-	tripartite tricarboxylate transporter substrate binding protein	-	-	-	-	-	-	-2.28608	0.00140047	down	-	-	no	-	-	no
gene5422	-	hypothetical protein	-	-	-	-	-	-	4.25044	3.3762e-12	up	-	-	no	-	-	no
gene6519	-	MULTISPECIES: hypothetical protein	-	-	-	-	-	-	-2.24805	0.00204555	down	-	-	no	-	-	no
gene6518	-	hypothetical protein	-	-	-	-	-	-	-	-	no	-	-	no	2.09429	0.0283197	up
gene6517	-	hypothetical protein	-	-	K18997	cbpM	-	-	-	-	no	-	-	no	2.57811	0.010114	up
gene6513	-	hypothetical protein	-	-	-	-	-	-	-2.27812	0.000203134	down	-	-	no	-	-	no
gene6512	-	hypothetical protein	-	-	-	-	-	-	-1.57063	0.00145043	down	-	-	no	-	-	no
gene6511	-	hypothetical protein	-	-	-	-	-	-	-2.4511	0.000369634	down	-	-	no	-	-	no
gene4803	-	hypothetical protein	-	-	-	-	-	-	1.98013	3.00933e-09	up	-	-	no	-	-	no
gene0778	tuf	translation elongation factor 1A (EF-1A/EF-Tu)	GO:0097216;GO:0003746;GO:0003924;GO:0005525	MF:guanosine tetraphosphate binding;MF:translation elongation factor activity;MF:GTPase activity;MF:GTP binding;	K02358	tuf	map04626	Plant-pathogen interaction	6.08114	1.77435e-22	up	-	-	no	-	-	no
gene3595	zapA	MULTISPECIES: cell division protein ZapA	-	-	K09888	zapA	-	-	4.34033	7.00279e-09	up	-	-	no	-	-	no
gene3850	-	methyltransferase	-	-	-	-	-	-	-2.76119	3.39691e-07	down	-	-	no	-	-	no
gene0774	-	MULTISPECIES: uracil-DNA glycosylase	-	-	K03648	-	map05340;map03410	Primary immunodeficiency;Base excision repair	2.7706	1.46101e-06	up	-	-	no	-	-	no
gene0740	-	hypothetical protein	-	-	-	-	-	-	-	-	no	-	-	no	3.10778	0.00849817	up
gene0773	trpC	MULTISPECIES: indole-3-glycerol phosphate synthase TrpC	-	-	K01609	trpC	map00400	Phenylalanine, tyrosine and tryptophan biosynthesis	3.1205	1.97114e-15	up	-	-	no	-	-	no
gene0772	trpD	MULTISPECIES: anthranilate phosphoribosyltransferase	-	-	K00766	trpD	map00400	Phenylalanine, tyrosine and tryptophan biosynthesis	2.41221	9.34225e-05	up	-	-	no	-	-	no
gene4800	-	OmpA family protein	GO:0019867	CC:outer membrane;	K03286	-	-	-	-3.25135	4.78386e-06	down	-	-	no	-	-	no
gene4807	-	hypothetical protein	-	-	-	-	-	-	2.87047	9.38112e-19	up	-	-	no	-	-	no
gene0145	-	ABC transporter permease	-	-	-	-	-	-	-1.99096	1.83751e-05	down	-	-	no	-	-	no
gene4806	-	DUF427 domain-containing protein	-	-	-	-	-	-	4.43173	1.25055e-34	up	-	-	no	-	-	no
gene2683	-	hypothetical protein	-	-	-	-	-	-	6.43102	2.16862e-25	up	-	-	no	-	-	no
gene2682	-	macro domain-containing protein	-	-	-	-	-	-	7.46936	2.13897e-34	up	-2.73199	0.0388553	down	-	-	no
gene2681	-	PBSX family phage portal protein	-	-	-	-	-	-	-1.34494	0.0168287	down	-	-	no	-	-	no
gene1456	-	FAD-binding oxidoreductase	-	-	K26080	-	-	-	-1.16207	0.02347	down	-	-	no	-	-	no
gene2687	qsmR	IclR family transcriptional regulator	-	-	K20329	qsmR	map02024	Quorum sensing	3.90933	1.69554e-20	up	-	-	no	-	-	no
gene2686	dusA	MULTISPECIES: tRNA dihydrouridine(20/20a) synthase DusA	GO:0000049;GO:0050660;GO:0102264;GO:0102266;GO:0010181	MF:tRNA binding;MF:flavin adenine dinucleotide binding;MF:tRNA-dihydrouridine20 synthase activity;MF:tRNA-dihydrouridine20a synthase activity;MF:FMN binding;	K05539	dusA	-	-	1.85411	1.07759e-08	up	-	-	no	-	-	no
gene2685	-	phage integrase family protein	-	-	-	-	-	-	3.85945	3.64387e-08	up	-	-	no	-	-	no
gene2684	higA	helix-turn-helix domain-containing protein	GO:0003677	MF:DNA binding;	K18831	higA	-	-	6.85699	3.2016e-25	up	-	-	no	-	-	no
gene2688	cusR	response regulator transcription factor	-	-	K07665	cusR	map02020	Two-component system	-2.13168	0.000155013	down	-	-	no	-	-	no
gene0291	-	Uncharacterized protein YjbI, contains pentapeptide repeats	-	-	-	-	-	-	1.90857	0.0410213	up	-	-	no	2.44994	0.000771737	up
gene4506	pepN	aminopeptidase N	-	-	K01256	pepN	map00480	Glutathione metabolism	2.88542	1.76121e-20	up	-	-	no	-	-	no
gene3597	-	Nucleotide-binding universal stress protein, UspA family	-	-	-	-	-	-	5.77487	6.12547e-40	up	-	-	no	-	-	no
gene3227	-	MULTISPECIES: RidA family protein	-	-	-	-	-	-	-1.83039	4.60554e-07	down	-	-	no	-	-	no
gene2609	-	tripartite tricarboxylate transporter substrate binding protein	-	-	-	-	-	-	-1.21434	0.0039698	down	-	-	no	-	-	no
gene3002	yedL	GNAT family N-acetyltransferase	-	-	K03829	yedL	-	-	2.07763	9.90862e-06	up	-	-	no	-	-	no
gene1799	-	helix-turn-helix domain-containing protein	-	-	-	-	-	-	-1.01661	0.0197095	down	-	-	no	-	-	no
gene2608	-	MULTISPECIES: hypothetical protein	-	-	-	-	-	-	-1.75684	0.0201792	down	-	-	no	-	-	no
gene3644	crtB	presqualene diphosphate synthase HpnD	-	-	K02291	crtB	map00906	Carotenoid biosynthesis	1.21314	0.000407451	up	-	-	no	-	-	no
gene1790	-	MULTISPECIES: DUF3579 domain-containing protein	-	-	-	-	-	-	3.94695	5.76143e-09	up	-	-	no	-	-	no
gene1791	rpsT	30S ribosomal protein S20	GO:0006412;GO:1990904;GO:0005840;GO:0003735;GO:0019843	BP:translation;CC:ribonucleoprotein complex;CC:ribosome;MF:structural constituent of ribosome;MF:rRNA binding;	K02968	rpsT	map03010	Ribosome	6.65502	4.43782e-21	up	-	-	no	-	-	no
gene1792	murJ	MULTISPECIES: murein biosynthesis integral membrane protein MurJ	-	-	K03980	murJ	-	-	1.42454	0.000226248	up	-	-	no	-	-	no
gene1793	-	tetratricopeptide repeat protein	-	-	-	-	-	-	4.28016	3.10986e-33	up	-	-	no	-	-	no
gene1794	-	VOC family protein	-	-	-	-	-	-	2.21034	8.69992e-09	up	-	-	no	-	-	no
gene1795	-	YciI family protein	-	-	-	-	-	-	3.24098	5.97339e-15	up	-	-	no	-	-	no
gene1796	-	MULTISPECIES: YciI family protein	-	-	-	-	-	-	1.72742	0.00264925	up	-	-	no	-	-	no
gene4503	-	SIMPL domain-containing protein	-	-	K09807	-	-	-	-1.31808	0.0204147	down	-	-	no	-	-	no
gene4500	metI	MULTISPECIES: ABC transporter permease	GO:0055085;GO:0005886;GO:0005524	BP:transmembrane transport;CC:plasma membrane;MF:ATP binding;	K02072	metI	map02010	ABC transporters	-1.64128	0.000712011	down	-	-	no	-	-	no
gene2251	-	sterol desaturase family protein	-	-	-	-	-	-	1.80459	1.44057e-07	up	-	-	no	-	-	no
gene4501	metN	ATP-binding cassette domain-containing protein	-	-	K02071	metN	map02010	ABC transporters	-1.54687	0.000843507	down	-	-	no	-	-	no
gene2700	-	drug/metabolite exporter YedA	-	-	-	-	-	-	1.11806	0.000346833	up	-	-	no	-	-	no
gene3330	-	DNA-binding response regulator, OmpR family, contains REC and winged-helix (wHTH) domain	GO:0000160;GO:0006355;GO:0003677	BP:phosphorelay signal transduction system;BP:regulation of transcription, DNA-templated;MF:DNA binding;	-	-	-	-	3.31849	5.80321e-15	up	-	-	no	-	-	no
gene4451	-	hypothetical protein	GO:0043604;GO:1901566;GO:0044550;GO:0019752;GO:0003824;GO:0031177	BP:amide biosynthetic process;BP:organonitrogen compound biosynthetic process;BP:secondary metabolite biosynthetic process;BP:carboxylic acid metabolic process;MF:catalytic activity;MF:phosphopantetheine binding;	-	-	-	-	2.66774	5.54414e-10	up	-	-	no	-	-	no
gene4452	-	amino acid adenylation domain-containing protein	-	-	-	-	-	-	2.47161	8.4284e-09	up	-	-	no	-	-	no
gene3333	-	efflux transporter outer membrane subunit	GO:0005886;GO:0015562	CC:plasma membrane;MF:efflux transmembrane transporter activity;	-	-	-	-	-2.88367	4.27605e-07	down	-	-	no	-	-	no
gene4454	-	SDR family NAD(P)-dependent oxidoreductase	GO:1901576;GO:0016746;GO:0031177;GO:0016491	BP:organic substance biosynthetic process;MF:transferase activity, transferring acyl groups;MF:phosphopantetheine binding;MF:oxidoreductase activity;	-	-	-	-	2.04927	3.0143e-06	up	-	-	no	-	-	no
gene3335	-	hypothetical protein	-	-	-	-	-	-	-2.4918	0.00082102	down	-	-	no	-	-	no
gene3488	-	MULTISPECIES: superoxide dismutase	GO:0004784;GO:0046872	MF:superoxide dismutase activity;MF:metal ion binding;	K04564	-	map04146;map04013;map05208;map04068;map05016;map05417;map04213;map04212;map04211	Peroxisome;MAPK signaling pathway - fly;Chemical carcinogenesis - reactive oxygen species;FoxO signaling pathway;Huntington disease;Lipid and atherosclerosis;Longevity regulating pathway - multiple species;Longevity regulating pathway - worm;Longevity regulating pathway	4.83501	1.24038e-15	up	-	-	no	-	-	no
gene4457	mbtH	MbtH family NRPS accessory protein	-	-	K05375	mbtH	map00261	Monobactam biosynthesis	3.82969	6.13146e-11	up	-	-	no	-5.19129	6.8151e-08	down
gene3486	-	MULTISPECIES: hypothetical protein	-	-	-	-	-	-	5.99066	7.07604e-15	up	-	-	no	-	-	no
gene4459	-	sigma-70 family RNA polymerase sigma factor	-	-	-	-	-	-	3.05351	3.16699e-26	up	-	-	no	-	-	no
gene3484	icd	MULTISPECIES: NADP-dependent isocitrate dehydrogenase	-	-	K00031	icd	map00020;map04146;map00480;map00720;map05230	Citrate cycle (TCA cycle);Peroxisome;Glutathione metabolism;Carbon fixation pathways in prokaryotes;Central carbon metabolism in cancer	6.47714	1.14049e-21	up	-	-	no	-	-	no
gene3485	-	MULTISPECIES: cell envelope biogenesis protein TolA	-	-	-	-	-	-	6.18013	3.24524e-30	up	-	-	no	-	-	no
gene3482	clpA	MULTISPECIES: ATP-dependent Clp protease ATP-binding subunit ClpA	GO:0043335;GO:0006508;GO:0008233;GO:0016887;GO:0005524	BP:protein unfolding;BP:proteolysis;MF:peptidase activity;MF:ATPase activity;MF:ATP binding;	K03694	clpA	-	-	6.96415	2.82573e-31	up	-2.33351	0.030232	down	-	-	no
gene3483	clpS	MULTISPECIES: ATP-dependent Clp protease adapter ClpS	GO:0006508;GO:0030163;GO:0008233	BP:proteolysis;BP:protein catabolic process;MF:peptidase activity;	K06891	clpS	-	-	6.90487	1.78761e-35	up	-2.779	0.030232	down	-	-	no
gene2255	-	hypothetical protein	-	-	-	-	-	-	2.879	0.00163618	up	-	-	no	-	-	no
gene2607	-	uncharacterized protein DUF1446	-	-	-	-	-	-	-1.65573	0.000197256	down	-	-	no	-	-	no
gene2606	-	MULTISPECIES: LysR family transcriptional regulator	GO:0006351;GO:0003700;GO:0003677	BP:transcription, DNA-templated;MF:transcription factor activity, sequence-specific DNA binding;MF:DNA binding;	-	-	-	-	-1.69186	0.00111079	down	-	-	no	-	-	no
gene6336	-	MULTISPECIES: M28 family peptidase	-	-	-	-	-	-	2.91065	2.20216e-10	up	-	-	no	-	-	no
gene0826	rep	UvrD-helicase domain-containing protein	-	-	K03656	rep	-	-	2.12819	1.65359e-07	up	-	-	no	-	-	no
gene0821	-	MULTISPECIES: cytochrome c5 family protein	-	-	-	-	-	-	-2.88325	0.00695717	down	-	-	no	-	-	no
gene1428	petC	MULTISPECIES: cytochrome c1	GO:0016020;GO:0046872;GO:0020037;GO:0009055	CC:membrane;MF:metal ion binding;MF:heme binding;MF:electron carrier activity;	K00413	petC	map04714;map00190;map04260;map02020;map05208;map05012;map05010;map05016;map05014;map05415;map04932;map05022;map05020	Thermogenesis;Oxidative phosphorylation;Cardiac muscle contraction;Two-component system;Chemical carcinogenesis - reactive oxygen species;Parkinson disease;Alzheimer disease;Huntington disease;Amyotrophic lateral sclerosis;Diabetic cardiomyopathy;Non-alcoholic fatty liver disease;Pathways of neurodegeneration - multiple diseases;Prion disease	3.29097	7.42774e-16	up	-	-	no	-	-	no
gene0822	-	MULTISPECIES: porin	-	-	-	-	-	-	-3.39154	0.00045044	down	-	-	no	-	-	no
gene1426	petA	ubiquinol-cytochrome c reductase iron-sulfur subunit	GO:0005737;GO:0043231;GO:0016020;GO:0051537;GO:0008121;GO:0046872	CC:cytoplasm;CC:intracellular membrane-bounded organelle;CC:membrane;MF:2 iron, 2 sulfur cluster binding;MF:ubiquinol-cytochrome-c reductase activity;MF:metal ion binding;	K00411	petA	map04714;map00190;map04260;map02020;map05208;map05012;map05010;map05016;map05014;map04148;map05415;map04932;map05022;map05020	Thermogenesis;Oxidative phosphorylation;Cardiac muscle contraction;Two-component system;Chemical carcinogenesis - reactive oxygen species;Parkinson disease;Alzheimer disease;Huntington disease;Amyotrophic lateral sclerosis;Efferocytosis;Diabetic cardiomyopathy;Non-alcoholic fatty liver disease;Pathways of neurodegeneration - multiple diseases;Prion disease	4.29597	2.8916e-08	up	-	-	no	2.46794	0.00241617	up
gene1427	petB	MULTISPECIES: cytochrome b N-terminal domain-containing protein	-	-	K00412	petB	map04714;map00190;map04260;map02020;map05208;map05012;map05010;map05016;map05014;map05415;map04932;map05022;map05020	Thermogenesis;Oxidative phosphorylation;Cardiac muscle contraction;Two-component system;Chemical carcinogenesis - reactive oxygen species;Parkinson disease;Alzheimer disease;Huntington disease;Amyotrophic lateral sclerosis;Diabetic cardiomyopathy;Non-alcoholic fatty liver disease;Pathways of neurodegeneration - multiple diseases;Prion disease	5.1067	9.84054e-17	up	-	-	no	-	-	no
gene1422	mscL	MULTISPECIES: large conductance mechanosensitive channel protein MscL	-	-	K03282	mscL	-	-	5.49914	3.1065e-14	up	-	-	no	-	-	no
gene0828	-	hypothetical protein	-	-	-	-	-	-	3.92391	4.68463e-24	up	-1.16439	0.0433358	down	-	-	no
gene1420	-	MULTISPECIES: Nif3-like dinuclear metal center hexameric protein	-	-	-	-	-	-	1.63123	4.82433e-07	up	-	-	no	-	-	no
gene1421	pdxA	4-hydroxythreonine-4-phosphate dehydrogenase PdxA	-	-	K00097	pdxA	map00750	Vitamin B6 metabolism	1.01064	0.0270598	up	-	-	no	-	-	no
gene5679	-	MULTISPECIES: MOSC N-terminal beta barrel domain-containing protein	-	-	K07140	-	-	-	1.38123	8.15354e-07	up	-	-	no	-	-	no
gene5678	rbsD	D-ribose pyranase	-	-	K06726	rbsD	map02010	ABC transporters	2.87097	4.91955e-20	up	-	-	no	-	-	no
gene5677	rbsK	ribokinase	-	-	K00852	rbsK	map00030	Pentose phosphate pathway	1.352	0.00609599	up	-	-	no	-	-	no
gene5676	lacI	MULTISPECIES: substrate-binding domain-containing protein	-	-	K02529	galR	-	-	2.30217	1.81651e-09	up	-	-	no	-	-	no
gene5675	rbsC	MULTISPECIES: ABC transporter permease	GO:0005886;GO:0022857	CC:plasma membrane;MF:transmembrane transporter activity;	K10440	rbsC	map02010	ABC transporters	1.05593	0.0435575	up	-	-	no	-	-	no
gene5674	rbsA	MULTISPECIES: sugar ABC transporter ATP-binding protein	-	-	K10441	rbsA	map02010	ABC transporters	1.9202	0.000306378	up	-	-	no	-	-	no
gene5673	rbsB	sugar ABC transporter substrate-binding protein	-	-	K10439	rbsB	map02030;map02010	Bacterial chemotaxis;ABC transporters	4.42795	7.67681e-29	up	-	-	no	-	-	no
gene5672	ychF	MULTISPECIES: redox-regulated ATPase YchF	-	-	K06942	ychF	-	-	4.66009	5.47456e-12	up	-	-	no	-	-	no
gene5671	-	zeta toxin family protein	-	-	-	-	-	-	5.13727	8.72595e-16	up	-	-	no	-	-	no
gene5670	gst	glutathione S-transferase	-	-	K00799	gst	map05207;map00480;map05204;map00983;map00982;map00980;map05200;map05208;map05418;map05225;map04212;map01524	Chemical carcinogenesis - receptor activation;Glutathione metabolism;Chemical carcinogenesis - DNA adducts;Drug metabolism - other enzymes;Drug metabolism - cytochrome P450;Metabolism of xenobiotics by cytochrome P450;Pathways in cancer;Chemical carcinogenesis - reactive oxygen species;Fluid shear stress and atherosclerosis;Hepatocellular carcinoma;Longevity regulating pathway - worm;Platinum dru…	2.01555	0.0100878	up	-	-	no	-	-	no
gene3154	-	MULTISPECIES: type II toxin-antitoxin system prevent-host-death family antitoxin	-	-	-	-	-	-	6.48193	6.24532e-22	up	-3.34465	0.030232	down	-3.39786	0.0068038	down
gene3155	-	type II toxin-antitoxin system VapC family toxin	-	-	-	-	-	-	2.84444	1.07326e-10	up	-	-	no	-	-	no
gene3150	-	MULTISPECIES: type II toxin-antitoxin system RatA family toxin	-	-	-	-	-	-	3.45855	0.00024027	up	-	-	no	-	-	no
gene3152	-	MULTISPECIES: DUF4124 domain-containing protein	-	-	-	-	-	-	1.99014	6.90092e-08	up	-	-	no	-	-	no
gene3153	guaB	MULTISPECIES: IMP dehydrogenase	GO:0006177;GO:0046872;GO:0003938;GO:0000166	BP:GMP biosynthetic process;MF:metal ion binding;MF:IMP dehydrogenase activity;MF:nucleotide binding;	K00088	guaB	map01232;map00983;map00230	Nucleotide metabolism;Drug metabolism - other enzymes;Purine metabolism	4.59947	1.56174e-42	up	-1.15105	0.0099355	down	-	-	no
gene1729	-	galactosyl transferase GMA12/MNN10 family protein	-	-	-	-	-	-	3.26858	7.31617e-05	up	-	-	no	-	-	no
gene1728	nagZ	MULTISPECIES: beta-N-acetylhexosaminidase	-	-	K01207	nagZ	map00520;map01501;map00531	Amino sugar and nucleotide sugar metabolism;beta-Lactam resistance;Glycosaminoglycan degradation	1.50701	3.62953e-05	up	-	-	no	-	-	no
gene0882	-	MULTISPECIES: DMT family transporter	GO:0016020	CC:membrane;	-	-	-	-	-1.06238	0.00963703	down	-	-	no	-	-	no
gene1722	-	MULTISPECIES: DUF4845 domain-containing protein	-	-	-	-	-	-	4.3359	2.79325e-17	up	-	-	no	-	-	no
gene3259	gfcE	MULTISPECIES: polysaccharide biosynthesis/export family protein	-	-	K01991	wza	map02026;map02020	Biofilm formation - Escherichia coli;Two-component system	-3.14942	7.59457e-05	down	-	-	no	-	-	no
gene4670	nagK	MULTISPECIES: fumarylacetoacetate hydrolase family protein	-	-	K16165	nagK	map00350	Tyrosine metabolism	-1.35913	0.000833314	down	-	-	no	-	-	no
gene4671	ssuA	sulfonate transport system substrate-binding protein	GO:0016020;GO:0042626	CC:membrane;MF:ATPase activity, coupled to transmembrane movement of substances;	K15553	ssuA	map02010;map00920	ABC transporters;Sulfur metabolism	-2.16636	4.68977e-06	down	-	-	no	-	-	no
gene4673	-	MULTISPECIES: class II aldolase/adducin family protein	-	-	-	-	-	-	-3.09039	6.97225e-05	down	-	-	no	-	-	no
gene4674	ssuD	MULTISPECIES: LLM class flavin-dependent oxidoreductase	-	-	K04091	ssuD	map00920	Sulfur metabolism	-2.95491	5.80968e-06	down	-	-	no	-	-	no
gene4675	ssuA	MULTISPECIES: ABC transporter substrate-binding protein	-	-	K15553	ssuA	map02010;map00920	ABC transporters;Sulfur metabolism	-3.04674	4.46241e-05	down	-	-	no	-	-	no
gene4676	-	acyl-CoA dehydrogenase family protein	-	-	-	-	-	-	-3.02993	1.60404e-05	down	-	-	no	-	-	no
gene4677	-	ABC transporter substrate-binding protein	-	-	K15553	ssuA	map02010;map00920	ABC transporters;Sulfur metabolism	-3.71036	9.84843e-05	down	-	-	no	-	-	no
gene3375	-	MULTISPECIES: LysR family transcriptional regulator	-	-	-	-	-	-	-1.32538	0.00123752	down	-	-	no	-	-	no
gene0925	-	acyl-CoA dehydrogenase C-terminal domain-containing protein	-	-	K20035	dmdC	map00920	Sulfur metabolism	3.9434	5.32427e-07	up	-	-	no	-	-	no
gene0880	-	MULTISPECIES: PLP-dependent aminotransferase family protein	-	-	K05825	-	map00300	Lysine biosynthesis	1.93774	1.67575e-09	up	-	-	no	-	-	no
gene2547	nlpD	MULTISPECIES: peptidoglycan DD-metalloendopeptidase family protein	-	-	K06194	nlpD	-	-	2.96495	5.09281e-19	up	-	-	no	-	-	no
gene1958	-	MULTISPECIES: DUF2059 domain-containing protein	-	-	K09924	-	-	-	5.77451	1.98908e-22	up	-	-	no	-	-	no
gene1959	gyrA	DNA gyrase subunit A	-	-	K02469	gyrA	-	-	5.50577	6.53076e-30	up	-	-	no	-	-	no
gene1956	pheA	MULTISPECIES: prephenate dehydratase	-	-	K14170	pheA	map00400	Phenylalanine, tyrosine and tryptophan biosynthesis	2.73313	4.01664e-16	up	-	-	no	-	-	no
gene1957	serC	3-phosphoserine/phosphohydroxythreonine transaminase	GO:0008615;GO:0006564;GO:0005737;GO:0004648;GO:0030170	BP:pyridoxine biosynthetic process;BP:L-serine biosynthetic process;CC:cytoplasm;MF:O-phospho-L-serin;MF:pyridoxal phosphate binding;	K00831	serC	map00680;map00270;map00750;map00260	Methane metabolism;Cysteine and methionine metabolism;Vitamin B6 metabolism;Glycine, serine and threonine metabolism	5.27778	3.02581e-37	up	-	-	no	-	-	no
gene1954	aroA	bifunctional 3-phosphoshikimate 1-carboxyvinyltransferase/cytidylate kinase	-	-	K00800	aroA	map00400	Phenylalanine, tyrosine and tryptophan biosynthesis	1.83874	2.32056e-05	up	-	-	no	-	-	no
gene1955	tyrA2	prephenate dehydrogenase/arogenate dehydrogenase family protein	-	-	K04517	tyrA2	map00400;map00401	Phenylalanine, tyrosine and tryptophan biosynthesis;Novobiocin biosynthesis	2.66716	1.11916e-16	up	-	-	no	-	-	no
gene1952	ihfB	integration host factor subunit beta	GO:0006310;GO:0006355;GO:0006417;GO:0005694;GO:0030527;GO:0003677	BP:DNA recombination;BP:regulation of transcription, DNA-templated;BP:regulation of translation;CC:chromosome;MF:structural constituent of chromatin;MF:DNA binding;	K05788	ihfB	-	-	2.38601	1.43099e-13	up	-	-	no	-	-	no
gene1953	rpsA	MULTISPECIES: 30S ribosomal protein S1	GO:0006412;GO:1990904;GO:0005840;GO:0003735;GO:0003723	BP:translation;CC:ribonucleoprotein complex;CC:ribosome;MF:structural constituent of ribosome;MF:RNA binding;	K02945	rpsA	map03010	Ribosome	7.16871	9.49252e-31	up	-	-	no	-	-	no
gene2604	-	FABP family protein	-	-	-	-	-	-	3.08759	3.12505e-18	up	-	-	no	-	-	no
gene0177	catA	MULTISPECIES: catechol 1,2-dioxygenase	-	-	K03381	catA	map00362;map00361;map00623;map00364	Benzoate degradation;Chlorocyclohexane and chlorobenzene degradation;Toluene degradation;Fluorobenzoate degradation	-1.94569	0.000859543	down	-	-	no	-	-	no
gene0176	-	MULTISPECIES: SDR family oxidoreductase	-	-	K00059	fabG	map00780;map00061;map00333	Biotin metabolism;Fatty acid biosynthesis;Prodigiosin biosynthesis	-3.18696	7.04255e-05	down	-	-	no	-	-	no
gene5415	-	MULTISPECIES: recombinase family protein	GO:0015074;GO:0000150;GO:0003677	BP:DNA integration;MF:recombinase activity;MF:DNA binding;	-	-	-	-	1.26698	0.0384149	up	-	-	no	-	-	no
gene5414	hrcA	heat-inducible transcriptional repressor HrcA	-	-	K03705	hrcA	-	-	4.91371	1.78425e-23	up	-	-	no	-	-	no
gene0172	-	tripartite tricarboxylate transporter substrate binding protein	-	-	-	-	-	-	-2.76143	1.76797e-05	down	-	-	no	-	-	no
gene0171	-	amidohydrolase	-	-	-	-	-	-	-2.20179	2.50171e-05	down	-	-	no	-	-	no
gene5410	greB	MULTISPECIES: transcription elongation factor GreB	GO:0032784;GO:0003746;GO:0070063;GO:0003677	BP:regulation of DNA-templated transcription, elongation;MF:translation elongation factor activity;MF:RNA polymerase binding;MF:DNA binding;	K04760	greB	-	-	1.90211	0.0023573	up	-	-	no	-	-	no
gene2540	-	hypothetical protein	-	-	-	-	-	-	6.25821	1.4004e-83	up	-2.21999	0.0343106	down	-	-	no
gene5419	-	hypothetical protein	GO:0016020	CC:membrane;	-	-	-	-	2.44327	5.8523e-10	up	-	-	no	-	-	no
gene0178	lacI	LacI family DNA-binding transcriptional regulator	-	-	K02529	galR	-	-	-1.02898	0.0435123	down	-	-	no	-	-	no
gene1888	-	MULTISPECIES: dienelactone hydrolase family protein	-	-	K01061	-	map00361;map00623;map00364	Chlorocyclohexane and chlorobenzene degradation;Toluene degradation;Fluorobenzoate degradation	2.25956	1.65564e-14	up	-	-	no	-	-	no
gene1889	zipB	ZIP family metal transporter	GO:0016020;GO:0046873	CC:membrane;MF:metal ion transmembrane transporter activity;	K16267	zipB	-	-	-1.70776	7.77188e-05	down	-	-	no	-	-	no
gene1884	-	MULTISPECIES: PepSY domain-containing protein	-	-	-	-	-	-	-3.21494	1.72238e-05	down	-	-	no	-	-	no
gene1885	dadA	D-amino acid dehydrogenase	-	-	K00285	dadA	map00360;map00470	Phenylalanine metabolism;D-Amino acid metabolism	-1.49255	0.000150201	down	-	-	no	-	-	no
gene1886	-	MULTISPECIES: transporter substrate-binding domain-containing protein	-	-	K10001	gltI	map02010;map02020	ABC transporters;Two-component system	4.46532	1.45469e-11	up	-	-	no	-	-	no
gene1880	cpg	glutamate carboxypeptidase	GO:0004180	MF:carboxypeptidase activity;	K01295	cpg	-	-	2.38357	1.76173e-14	up	-	-	no	-	-	no
gene1883	-	MULTISPECIES: TonB-dependent receptor	-	-	K02014	-	-	-	-2.82182	2.30022e-06	down	-	-	no	-	-	no
gene3256	fcl	MULTISPECIES: GDP-L-fucose synthase	-	-	K02377	fcl	map00520;map01250;map00541;map00051	Amino sugar and nucleotide sugar metabolism;Biosynthesis of nucleotide sugars;O-Antigen nucleotide sugar biosynthesis;Fructose and mannose metabolism	-2.23702	0.000339068	down	-	-	no	-	-	no
gene0671	pgpA	MULTISPECIES: phosphatidylglycerophosphatase A	-	-	K01095	pgpA	map00564	Glycerophospholipid metabolism	-1.76346	0.000595312	down	-	-	no	-	-	no
gene2541	-	-	-	-	-	-	-	-	6.00082	6.20688e-38	up	-	-	no	-	-	no
gene3928	-	hypothetical protein	-	-	-	-	-	-	2.56859	0.00175675	up	-	-	no	-	-	no
gene0210	livM	branched-chain amino acid ABC transporter permease	-	-	K01998	livM	map02024;map02010	Quorum sensing;ABC transporters	-2.37443	2.82343e-05	down	-	-	no	-	-	no
gene0211	livH	branched-chain amino acid ABC transporter permease	-	-	K01997	livH	map02024;map02010	Quorum sensing;ABC transporters	-2.36837	9.64565e-09	down	-	-	no	-	-	no
gene0216	-	GntR family transcriptional regulator	-	-	K11475	vanR	-	-	2.90837	5.82133e-21	up	-	-	no	-	-	no
gene0218	gatA	amidase	-	-	K02433	gatA	map00970	Aminoacyl-tRNA biosynthesis	1.93058	8.65041e-07	up	-	-	no	-	-	no
gene4205	-	AEC family transporter	GO:0055085;GO:0005886	BP:transmembrane transport;CC:plasma membrane;	K13936	mdcF	-	-	2.14217	4.28483e-11	up	-	-	no	-	-	no
gene3926	metE	MULTISPECIES: 5-methyltetrahydropteroyltriglutamate--homocysteine S-methyltransferase	-	-	K00549	metE	map00450;map00270	Selenocompound metabolism;Cysteine and methionine metabolism	1.27763	2.70452e-05	up	-1.27814	0.0469595	down	-1.59943	0.00401843	down
gene4277	hns	MULTISPECIES: H-NS histone family protein	-	-	K03746	hns	-	-	4.45113	1.72531e-37	up	-	-	no	-	-	no
gene2542	-	FRG domain-containing protein	-	-	-	-	-	-	5.00061	1.5065e-16	up	-	-	no	-	-	no
gene3950	-	hypothetical protein	-	-	K16862	-	-	-	-2.62361	7.65308e-05	down	-	-	no	-	-	no
gene4271	rumA	23S rRNA (uracil(1939)-C(5))-methyltransferase RlmD	-	-	K03215	rumA	-	-	3.60323	2.25786e-10	up	-	-	no	-	-	no
gene3899	plc	phospholipase C	GO:0016042;GO:0034480	BP:lipid catabolic process;MF:phosphatidylcholine phospholipase C activity;	K01114	plc	map00565;map00564;map02024;map04919;map00562	Ether lipid metabolism;Glycerophospholipid metabolism;Quorum sensing;Thyroid hormone signaling pathway;Inositol phosphate metabolism	-2.38639	3.14605e-06	down	-	-	no	-	-	no
gene0187	metX	alpha/beta fold hydrolase	-	-	K00641	metX	map00270;map00920	Cysteine and methionine metabolism;Sulfur metabolism	-1.89473	0.00124563	down	-	-	no	-	-	no
gene3952	-	MULTISPECIES: zf-TFIIB domain-containing protein	-	-	-	-	-	-	-2.77264	0.000334306	down	-	-	no	-	-	no
gene3254	-	glycosyltransferase	-	-	-	-	-	-	-2.99944	6.71237e-05	down	-	-	no	-	-	no
gene5197	-	MULTISPECIES: Tim44 domain-containing protein	-	-	-	-	-	-	4.28645	2.42874e-33	up	-	-	no	-	-	no
gene2387	tpiA	triose-phosphate isomerase	GO:0006096;GO:0006094;GO:0005737;GO:0004807	BP:glycolytic process;BP:gluconeogenesis;CC:cytoplasm;MF:triose-phosphate isomerase activity;	K01803	tpiA	map00010;map00051;map00710;map00562	Glycolysis / Gluconeogenesis;Fructose and mannose metabolism;Carbon fixation in photosynthetic organisms;Inositol phosphate metabolism	2.40913	2.51441e-10	up	-	-	no	-	-	no
gene1228	-	hypothetical protein	-	-	-	-	-	-	-3.26799	0.0224256	down	-	-	no	-	-	no
gene5743	tyrS	tyrosine--tRNA ligase	GO:0006437;GO:0005737;GO:0004831;GO:0003723;GO:0005524	BP:tyrosyl-tRNA aminoacylation;CC:cytoplasm;MF:tyrosine-tRNA ligase activity;MF:RNA binding;MF:ATP binding;	K01866	tyrS	map00970	Aminoacyl-tRNA biosynthesis	2.0802	9.2364e-14	up	-	-	no	-	-	no
gene1223	loxA	MULTISPECIES: lipoxygenase	-	-	K19246	loxA	map00590	Arachidonic acid metabolism	-1.66476	0.000749284	down	-	-	no	-	-	no
gene1224	-	Cytosine/adenosine deaminase	-	-	K18456	-	-	-	-1.71971	0.000251679	down	-	-	no	-	-	no
gene1225	-	purine permease	-	-	K24206	uacT	-	-	-1.99352	5.24906e-07	down	-	-	no	-	-	no
gene1226	-	MULTISPECIES: LysR family transcriptional regulator	-	-	-	-	-	-	-2.01791	2.46612e-05	down	-	-	no	-	-	no
gene1227	plc	phospholipase C, phosphocholine-specific	-	-	K01114	plc	map00565;map00564;map02024;map04919;map00562	Ether lipid metabolism;Glycerophospholipid metabolism;Quorum sensing;Thyroid hormone signaling pathway;Inositol phosphate metabolism	-3.02082	3.37538e-09	down	-	-	no	-	-	no
gene4619	-	beta-glucosidase	-	-	-	-	-	-	1.75864	1.15816e-09	up	-	-	no	-	-	no
gene3252	-	hypothetical protein	-	-	-	-	-	-	-2.42415	2.93528e-05	down	-	-	no	-	-	no
gene5747	erpA	MULTISPECIES: iron-sulfur cluster insertion protein ErpA	GO:0016226;GO:0005506;GO:0051537	BP:iron-sulfur cluster assembly;MF:iron ion binding;MF:2 iron, 2 sulfur cluster binding;	K15724	erpA	-	-	7.45728	1.41027e-31	up	-3.17056	0.00480931	down	-	-	no
gene5191	aspS	MULTISPECIES: aspartate--tRNA ligase	-	-	K01876	aspS	map00970	Aminoacyl-tRNA biosynthesis	3.37156	4.89613e-35	up	-	-	no	-	-	no
gene3248	-	response regulator transcription factor	-	-	-	-	-	-	-1.56467	0.00214393	down	-	-	no	-	-	no
gene0996	-	MBL fold metallo-hydrolase	-	-	K07455	recT	-	-	2.13641	6.03379e-07	up	-	-	no	-	-	no
gene5333	-	MULTISPECIES: RraA family protein	-	-	-	-	-	-	-1.78999	0.000262069	down	-	-	no	-	-	no
gene4612	-	DNA-binding beta-propeller fold protein YncE	-	-	K08884	-	-	-	-1.09467	0.00276062	down	-	-	no	-	-	no
gene5330	accB	acetyl-CoA carboxylase biotin carboxyl carrier protein	GO:0006633;GO:0009317;GO:0003989	BP:fatty acid biosynthetic process;CC:acetyl-CoA carboxylase complex;MF:acetyl-CoA carboxylase activity;	K02160	accB	map00720;map00640;map00061;map00620	Carbon fixation pathways in prokaryotes;Propanoate metabolism;Fatty acid biosynthesis;Pyruvate metabolism	-2.64013	0.00167815	down	-	-	no	-	-	no
gene4613	-	MULTISPECIES: hybrid sensor histidine kinase/response regulator	GO:0016020;GO:0000155	CC:membrane;MF:phosphorelay sensor kinase activity;	-	-	-	-	-1.28913	0.000479711	down	-	-	no	-	-	no
gene5749	rplM	LSU ribosomal protein L13P	GO:0006412;GO:1990904;GO:0005840;GO:0003735	BP:translation;CC:ribonucleoprotein complex;CC:ribosome;MF:structural constituent of ribosome;	K02871	rplM	map03010	Ribosome	6.27939	5.13479e-40	up	-	-	no	-	-	no
gene1161	-	hypothetical protein	-	-	-	-	-	-	1.22072	0.00498062	up	-	-	no	-	-	no
gene1160	putA	trifunctional transcriptional regulator/proline dehydrogenase/L-glutamate gamma-semialdehyde dehydrogenase	-	-	K13821	putA	map00250;map00330	Alanine, aspartate and glutamate metabolism;Arginine and proline metabolism	4.22015	5.3823e-18	up	-	-	no	-	-	no
gene1166	-	DMT family transporter	-	-	-	-	-	-	-2.57993	0.0001328	down	-	-	no	-	-	no
gene1165	-	NADH:flavin oxidoreductase/NADH oxidase	GO:0003959;GO:0050661;GO:0010181	MF:NADPH dehydrogenase activity;MF:NADP binding;MF:FMN binding;	-	-	-	-	1.00565	0.0102045	up	-	-	no	-	-	no
gene1164	-	methyltransferase domain-containing protein	GO:0032259;GO:0008757	BP:methylation;MF:S-adenosylmethionine-dependent methyltransferase activity;	-	-	-	-	-1.15201	0.00428821	down	-	-	no	-	-	no
gene1330	-	YbjN domain-containing protein	-	-	-	-	-	-	-2.03268	0.000601563	down	-	-	no	1.839	0.0244422	up
gene2452	-	hypothetical protein	-	-	-	-	-	-	3.82139	1.46592e-06	up	-	-	no	-	-	no
gene2453	-	hypothetical protein	-	-	-	-	-	-	6.01709	1.19324e-62	up	-	-	no	-	-	no
gene2323	-	MULTISPECIES: copper-binding protein	-	-	-	-	-	-	2.42844	0.00392336	up	-	-	no	-	-	no
gene2324	cusA	MULTISPECIES: efflux RND transporter permease subunit	-	-	K07787	cusA	map02020	Two-component system	-2.5012	5.29835e-07	down	-	-	no	-	-	no
gene2325	cusB	efflux RND transporter periplasmic adaptor subunit	-	-	K07798	cusB	map02020	Two-component system	-2.76836	6.69519e-05	down	-	-	no	-	-	no
gene2326	-	TolC family protein	-	-	K15725	czcC	-	-	-2.68128	3.68074e-05	down	-	-	no	-	-	no
gene2327	-	hypothetical protein	-	-	-	-	-	-	4.27139	1.98979e-10	up	-	-	no	-	-	no
gene2328	-	MULTISPECIES: Cd(II)/Pb(II)-responsive transcriptional regulator	GO:0045893;GO:0003700;GO:0046872;GO:0003677	BP:positive regulation of transcription, DNA-templated;MF:transcription factor activity, sequence-specific DNA binding;MF:metal ion binding;MF:DNA binding;	-	-	-	-	3.35152	3.21466e-19	up	-	-	no	-	-	no
gene2329	zntA	heavy metal translocating P-type ATPase	-	-	K01534	zntA	-	-	-	-	no	-	-	no	1.92982	0.0239546	up
gene2459	-	hypothetical protein	-	-	-	-	-	-	-2.50596	6.04548e-05	down	-	-	no	-	-	no
gene6522	-	MULTISPECIES: lysozyme	GO:0009253;GO:0031640;GO:0042742;GO:0016998;GO:0003796	BP:peptidoglycan catabolic process;BP:killing of cells of other organism;BP:defense response to bacterium;BP:cell wall macromolecule catabolic process;MF:lysozyme activity;	K01185	-	-	-	-2.11706	0.00162628	down	-	-	no	-	-	no
gene6520	-	hypothetical protein	-	-	-	-	-	-	-2.64991	0.0225453	down	-	-	no	-	-	no
gene6521	-	hypothetical protein	-	-	-	-	-	-	-3.41846	0.00214441	down	-	-	no	-	-	no
gene6526	-	MULTISPECIES: hypothetical protein	-	-	-	-	-	-	-2.21465	0.00435113	down	-	-	no	-	-	no
gene6527	-	hypothetical protein	-	-	-	-	-	-	1.66637	8.33992e-06	up	-	-	no	-	-	no
gene6524	-	hypothetical protein	-	-	-	-	-	-	-2.77577	5.36924e-05	down	-	-	no	-	-	no
gene6525	-	MULTISPECIES: hypothetical protein	-	-	-	-	-	-	-3.22727	0.00878247	down	-	-	no	-	-	no
gene6528	-	MULTISPECIES: esterase-like activity of phytase family protein	-	-	-	-	-	-	-1.41259	0.000199393	down	-	-	no	-	-	no
gene6529	pbpC	penicillin-binding protein 1C	-	-	K05367	pbpC	map00550	Peptidoglycan biosynthesis	-3.20098	1.04978e-06	down	-	-	no	-	-	no
gene0780	secE	MULTISPECIES: preprotein translocase subunit SecE	GO:0009306;GO:0006605;GO:0016020;GO:0008320	BP:protein secretion;BP:protein targeting;CC:membrane;MF:protein transmembrane transporter activity;	K03073	secE	map02024;map03070;map03060	Quorum sensing;Bacterial secretion system;Protein export	4.47977	2.62976e-09	up	-	-	no	-	-	no
gene0781	nusG	MULTISPECIES: transcription termination/antitermination protein NusG	GO:0031564;GO:0140673;GO:0032784;GO:0006353	BP:transcription antitermination;BP:old GO;BP:regulation of DNA-templated transcription, elongation;BP:DNA-templated transcription, termination;	K02601	nusG	-	-	6.3307	8.24668e-24	up	-	-	no	-	-	no
gene0782	rplK	MULTISPECIES: 50S ribosomal protein L11	GO:0006412;GO:1990904;GO:0005840;GO:0070180;GO:0003735	BP:translation;CC:ribonucleoprotein complex;CC:ribosome;MF:large ribosomal subunit rRNA binding;MF:structural constituent of ribosome;	K02867	rplK	map03010	Ribosome	6.4048	1.14596e-24	up	-	-	no	-	-	no
gene0783	rplA	MULTISPECIES: 50S ribosomal protein L1	-	-	K02863	rplA	map03010	Ribosome	6.0649	1.21032e-16	up	-	-	no	-	-	no
gene0784	rplJ	MULTISPECIES: 50S ribosomal protein L10	GO:0006412;GO:0015934;GO:0070180;GO:0003735	BP:translation;CC:large ribosomal subunit;MF:large ribosomal subunit rRNA binding;MF:structural constituent of ribosome;	K02864	rplJ	map03010	Ribosome	5.89816	6.91963e-22	up	-	-	no	-	-	no
gene0785	rplL	MULTISPECIES: 50S ribosomal protein L7/L12	-	-	K02935	rplL	map03010	Ribosome	5.90203	3.37898e-14	up	-	-	no	-	-	no
gene0786	rpoB	MULTISPECIES: DNA-directed RNA polymerase subunit beta	GO:0006351;GO:0000428;GO:0003899;GO:0032549;GO:0003677	BP:transcription, DNA-templated;CC:DNA-directed RNA polymerase complex;MF:DNA-directed RNA polymerase activity;MF:ribonucleoside binding;MF:DNA binding;	K03043	rpoB	map03020	RNA polymerase	5.89212	4.93504e-21	up	-	-	no	-	-	no
gene0787	rpoC	MULTISPECIES: DNA-directed RNA polymerase subunit beta'	-	-	K03046	rpoC	map03020	RNA polymerase	6.13859	2.28624e-24	up	-	-	no	-	-	no
gene3368	ogt	MULTISPECIES: methylated-DNA--[protein]-cysteine S-methyltransferase	-	-	K00567	ogt	-	-	1.07876	0.00125388	up	-	-	no	-	-	no
gene3367	-	MFS transporter	-	-	-	-	-	-	-3.06045	5.67165e-05	down	-	-	no	-	-	no
gene1789	argD	MULTISPECIES: aspartate aminotransferase family protein	-	-	K00821	argD	map00220;map00300	Arginine biosynthesis;Lysine biosynthesis	2.47906	4.79238e-20	up	-	-	no	-	-	no
gene1788	argF	ornithine carbamoyltransferase	-	-	K00611	argF	map00220	Arginine biosynthesis	3.4207	1.82091e-06	up	-	-	no	1.94964	0.00222906	up
gene3109	argAB	amino-acid N-acetyltransferase	-	-	K14682	argAB	map00220	Arginine biosynthesis	4.60799	8.53426e-15	up	-	-	no	-	-	no
gene1783	-	SMI1/KNR4 family protein	-	-	-	-	-	-	1.4654	0.00037004	up	-	-	no	-	-	no
gene1781	-	hypothetical protein	-	-	-	-	-	-	3.82632	4.94002e-37	up	-	-	no	-	-	no
gene1780	feoB	MULTISPECIES: ferrous iron transporter B	-	-	K04759	feoB	-	-	4.78828	3.41542e-40	up	-	-	no	-	-	no
gene1787	-	YkgJ family cysteine cluster protein	-	-	K06940	-	-	-	1.5019	0.0137702	up	-	-	no	-	-	no
gene1784	kynA	MULTISPECIES: tryptophan 2,3-dioxygenase	-	-	K00453	kynA	map00380	Tryptophan metabolism	1.00514	0.0129272	up	-	-	no	-	-	no
gene6567	-	MULTISPECIES: cyclic nucleotide-binding domain-containing protein	-	-	K10914	crp	map02026;map02024;map02025;map02020;map05111	Biofilm formation - Escherichia coli;Quorum sensing;Biofilm formation - Pseudomonas aeruginosa;Two-component system;Biofilm formation - Vibrio cholerae	3.02276	0.00225766	up	-	-	no	2.96639	0.00616844	up
gene1635	-	nucleoside 2-deoxyribosyltransferase	-	-	-	-	-	-	3.92712	1.38153e-40	up	-	-	no	-	-	no
gene2148	-	MULTISPECIES: DUF411 domain-containing protein	-	-	-	-	-	-	-1.77378	0.000620467	down	-	-	no	-	-	no
gene3322	-	MULTISPECIES: hypothetical protein	-	-	-	-	-	-	-2.5722	0.000424157	down	-	-	no	-	-	no
gene4441	-	MULTISPECIES: FAD-binding oxidoreductase	-	-	-	-	-	-	2.42855	2.27166e-18	up	-	-	no	-	-	no
gene3320	gbd	iron-containing alcohol dehydrogenase	-	-	K00043	gbd	map00650	Butanoate metabolism	1.72586	1.18838e-07	up	-	-	no	-	-	no
gene4447	pvdA	lysine N(6)-hydroxylase/L-ornithine N(5)-oxygenase family protein	-	-	K10531	pvdA	-	-	3.86134	8.57135e-31	up	-	-	no	-1.22838	0.00484951	down
gene3326	-	MULTISPECIES: DUF4150 domain-containing protein	-	-	-	-	-	-	-1.48703	0.00527706	down	-	-	no	2.6694	1.38146e-07	up
gene4445	fhuF	siderophore-iron reductase FhuF	GO:0003824;GO:0051537	MF:catalytic activity;MF:2 iron, 2 sulfur cluster binding;	K13255	fhuF	-	-	1.64805	4.59269e-05	up	-	-	no	-	-	no
gene1523	-	MULTISPECIES: tripartite tricarboxylate transporter permease	GO:0016020	CC:membrane;	K07793	tctA	map02020	Two-component system	-1.09294	0.000509701	down	-	-	no	1.71845	0.0118591	up
gene2140	pcaC	carboxymuconolactone decarboxylase family protein	-	-	K01607	pcaC	map00362	Benzoate degradation	1.83658	2.53425e-07	up	-	-	no	-	-	no
gene6562	lptC	lipopolysaccharide export system protein LptC	-	-	K11719	lptC	-	-	2.66891	5.0473e-08	up	-	-	no	-	-	no
gene3329	-	HAMP domain-containing protein	GO:0005886;GO:0000155;GO:0000166	CC:plasma membrane;MF:phosphorelay sensor kinase activity;MF:nucleotide binding;	K02484	-	-	-	1.36227	0.002805	up	-	-	no	-	-	no
gene4448	-	RNA polymerase sigma factor	-	-	-	-	-	-	4.76368	4.23206e-35	up	-	-	no	-	-	no
gene2144	dadA	amino acid dehydrogenase	-	-	K00285	dadA	map00360;map00470	Phenylalanine metabolism;D-Amino acid metabolism	-2.24606	5.98672e-05	down	-	-	no	-	-	no
gene2145	-	LysR family transcriptional regulator	-	-	-	-	-	-	-2.12856	5.88047e-05	down	-	-	no	-	-	no
gene2146	-	isocitrate lyase/phosphoenolpyruvate mutase family protein	-	-	-	-	-	-	-2.23608	1.10179e-05	down	-	-	no	-	-	no
gene6563	kdsC	MULTISPECIES: HAD hydrolase family protein	GO:0046872;GO:0019143	MF:metal ion binding;MF:3-deoxy-manno-octulosonate-8-phosphatase activity;	K03270	kdsC	map01250;map00540	Biosynthesis of nucleotide sugars;Lipopolysaccharide biosynthesis	1.73942	0.000456009	up	-	-	no	-	-	no
gene5259	ureC	MULTISPECIES: urease subunit alpha	-	-	K01428	ureC	map05120;map00791;map00220;map00230	Epithelial cell signaling in Helicobacter pylori infection;Atrazine degradation;Arginine biosynthesis;Purine metabolism	1.31867	3.62869e-05	up	-	-	no	-	-	no
gene6308	purC	phosphoribosylaminoimidazole-succinocarboxamide synthase	GO:0006189;GO:0004639;GO:0005524	BP:'de novo' IMP biosynthetic process;MF:phosphoribosylaminoimidazolesuccinocarboxamide synthase activity;MF:ATP binding;	K01923	purC	map00230	Purine metabolism	3.69105	5.12184e-40	up	-	-	no	-	-	no
gene6309	fbaA	MULTISPECIES: fructose-bisphosphate aldolase class II	-	-	K01624	fbaA	map00680;map00010;map00030;map00051;map00710	Methane metabolism;Glycolysis / Gluconeogenesis;Pentose phosphate pathway;Fructose and mannose metabolism;Carbon fixation in photosynthetic organisms	5.12746	1.0923e-40	up	-	-	no	-	-	no
gene0378	rdgC	MULTISPECIES: recombination-associated protein RdgC	-	-	K03554	rdgC	-	-	2.58694	3.7202e-09	up	-	-	no	-	-	no
gene6302	tsaC	threonylcarbamoyl-AMP synthase	-	-	K07566	tsaC	-	-	1.96957	0.000497055	up	-	-	no	-	-	no
gene6303	purK	MULTISPECIES: 5-(carboxyamino)imidazole ribonucleotide synthase	-	-	K01589	purK	map00230	Purine metabolism	1.9858	5.03278e-06	up	-	-	no	-	-	no
gene6300	-	-	GO:0006508;GO:0004185	BP:proteolysis;MF:serine-type carboxypeptidase activity;	K07259	dacB	map00550	Peptidoglycan biosynthesis	-4.70449	0.00695682	down	-	-	no	-	-	no
gene6561	-	MULTISPECIES: SDR family oxidoreductase	-	-	-	-	-	-	1.71625	3.41649e-06	up	-	-	no	-	-	no
gene6306	-	MULTISPECIES: META domain-containing protein	-	-	-	-	-	-	-1.90084	0.0003806	down	-	-	no	-	-	no
gene6304	purE	MULTISPECIES: 5-(carboxyamino)imidazole ribonucleotide mutase	-	-	K01588	purE	map00230	Purine metabolism	2.7861	9.6522e-11	up	-	-	no	-	-	no
gene6305	ybbN	tetratricopeptide repeat protein	-	-	K05838	ybbN	-	-	2.52813	8.77972e-15	up	-	-	no	-	-	no
gene1430	sspB	ClpXP protease specificity-enhancing factor	-	-	K03600	sspB	-	-	2.59751	3.34147e-13	up	-	-	no	-	-	no
gene1432	-	SWIM zinc finger family protein	-	-	-	-	-	-	-1.23856	0.0189426	down	-	-	no	-	-	no
gene1434	-	hypothetical protein	-	-	-	-	-	-	-1.70962	0.00190561	down	-	-	no	-	-	no
gene1437	-	GGDEF domain-containing protein	-	-	-	-	-	-	-1.48411	0.00181356	down	-	-	no	-	-	no
gene5640	-	NADH:flavin oxidoreductase/NADH oxidase	-	-	-	-	-	-	-3.1546	1.19019e-05	down	-	-	no	-	-	no
gene5641	-	EamA-like transporter family protein	GO:0016020	CC:membrane;	-	-	-	-	-2.97803	6.46768e-05	down	-	-	no	-	-	no
gene5646	livK	ABC transporter substrate-binding protein	GO:0006865	BP:amino acid transport;	K01999	livK	map02024;map02010	Quorum sensing;ABC transporters	-1.20634	0.00582942	down	-	-	no	-	-	no
gene5647	-	glucose 1-dehydrogenase	-	-	-	-	-	-	-2.25581	2.69096e-05	down	-	-	no	-	-	no
gene5644	livG	MULTISPECIES: branched-chain amino acid ABC transporter ATP-binding protein/permease	-	-	K01995	livG	map02024;map02010	Quorum sensing;ABC transporters	-2.22137	0.000116054	down	-	-	no	-	-	no
gene5645	livH	MULTISPECIES: branched-chain amino acid ABC transporter permease	-	-	K01997	livH	map02024;map02010	Quorum sensing;ABC transporters	-2.53271	3.71613e-05	down	-	-	no	-	-	no
gene1633	-	MULTISPECIES: SDR family oxidoreductase	-	-	-	-	-	-	1.12779	0.00999342	up	-	-	no	-	-	no
gene5648	-	FAD-dependent oxidoreductase	-	-	-	-	-	-	-2.17769	5.50752e-07	down	-	-	no	-	-	no
gene5649	-	transcriptional regulator, IclR family	GO:0006355;GO:0003677	BP:regulation of transcription, DNA-templated;MF:DNA binding;	-	-	-	-	-1.54485	0.000685516	down	-	-	no	-	-	no
gene3363	-	hypothetical protein	GO:0016020	CC:membrane;	-	-	-	-	7.37712	3.74665e-58	up	-	-	no	-	-	no
gene6568	mnmE	MULTISPECIES: tRNA uridine-5-carboxymethylaminomethyl(34) synthesis GTPase MnmE	-	-	K03650	mnmE	-	-	-1.35051	0.0124094	down	-	-	no	-	-	no
gene6569	yidC	membrane protein insertase YidC	-	-	K03217	yidC	map02024;map03070;map03060	Quorum sensing;Bacterial secretion system;Protein export	2.90952	2.98602e-19	up	-	-	no	-	-	no
gene3149	smpB	MULTISPECIES: SsrA-binding protein SmpB	-	-	K03664	smpB	-	-	6.0028	1.59678e-21	up	-	-	no	-	-	no
gene3148	-	MULTISPECIES: hypothetical protein	-	-	-	-	-	-	1.87191	0.0147147	up	-	-	no	2.34982	0.00115171	up
gene5996	atpF	MULTISPECIES: F0F1 ATP synthase subunit B	GO:0045263;GO:0005886;GO:0046933	CC:proton-transporting ATP synthase complex, coupling factor;CC:plasma membrane;MF:proton-transporting ATP synthase activity, rotational mechanism;	K02109	atpF	map00195;map00190	Photosynthesis;Oxidative phosphorylation	4.20104	4.76668e-40	up	-	-	no	-	-	no
gene0746	hcp	MULTISPECIES: type VI secretion system tube protein Hcp	-	-	K11903	hcp	map03070;map02025	Bacterial secretion system;Biofilm formation - Pseudomonas aeruginosa	-	-	no	-	-	no	4.21311	4.51954e-05	up
gene3362	-	M48 family metalloprotease	-	-	-	-	-	-	1.87468	7.77301e-11	up	-	-	no	-	-	no
gene5254	-	two component transcriptional regulator, LuxR family	GO:0000160;GO:0006355;GO:0003677	BP:phosphorelay signal transduction system;BP:regulation of transcription, DNA-templated;MF:DNA binding;	-	-	-	-	-2.31604	3.12759e-05	down	-	-	no	-	-	no
gene5995	atpH	F0F1 ATP synthase subunit delta	-	-	K02113	atpH	map00195;map00190	Photosynthesis;Oxidative phosphorylation	3.80229	8.0529e-05	up	-	-	no	2.41137	0.0143515	up
gene0377	hipO	amidohydrolase	-	-	K01451	hipO	-	-	-2.67385	1.00128e-05	down	-	-	no	-	-	no
gene0376	-	MULTISPECIES: MFS transporter	-	-	-	-	-	-	-3.08615	9.87412e-10	down	-	-	no	-	-	no
gene1631	-	nuclear transport factor 2 family protein	-	-	K09958	-	-	-	4.17975	2.11855e-06	up	-	-	no	-	-	no
gene4873	-	HAMP domain-containing histidine kinase	-	-	-	-	-	-	-1.89487	0.000893882	down	-	-	no	-	-	no
gene5991	atpC	MULTISPECIES: F0F1 ATP synthase subunit epsilon	GO:0045261;GO:0005886;GO:0016787;GO:0046933;GO:0005524	CC:proton-transporting ATP synthase complex, catalytic core;CC:plasma membrane;MF:hydrolase activity;MF:proton-transporting ATP synthase activity, rotational mechanism;MF:ATP binding;	K02114	atpC	map00195;map00190	Photosynthesis;Oxidative phosphorylation	4.43012	1.01602e-09	up	-	-	no	2.30147	0.00905466	up
gene0820	-	MULTISPECIES: FAD-binding protein	-	-	-	-	-	-	-3.44043	0.000778072	down	-	-	no	-	-	no
gene5794	-	EthD family reductase	GO:0016491	MF:oxidoreductase activity;	-	-	-	-	5.62219	7.32651e-12	up	-	-	no	-	-	no
gene5795	gst	glutathione transferase	-	-	K00799	gst	map05207;map00480;map05204;map00983;map00982;map00980;map05200;map05208;map05418;map05225;map04212;map01524	Chemical carcinogenesis - receptor activation;Glutathione metabolism;Chemical carcinogenesis - DNA adducts;Drug metabolism - other enzymes;Drug metabolism - cytochrome P450;Metabolism of xenobiotics by cytochrome P450;Pathways in cancer;Chemical carcinogenesis - reactive oxygen species;Fluid shear stress and atherosclerosis;Hepatocellular carcinoma;Longevity regulating pathway - worm;Platinum dru…	1.47422	0.00132331	up	-	-	no	-	-	no
gene4669	-	MULTISPECIES: AraC family transcriptional regulator	GO:0006351;GO:0003700;GO:0043565	BP:transcription, DNA-templated;MF:transcription factor activity, sequence-specific DNA binding;MF:sequence-specific DNA binding;	-	-	-	-	1.35717	0.00184136	up	-	-	no	-	-	no
gene4668	-	PLP-dependent aminotransferase family protein	GO:0006351;GO:0003700;GO:0030170;GO:0003677	BP:transcription, DNA-templated;MF:transcription factor activity, sequence-specific DNA binding;MF:pyridoxal phosphate binding;MF:DNA binding;	K00375	-	-	-	-2.98657	1.95961e-06	down	-	-	no	-	-	no
gene5790	-	MULTISPECIES: tripartite tricarboxylate transporter substrate binding protein	-	-	-	-	-	-	-2.09805	5.42411e-06	down	-	-	no	-	-	no
gene5791	-	MULTISPECIES: cupin domain-containing protein	-	-	-	-	-	-	-1.96309	0.00871575	down	-	-	no	-	-	no
gene5792	-	IclR family transcriptional regulator	-	-	-	-	-	-	-2.14458	9.74228e-05	down	-	-	no	-	-	no
gene4663	-	hypothetical protein	-	-	-	-	-	-	1.09369	0.000106589	up	-	-	no	-	-	no
gene0748	impB	MULTISPECIES: type VI secretion system contractile sheath small subunit	-	-	K11901	impB	map02025	Biofilm formation - Pseudomonas aeruginosa	-	-	no	-	-	no	2.71418	0.00125981	up
gene4661	mrr	restriction endonuclease	GO:0009307;GO:0004519;GO:0003677	BP:DNA restriction-modification system;MF:endonuclease activity;MF:DNA binding;	K07448	mrr	-	-	4.16934	6.24482e-10	up	-	-	no	-	-	no
gene4660	-	MULTISPECIES: 1-deoxy-D-xylulose-5-phosphate synthase	-	-	-	-	-	-	3.01516	0.000841076	up	-	-	no	-	-	no
gene4667	-	MULTISPECIES: GNAT family N-acetyltransferase	GO:0016747	MF:transferase activity, transferring acyl groups other than amino-acyl groups;	-	-	-	-	-1.87442	0.000623394	down	-	-	no	-	-	no
gene4665	tlyC	HlyC/CorC family transporter	-	-	K03699	tlyC	-	-	1.48086	2.68714e-05	up	-	-	no	-	-	no
gene4516	-	MULTISPECIES: hypothetical protein	-	-	-	-	-	-	-	-	no	-	-	no	4.18101	4.51954e-05	up
gene5998	atpB	MULTISPECIES: F0F1 ATP synthase subunit A	GO:0045263;GO:0005886;GO:0016787;GO:0046933	CC:proton-transporting ATP synthase complex, coupling factor;CC:plasma membrane;MF:hydrolase activity;MF:proton-transporting ATP synthase activity, rotational mechanism;	K02108	atpB	map00195;map00190	Photosynthesis;Oxidative phosphorylation	5.63169	2.12357e-13	up	-	-	no	-	-	no
gene5999	atpI	MULTISPECIES: ATP synthase subunit I	-	-	K02116	atpI	-	-	4.82361	7.36379e-13	up	-	-	no	-	-	no
gene4555	-	MULTISPECIES: sulfite exporter TauE/SafE family protein	-	-	K07090	-	-	-	-2.23493	0.000116033	down	-	-	no	-	-	no
gene3102	-	ATP-binding cassette domain-containing protein	-	-	K06158	-	-	-	3.58905	7.51491e-35	up	-	-	no	-	-	no
gene1808	-	inorganic phosphate transporter	-	-	K03306	-	-	-	1.00113	0.0268571	up	-	-	no	-	-	no
gene0148	-	MULTISPECIES: ABC transporter substrate-binding protein	-	-	K02051	-	-	-	-1.28968	0.00167983	down	-	-	no	-	-	no
gene3276	cpaC	type II and III secretion system protein family protein	-	-	K02280	cpaC	-	-	-1.69421	0.00171098	down	-	-	no	-	-	no
gene1949	comEA	MULTISPECIES: helix-hairpin-helix domain-containing protein	-	-	K02237	comEA	-	-	3.21534	2.29302e-06	up	-	-	no	-	-	no
gene1948	-	MULTISPECIES: TRAP transporter substrate-binding protein	-	-	K21395	yiaO	-	-	1.06067	0.00223973	up	-	-	no	-	-	no
gene5420	-	bacteriophage coat protein B	GO:0016020	CC:membrane;	-	-	-	-	2.62353	1.6527e-06	up	-	-	no	-	-	no
gene0146	-	ABC transporter permease subunit	-	-	-	-	-	-	-2.5666	0.000456079	down	-	-	no	-	-	no
gene0147	-	MULTISPECIES: ABC transporter ATP-binding protein	-	-	K02049	-	-	-	-2.64251	6.32137e-06	down	-	-	no	-	-	no
gene5424	-	hypothetical protein	-	-	-	-	-	-	6.02517	4.50926e-25	up	-	-	no	-	-	no
gene3270	-	hypothetical protein	-	-	-	-	-	-	-1.50709	0.00616361	down	-	-	no	-	-	no
gene1809	-	MULTISPECIES: methyltransferase domain-containing protein	GO:0008757	MF:S-adenosylmethionine-dependent methyltransferase activity;	-	-	-	-	2.12825	1.54175e-07	up	-	-	no	-	-	no
gene2901	-	MULTISPECIES: hypothetical protein	-	-	-	-	-	-	2.01847	0.000774596	up	-	-	no	-	-	no
gene1899	-	helix-turn-helix transcriptional regulator	GO:0009058;GO:0003677	BP:biosynthetic process;MF:DNA binding;	-	-	-	-	2.52516	3.1982e-12	up	-	-	no	-	-	no
gene1894	-	peptide/nickel transport system permease protein	GO:0055085;GO:0005886	BP:transmembrane transport;CC:plasma membrane;	K02034	-	map02024	Quorum sensing	-1.39225	0.000286314	down	-	-	no	-	-	no
gene1891	-	MULTISPECIES: D-aminoacylase	-	-	K06015	-	-	-	1.55585	1.20068e-06	up	-	-	no	-	-	no
gene1890	-	hypothetical protein	-	-	-	-	-	-	5.99028	8.33477e-21	up	-	-	no	-	-	no
gene4559	betA	choline dehydrogenase	-	-	-	-	-	-	-1.98683	3.48931e-06	down	-	-	no	-	-	no
gene2677	-	small terminase subunit	-	-	-	-	-	-	-1.46096	0.011662	down	-	-	no	-	-	no
gene0205	-	MULTISPECIES: metallophosphoesterase	GO:0016787	MF:hydrolase activity;	-	-	-	-	-2.45891	3.66947e-06	down	-	-	no	-	-	no
gene0207	-	MULTISPECIES: ABC transporter substrate-binding protein	-	-	-	-	-	-	-1.55957	3.03805e-06	down	-	-	no	-	-	no
gene0206	-	MULTISPECIES: cytochrome B6	-	-	-	-	-	-	-3.18467	2.48825e-07	down	-	-	no	-	-	no
gene3958	-	MULTISPECIES: LysR family transcriptional regulator	GO:0006351;GO:0003700;GO:0003677	BP:transcription, DNA-templated;MF:transcription factor activity, sequence-specific DNA binding;MF:DNA binding;	-	-	-	-	1.03248	0.00550562	up	-	-	no	-	-	no
gene4279	-	MULTISPECIES: GlsB/YeaQ/YmgE family stress response membrane protein	GO:0005886	CC:plasma membrane;	-	-	-	-	5.60894	5.61978e-14	up	-	-	no	-	-	no
gene0202	-	MBL fold metallo-hydrolase	-	-	K25227	sdsA1	-	-	-1.75681	2.01604e-05	down	-	-	no	-	-	no
gene4274	pcm	protein-L-isoaspartate(D-aspartate) O-methyltransferase	GO:0032259;GO:0036211;GO:0004719	BP:methylation;BP:protein modification process;MF:protein-L-isoaspartat;	K00573	pcm	-	-	3.33629	3.55757e-05	up	-	-	no	-	-	no
gene4275	surE	MULTISPECIES: 5'/3'-nucleotidase SurE	GO:0005737;GO:0106411;GO:0046872;GO:0000166	CC:cytoplasm;CC:old GO;MF:metal ion binding;MF:nucleotide binding;	K03787	surE	map00240;map01232;map00230;map00760	Pyrimidine metabolism;Nucleotide metabolism;Purine metabolism;Nicotinate and nicotinamide metabolism	4.77435	1.30774e-15	up	-	-	no	-	-	no
gene3956	-	MULTISPECIES: PspA/IM30 family protein	-	-	-	-	-	-	3.2739	5.41996e-14	up	-	-	no	-	-	no
gene3957	-	DUF2170 family protein	-	-	K09980	-	-	-	4.34422	1.17226e-06	up	-	-	no	-	-	no
gene4270	yccA	Bax inhibitor-1/YccA family protein	-	-	K19416	yccA	-	-	5.66595	1.36639e-13	up	-	-	no	-	-	no
gene3951	-	DNA repair ATPase	-	-	-	-	-	-	-2.15673	2.46252e-06	down	-	-	no	-	-	no
gene4272	rpoS	sigma-70 family RNA polymerase sigma factor	-	-	K03087	rpoS	map02026;map05111	Biofilm formation - Escherichia coli;Biofilm formation - Vibrio cholerae	3.90051	1.38956e-33	up	-	-	no	-	-	no
gene4273	nlpD	peptidoglycan DD-metalloendopeptidase family protein	-	-	K06194	nlpD	-	-	4.31976	1.00867e-45	up	-	-	no	-	-	no
gene2078	-	MFS transporter	-	-	-	-	-	-	-2.68748	3.90295e-05	down	-	-	no	-	-	no
gene2079	-	FAD-binding protein	-	-	K00102	dld	map00620	Pyruvate metabolism	-2.0734	2.96275e-07	down	-	-	no	-	-	no
gene3036	ssuB	MULTISPECIES: ATP-binding cassette domain-containing protein	-	-	K15555	ssuB	map02010;map00920	ABC transporters;Sulfur metabolism	-2.6265	6.83025e-05	down	-	-	no	-	-	no
gene3106	dapD	MULTISPECIES: 2,3,4,5-tetrahydropyridine-2,6-dicarboxylate N-succinyltransferase	-	-	K00674	dapD	map00300	Lysine biosynthesis	4.85127	5.97163e-21	up	-	-	no	-	-	no
gene4765	-	MULTISPECIES: ABC transporter substrate-binding protein	-	-	K02035	-	map02024	Quorum sensing	-1.38399	0.000791335	down	-	-	no	-	-	no
gene1576	galU	MULTISPECIES: UTP--glucose-1-phosphate uridylyltransferase GalU	-	-	K00963	galU	map01250;map00520;map00040;map00541;map00052;map00500	Biosynthesis of nucleotide sugars;Amino sugar and nucleotide sugar metabolism;Pentose and glucuronate interconversions;O-Antigen nucleotide sugar biosynthesis;Galactose metabolism;Starch and sucrose metabolism	5.37496	6.28187e-64	up	-	-	no	-	-	no
gene3246	-	DJ-1/PfpI family protein	-	-	-	-	-	-	-2.72836	4.13273e-07	down	-	-	no	-	-	no
gene2716	-	N-acetylmuramoyl-L-alanine amidase	-	-	-	-	-	-	5.38277	3.21422e-19	up	-	-	no	-	-	no
gene2071	-	response regulator transcription factor	GO:0000160;GO:0006355;GO:0003677	BP:phosphorelay signal transduction system;BP:regulation of transcription, DNA-templated;MF:DNA binding;	-	-	-	-	-1.99681	0.000167216	down	-	-	no	-	-	no
gene4761	-	MULTISPECIES: ABC transporter permease	GO:0055085;GO:0005886	BP:transmembrane transport;CC:plasma membrane;	K02033	-	map02024	Quorum sensing	-3.09472	0.000115831	down	-	-	no	-	-	no
gene3105	pilU	MULTISPECIES: PilT/PilU family type 4a pilus ATPase	-	-	K02670	pilU	-	-	3.05059	9.94217e-17	up	-	-	no	-	-	no
gene2073	-	sensor histidine kinase	-	-	-	-	-	-	-2.31555	3.18807e-05	down	-	-	no	-	-	no
gene1233	gspN	type II secretion system protein N	-	-	K02463	gspN	map05111	Biofilm formation - Vibrio cholerae	-1.98646	0.00032349	down	-	-	no	-	-	no
gene1230	gspF	MULTISPECIES: type II secretion system inner membrane protein GspF	-	-	K02455	gspF	map03070;map05111	Bacterial secretion system;Biofilm formation - Vibrio cholerae	-1.47335	0.00304434	down	-	-	no	-	-	no
gene1237	gspJ	prepilin-type N-terminal cleavage/methylation domain-containing protein	-	-	K02459	gspJ	map03070;map05111	Bacterial secretion system;Biofilm formation - Vibrio cholerae	-1.54987	0.00117137	down	-	-	no	-	-	no
gene1235	gspL	general secretion pathway protein GspL	-	-	K02461	gspL	map03070;map05111	Bacterial secretion system;Biofilm formation - Vibrio cholerae	-1.1144	0.0139261	down	-	-	no	-	-	no
gene1234	gspM	type II secretion system protein M	-	-	K02462	gspM	map03070;map05111	Bacterial secretion system;Biofilm formation - Vibrio cholerae	-1.75944	0.0047104	down	-	-	no	-	-	no
gene2077	-	MULTISPECIES: cytochrome P460 family protein	-	-	-	-	-	-	-1.98511	0.00054712	down	-	-	no	-	-	no
gene1570	ascD	MULTISPECIES: CDP-6-deoxy-delta-3,4-glucoseen reductase	-	-	K00523	ascD	map00520;map01250;map00541	Amino sugar and nucleotide sugar metabolism;Biosynthesis of nucleotide sugars;O-Antigen nucleotide sugar biosynthesis	3.4569	3.52438e-29	up	-	-	no	-	-	no
gene4019	-	MULTISPECIES: DUF4188 domain-containing protein	-	-	-	-	-	-	-	-	no	-	-	no	2.32886	0.0028864	up
gene4890	-	ABC transporter substrate-binding protein	-	-	-	-	-	-	-1.25105	0.00137264	down	-	-	no	-	-	no
gene4893	-	iron-containing redox enzyme family protein	-	-	-	-	-	-	4.1197	1.09427e-28	up	-	-	no	-	-	no
gene4894	-	class I SAM-dependent methyltransferase	-	-	-	-	-	-	1.985	0.000238183	up	-	-	no	-	-	no
gene4895	-	hypothetical protein	-	-	-	-	-	-	2.31712	1.50209e-07	up	-	-	no	-	-	no
gene4896	-	GNAT family N-acetyltransferase	-	-	-	-	-	-	1.03529	0.0396335	up	-	-	no	-	-	no
gene1157	katG	catalase/peroxidase HPI	-	-	K03782	katG	map00940;map00983;map00380;map00360	Phenylpropanoid biosynthesis;Drug metabolism - other enzymes;Tryptophan metabolism;Phenylalanine metabolism	2.67162	5.99167e-14	up	-	-	no	-	-	no
gene1153	-	Lrp/AsnC family transcriptional regulator	-	-	K03719	lrp	-	-	-1.37899	0.00627126	down	-	-	no	-	-	no
gene1150	-	cAMP-binding domain of CRP or a regulatory subunit of cAMP-dependent protein kinases	-	-	K01420	fnr	-	-	1.7383	7.66749e-07	up	-	-	no	-	-	no
gene0437	-	MULTISPECIES: ABC transporter ATP-binding protein	-	-	K02052	-	map02024	Quorum sensing	-2.28001	5.3433e-05	down	-	-	no	-	-	no
gene2445	queG	MULTISPECIES: tRNA epoxyqueuosine(34) reductase QueG	GO:0008033;GO:0008616;GO:0005737;GO:0031419;GO:0052693;GO:0051539;GO:0046872;GO:0016491	BP:tRNA processing;BP:queuosine biosynthetic process;CC:cytoplasm;MF:cobalamin binding;MF:epoxyqueuosine reductase activity;MF:4 iron, 4 sulfur cluster binding;MF:metal ion binding;MF:oxidoreductase activity;	K18979	queG	-	-	2.62888	1.39253e-14	up	-	-	no	-	-	no
gene2444	tsaE	tRNA threonylcarbamoyladenosine biosynthesis protein TsaE	GO:0002949;GO:0005737;GO:0016740	BP:tRNA threonylcarbamoyladenosine modification;CC:cytoplasm;MF:transferase activity;	K06925	tsaE	-	-	6.22269	6.93371e-23	up	-	-	no	-	-	no
gene2447	yncG	glutathione S-transferase family protein	-	-	K11208	yncG	-	-	2.47058	4.41768e-06	up	-	-	no	-	-	no
gene2446	arsC	MULTISPECIES: arsenate reductase (glutaredoxin)	-	-	K00537	arsC	-	-	2.5273	6.64093e-13	up	-	-	no	-	-	no
gene2441	dedA	MULTISPECIES: DedA family protein	-	-	K03975	dedA	-	-	3.66998	1.00444e-05	up	-	-	no	-	-	no
gene2336	czcB	MULTISPECIES: efflux RND transporter periplasmic adaptor subunit	GO:0042221;GO:0016020;GO:0022857	BP:response to chemical;CC:membrane;MF:transmembrane transporter activity;	K15727	czcB	-	-	-2.67656	5.81758e-05	down	-	-	no	-	-	no
gene2443	amiABC	MULTISPECIES: N-acetylmuramoyl-L-alanine amidase	-	-	K01448	amiABC	map01503	Cationic antimicrobial peptide (CAMP) resistance	2.64186	8.05609e-11	up	-	-	no	-	-	no
gene2442	osmB	osmotically inducible lipoprotein OsmB	-	-	K04062	osmB	-	-	4.42398	6.88254e-17	up	-	-	no	-	-	no
gene2339	-	MULTISPECIES: SDR family oxidoreductase	-	-	-	-	-	-	-1.18931	0.00244494	down	-	-	no	-	-	no
gene2449	-	TonB-dependent siderophore receptor	-	-	K02014	-	-	-	-2.13611	4.04196e-07	down	-	-	no	-	-	no
gene2448	ribH	MULTISPECIES: 6,7-dimethyl-8-ribityllumazine synthase	-	-	K00794	ribH	map00740	Riboflavin metabolism	4.02018	1.1137e-06	up	-	-	no	-	-	no
gene6534	-	FAD-dependent oxidoreductase	-	-	-	-	-	-	-2.3899	1.27615e-06	down	-	-	no	-	-	no
gene6536	-	MULTISPECIES: DUF350 domain-containing protein	GO:0005886	CC:plasma membrane;	-	-	-	-	5.68322	1.56451e-11	up	-	-	no	-	-	no
gene6531	-	MULTISPECIES: DUF2269 domain-containing protein	-	-	-	-	-	-	-2.77936	1.27141e-06	down	-	-	no	-	-	no
gene6530	yfhM	MULTISPECIES: alpha-2-macroglobulin family protein	-	-	K06894	yfhM	-	-	-2.28414	5.11155e-08	down	-	-	no	-	-	no
gene6533	-	MULTISPECIES: saccharopine dehydrogenase NADP-binding domain-containing protein	-	-	-	-	-	-	-2.68393	4.57881e-07	down	-	-	no	-	-	no
gene6532	-	DoxX-like family protein	-	-	-	-	-	-	-2.36074	0.000859165	down	-	-	no	-	-	no
gene2254	mdtB	MULTISPECIES: efflux RND transporter permease subunit	-	-	K07788	mdtB	map02020	Two-component system	1.25471	0.000670551	up	-	-	no	-	-	no
gene6539	maeB	MULTISPECIES: NADP-dependent malic enzyme	-	-	K00029	maeB	map00620;map03320;map00710	Pyruvate metabolism;PPAR signaling pathway;Carbon fixation in photosynthetic organisms	4.25127	9.62591e-20	up	-	-	no	-	-	no
gene6538	-	MULTISPECIES: SPFH domain-containing protein	-	-	-	-	-	-	3.89213	1.10348e-58	up	-	-	no	-	-	no
gene0792	-	MULTISPECIES: response regulator	-	-	K13599	ntrX	map02020	Two-component system	4.17844	8.18614e-34	up	-	-	no	-	-	no
gene0797	-	PaaI family thioesterase	-	-	-	-	-	-	3.78053	1.13472e-26	up	-	-	no	-	-	no
gene0796	-	hypothetical protein	-	-	-	-	-	-	6.50226	1.41702e-25	up	-	-	no	-2.59242	9.65755e-05	down
gene0795	-	hypothetical protein	-	-	-	-	-	-	5.89528	8.77715e-36	up	-	-	no	-	-	no
gene0794	tesA	MULTISPECIES: SGNH/GDSL hydrolase family protein	GO:0016788	MF:hydrolase activity, acting on ester bonds;	K10804	tesA	map01040	Biosynthesis of unsaturated fatty acids	3.99787	8.57289e-05	up	-	-	no	-	-	no
gene0799	-	MFS transporter	-	-	-	-	-	-	-1.48096	0.00801727	down	-	-	no	-	-	no
gene5869	-	hypothetical protein	-	-	-	-	-	-	1.32341	0.000243626	up	-	-	no	-	-	no
gene6062	hemB	MULTISPECIES: porphobilinogen synthase	-	-	K01698	hemB	map00860	Porphyrin metabolism	3.00866	5.67758e-09	up	-	-	no	-	-	no
gene3474	-	alpha/beta hydrolase	-	-	K01432	-	map00630;map00380	Glyoxylate and dicarboxylate metabolism;Tryptophan metabolism	2.37123	5.17455e-06	up	-	-	no	-	-	no
gene5866	-	hypothetical protein	-	-	-	-	-	-	3.80845	7.25473e-14	up	-	-	no	-	-	no
gene5867	-	TraB/GumN family protein	-	-	K09973	-	-	-	2.23794	6.8386e-06	up	-	-	no	-	-	no
gene3471	-	MULTISPECIES: hypothetical protein	-	-	-	-	-	-	2.5433	5.63804e-05	up	-	-	no	-	-	no
gene1800	-	DJ-1/PfpI family protein	-	-	-	-	-	-	-2.79891	2.17376e-05	down	-	-	no	-	-	no
gene3470	nupC	MULTISPECIES: ABC transporter permease	-	-	K23536	nupC	map02010	ABC transporters	-2.00608	9.59821e-06	down	-	-	no	-	-	no
gene1801	-	MULTISPECIES: isochorismatase family protein	-	-	-	-	-	-	-1.39297	0.00138629	down	-	-	no	-	-	no
gene5730	-	MULTISPECIES: acetate--CoA ligase family protein	-	-	K24012	acdAB	map00010;map00640;map00620	Glycolysis / Gluconeogenesis;Propanoate metabolism;Pyruvate metabolism	-3.56171	0.000346439	down	-	-	no	-	-	no
gene4476	dedD	MULTISPECIES: SPOR domain-containing protein	GO:0016020;GO:0042834	CC:membrane;MF:peptidoglycan binding;	K03749	dedD	-	-	3.16072	2.20158e-19	up	-	-	no	-	-	no
gene4477	folC	bifunctional tetrahydrofolate synthase/dihydrofolate synthase	-	-	K11754	folC	map00790	Folate biosynthesis	3.30108	3.24243e-21	up	-	-	no	-	-	no
gene4474	purF	MULTISPECIES: amidophosphoribosyltransferase	-	-	K00764	purF	map00250;map00230	Alanine, aspartate and glutamate metabolism;Purine metabolism	4.46644	1.99696e-26	up	-	-	no	-	-	no
gene3315	-	hypothetical protein	-	-	-	-	-	-	4.42461	8.34621e-41	up	-	-	no	-	-	no
gene4472	gltX	MULTISPECIES: glutamate--tRNA ligase	-	-	K01885	gltX	map00860;map00970	Porphyrin metabolism;Aminoacyl-tRNA biosynthesis	5.86799	2.66583e-37	up	-	-	no	-	-	no
gene4473	metZ	O-succinylhomoserine sulfhydrylase	GO:0071268;GO:0071266;GO:0019346;GO:0016765;GO:0030170	BP:homocysteine biosynthetic process;BP:'de novo' L-methionine biosynthetic process;BP:transsulfuration;MF:transferase activity, transferring alkyl or ary;MF:pyridoxal phosphate binding;	K10764	metZ	map00270;map00920	Cysteine and methionine metabolism;Sulfur metabolism	3.07666	2.29193e-18	up	-	-	no	-	-	no
gene3310	pilZ	PilZ domain-containing protein	-	-	K02676	pilZ	-	-	4.91842	1.16486e-13	up	-	-	no	-	-	no
gene2152	-	MULTISPECIES: hypothetical protein	-	-	-	-	-	-	3.26268	5.76685e-15	up	-	-	no	-	-	no
gene2151	-	TolC family protein	-	-	-	-	-	-	-2.04893	0.00122881	down	-	-	no	-	-	no
gene2157	-	GNAT family N-acetyltransferase	-	-	-	-	-	-	-1.80842	0.000377263	down	-	-	no	-	-	no
gene2156	-	glycosyltransferase family 39 protein	-	-	-	-	-	-	-1.73371	0.00114353	down	-	-	no	-	-	no
gene4478	-	ArsC family reductase	-	-	-	-	-	-	3.46447	2.63204e-38	up	-	-	no	-	-	no
gene4479	-	hypothetical protein	-	-	-	-	-	-	6.57952	8.98314e-26	up	-	-	no	-2.54633	0.00125981	down
gene6319	-	MULTISPECIES: DUF2783 domain-containing protein	-	-	-	-	-	-	-3.8083	0.0161085	down	-	-	no	-	-	no
gene6318	mhpA	FAD-dependent monooxygenase	-	-	K05712	mhpA	map00360	Phenylalanine metabolism	-2.96969	2.12445e-07	down	-	-	no	-	-	no
gene6315	-	MULTISPECIES: LysR family transcriptional regulator	-	-	-	-	-	-	-2.08227	0.000136609	down	-	-	no	-	-	no
gene6314	pgk	MULTISPECIES: phosphoglycerate kinase	-	-	K00927	pgk	map00010;map04066;map00710	Glycolysis / Gluconeogenesis;HIF-1 signaling pathway;Carbon fixation in photosynthetic organisms	2.09405	9.24341e-07	up	-	-	no	-	-	no
gene6317	-	MULTISPECIES: alpha/beta hydrolase	-	-	-	-	-	-	-2.63109	0.0004	down	-	-	no	-	-	no
gene6316	-	MULTISPECIES: VOC family protein	-	-	-	-	-	-	-1.80324	0.000179602	down	-	-	no	-	-	no
gene6311	-	transcriptional regulator	GO:0043565	MF:sequence-specific DNA binding;	-	-	-	-	1.4246	0.00204116	up	-	-	no	-	-	no
gene6313	pyk	MULTISPECIES: pyruvate kinase	-	-	K00873	pyk	map05165;map05203;map00620;map00010;map04922;map05230;map04930	Human papillomavirus infection;Viral carcinogenesis;Pyruvate metabolism;Glycolysis / Gluconeogenesis;Glucagon signaling pathway;Central carbon metabolism in cancer;Type II diabetes mellitus	3.19293	7.60618e-22	up	-	-	no	-	-	no
gene6312	-	1-aminocyclopropane-1-carboxylate deaminase	-	-	K01505	-	map00270	Cysteine and methionine metabolism	1.06171	0.000571887	up	-	-	no	-	-	no
gene1444	clpP	ATP-dependent Clp protease protease subunit	-	-	K01358	clpP	map04212;map04112	Longevity regulating pathway - worm;Cell cycle - Caulobacter	2.45643	4.51525e-20	up	-	-	no	-	-	no
gene1447	-	lactonase family protein	-	-	K07404	pgl	map00030	Pentose phosphate pathway	-3.11841	9.73206e-07	down	-	-	no	-	-	no
gene1441	lolC_E	lipoprotein-releasing ABC transporter permease subunit	-	-	K09808	lolC_E	map02010	ABC transporters	4.80102	1.04254e-45	up	-	-	no	-	-	no
gene1442	lolD	MULTISPECIES: lipoprotein-releasing ABC transporter ATP-binding protein LolD	GO:0044873;GO:0005886;GO:0016887;GO:0005524	BP:lipoprotein localization to membrane;CC:plasma membrane;MF:ATPase activity;MF:ATP binding;	K09810	lolD	map02010	ABC transporters	3.74721	5.3828e-25	up	-	-	no	-	-	no
gene1443	-	MULTISPECIES: sigma-70 family RNA polymerase sigma factor	-	-	-	-	-	-	1.95682	8.54643e-06	up	-	-	no	-	-	no
gene1448	-	ABC transporter permease	GO:0055085;GO:0005886	BP:transmembrane transport;CC:plasma membrane;	K02033	-	map02024	Quorum sensing	-2.05354	0.00352769	down	-	-	no	-	-	no
gene1449	-	peptide/nickel transport system permease protein	GO:0055085;GO:0005886	BP:transmembrane transport;CC:plasma membrane;	K02034	-	map02024	Quorum sensing	-2.77915	4.03098e-06	down	-	-	no	-	-	no
gene5655	algH	MULTISPECIES: YqgE/AlgH family protein	-	-	K07735	algH	-	-	4.76252	7.11297e-36	up	-	-	no	-	-	no
gene3178	cheR	MCP methyltransferase, CheR-type	-	-	K00575	cheR	map02030;map02020	Bacterial chemotaxis;Two-component system	2.93897	3.66072e-09	up	-	-	no	-	-	no
gene3179	-	response regulator	-	-	-	-	-	-	1.9768	2.83114e-09	up	-	-	no	-	-	no
gene4788	-	MULTISPECIES: DNA/RNA non-specific endonuclease	GO:0006508;GO:0004519;GO:0046872;GO:0003676;GO:0008236	BP:proteolysis;MF:endonuclease activity;MF:metal ion binding;MF:nucleic acid binding;MF:serine-type peptidase activity;	K01173	-	map04210	Apoptosis	-2.36422	0.000130181	down	-	-	no	-	-	no
gene4789	-	SDR family oxidoreductase	-	-	-	-	-	-	-2.43703	1.04211e-06	down	-	-	no	-	-	no
gene5652	pyrB	MULTISPECIES: aspartate carbamoyltransferase catalytic subunit	GO:0006207;GO:0006520;GO:0044205;GO:0004585;GO:0016597;GO:0004070	BP:'de novo' pyrimidine nucleobase biosynthetic process;BP:cellular amino acid metabolic process;BP:'de novo' UMP biosynthetic process;MF:ornithine carbamoyltransferase activity;MF:amino acid binding;MF:aspartate carbamoyltransferase activity;	K00609	pyrB	map00240;map00250	Pyrimidine metabolism;Alanine, aspartate and glutamate metabolism	2.4278	3.77478e-08	up	-	-	no	-	-	no
gene3172	-	MULTISPECIES: DUF1800 domain-containing protein	-	-	-	-	-	-	1.16229	0.0098126	up	-	-	no	-	-	no
gene4785	uxs	SDR family oxidoreductase	-	-	K08678	uxs	map00520;map01250	Amino sugar and nucleotide sugar metabolism;Biosynthesis of nucleotide sugars	2.37033	0.000374091	up	-	-	no	-	-	no
gene3170	-	adenylate/guanylate cyclase domain-containing protein	-	-	K01768	-	map04213;map04113;map00230;map02025	Longevity regulating pathway - multiple species;Meiosis - yeast;Purine metabolism;Biofilm formation - Pseudomonas aeruginosa	4.80382	5.16036e-20	up	-	-	no	-	-	no
gene4787	-	hypothetical protein	-	-	-	-	-	-	-2.28401	9.97866e-05	down	-	-	no	-	-	no
gene4780	-	glycosyltransferase	-	-	-	-	-	-	3.36618	6.53372e-18	up	-	-	no	-	-	no
gene4783	-	MULTISPECIES: glycosyltransferase family 2 protein	GO:0016740	MF:transferase activity;	-	-	-	-	3.82188	5.61837e-09	up	-	-	no	-	-	no
gene5561	livK	MULTISPECIES: ABC transporter substrate-binding protein	-	-	K01999	livK	map02024;map02010	Quorum sensing;ABC transporters	-1.86215	0.000480941	down	-	-	no	-	-	no
gene2333	cusR	MULTISPECIES: heavy metal response regulator transcription factor	GO:0000160;GO:0006355;GO:0003677	BP:phosphorelay signal transduction system;BP:regulation of transcription, DNA-templated;MF:DNA binding;	K07665	cusR	map02020	Two-component system	4.66911	6.14417e-39	up	-	-	no	-	-	no
gene5560	livG	MULTISPECIES: ABC transporter ATP-binding protein	GO:0005886;GO:0016887;GO:0005524	CC:plasma membrane;MF:ATPase activity;MF:ATP binding;	K01995	livG	map02024;map02010	Quorum sensing;ABC transporters	-2.53647	0.000300914	down	-	-	no	-	-	no
gene5567	-	L,D-transpeptidase family protein	-	-	-	-	-	-	2.0271	4.6211e-07	up	-	-	no	-	-	no
gene0046	cueR	MULTISPECIES: Cu(I)-responsive transcriptional regulator	-	-	K19591	cueR	-	-	2.85651	2.35307e-22	up	-	-	no	-	-	no
gene2337	czcA	MULTISPECIES: CusA/CzcA family heavy metal efflux RND transporter	-	-	K15726	czcA	-	-	-1.32922	0.000404353	down	-	-	no	-	-	no
gene0044	creB	two-component system response regulator CreB	-	-	K07663	creB	map02020	Two-component system	3.76142	1.11651e-07	up	-	-	no	-	-	no
gene2440	-	MULTISPECIES: GNAT family N-acetyltransferase	-	-	-	-	-	-	4.14412	0.000535871	up	-	-	no	-	-	no
gene5787	acyP	MULTISPECIES: acylphosphatase	-	-	K01512	acyP	map00627;map00620	Aminobenzoate degradation;Pyruvate metabolism	-1.93678	0.0210043	down	-	-	no	-	-	no
gene5786	hmgL	hydroxymethylglutaryl-CoA lyase	-	-	K01640	hmgL	map00907;map04146;map00280;map00650	Pinene, camphor and geraniol degradation;Peroxisome;Valine, leucine and isoleucine degradation;Butanoate metabolism	2.99198	4.98762e-16	up	-	-	no	-	-	no
gene5784	-	MULTISPECIES: YbaK/EbsC family protein	GO:0016829;GO:0002161	MF:lyase activity;MF:aminoacyl-tRNA editing activity;	-	-	-	-	2.53721	0.000425008	up	-	-	no	-	-	no
gene2335	czcC	TolC family protein	-	-	K15725	czcC	-	-	-3.29679	1.01455e-05	down	-	-	no	-	-	no
gene5781	-	MHS family MFS transporter	-	-	-	-	-	-	5.08598	1.32851e-65	up	-	-	no	2.15765	0.00555923	up
gene5780	-	MULTISPECIES: hypothetical protein	-	-	-	-	-	-	4.23498	3.18018e-06	up	-	-	no	3.44904	9.56963e-05	up
gene4656	-	DJ-1/PfpI family protein	-	-	-	-	-	-	-1.51577	0.00340574	down	-	-	no	-	-	no
gene4654	-	Flp pilus assembly complex ATPase component TadA	-	-	-	-	-	-	3.62926	4.00416e-44	up	-	-	no	-	-	no
gene2334	-	MULTISPECIES: hypothetical protein	-	-	-	-	-	-	2.81245	3.96144e-11	up	-	-	no	-	-	no
gene4652	-	MULTISPECIES: hypothetical protein	-	-	-	-	-	-	6.12416	2.98262e-17	up	-	-	no	-	-	no
gene5789	-	MULTISPECIES: CoA transferase	-	-	-	-	-	-	-3.44872	5.33048e-06	down	-	-	no	-	-	no
gene5788	acd	MULTISPECIES: acyl-CoA/acyl-ACP dehydrogenase	-	-	K00249	acd	map04936;map00280;map03320;map00071	Alcoholic liver disease;Valine, leucine and isoleucine degradation;PPAR signaling pathway;Fatty acid degradation	-1.49357	0.000620467	down	-	-	no	-	-	no
gene0546	-	2-Methylisocitrate lyase, PEP mutase family	GO:0016829	MF:lyase activity;	-	-	-	-	-2.61545	4.53834e-06	down	-	-	no	-	-	no
gene6181	-	SDR family NAD(P)-dependent oxidoreductase	-	-	K16216	yueD	-	-	2.52996	4.39563e-11	up	-	-	no	-	-	no
gene1934	coxM	xanthine dehydrogenase family protein subunit M	-	-	K03519	coxM	-	-	3.07007	5.27674e-21	up	-	-	no	-	-	no
gene6493	gapA	MULTISPECIES: type I glyceraldehyde-3-phosphate dehydrogenase	GO:0006006;GO:0051287;GO:0050661;GO:0016620	BP:glucose metabolic process;MF:NAD binding;MF:NADP binding;MF:oxidoreductase activity, acting on the aldehyde or oxo group of donors, NAD or NADP as acceptor;	K00134	gapA	map00710;map00010;map05010;map05130;map05132;map05415;map04066	Carbon fixation in photosynthetic organisms;Glycolysis / Gluconeogenesis;Alzheimer disease;Pathogenic Escherichia coli infection;Salmonella infection;Diabetic cardiomyopathy;HIF-1 signaling pathway	5.45918	2.07608e-14	up	-	-	no	-	-	no
gene1936	-	MULTISPECIES: VWA domain-containing protein	-	-	K07161	-	-	-	-1.25875	0.0148789	down	-	-	no	-	-	no
gene1937	-	MULTISPECIES: carbon monoxide dehydrogenase subunit G	-	-	K09386	-	-	-	2.02817	1.1216e-09	up	-	-	no	-	-	no
gene5439	-	MULTISPECIES: YfhL family 4Fe-4S dicluster ferredoxin	-	-	-	-	-	-	6.22219	5.01591e-15	up	-	-	no	-	-	no
gene5438	-	hypothetical protein	-	-	-	-	-	-	1.00335	0.0108557	up	-	-	no	-	-	no
gene1932	coxS	(2Fe-2S)-binding protein	-	-	K03518	coxS	-	-	4.0581	5.50785e-10	up	-	-	no	-	-	no
gene1933	coxL	MULTISPECIES: xanthine dehydrogenase family protein molybdopterin-binding subunit	-	-	K03520	coxL	-	-	3.67887	5.09563e-17	up	-	-	no	-	-	no
gene5435	prsA	MULTISPECIES: ribose-phosphate pyrophosphokinase	GO:0016310;GO:0009165;GO:0006015;GO:0009156;GO:0005737;GO:0016301;GO:0000287;GO:0004749;GO:0005524	BP:phosphorylation;BP:nucleotide biosynthetic process;BP:5-phosphoribose 1-diphosphate biosynthetic process;BP:ribonucleoside monophosphate biosynthetic process;CC:cytoplasm;MF:kinase activity;MF:magnesium ion binding;MF:ribose phosphate diphosphokinase activity;MF:ATP binding;	K00948	prsA	map00030;map00230	Pentose phosphate pathway;Purine metabolism	4.09634	1.23757e-06	up	-	-	no	-	-	no
gene0154	-	hypothetical protein	-	-	-	-	-	-	5.20016	8.36561e-34	up	-	-	no	-	-	no
gene5437	pth	MULTISPECIES: aminoacyl-tRNA hydrolase	-	-	K01056	pth	-	-	3.13358	0.00015816	up	-	-	no	-	-	no
gene5436	rplY	50S ribosomal protein L25/general stress protein Ctc	-	-	K02897	rplY	map03010	Ribosome	5.59716	3.24905e-32	up	-	-	no	-	-	no
gene5431	-	MULTISPECIES: tetratricopeptide repeat protein	-	-	-	-	-	-	3.25425	7.37048e-16	up	-	-	no	-	-	no
gene0150	acsA	acetoacetate--CoA ligase	-	-	K01907	acsA	map00280;map00650	Valine, leucine and isoleucine degradation;Butanoate metabolism	-1.74188	4.00181e-07	down	-	-	no	-	-	no
gene0153	-	2OG-Fe(II) oxygenase	-	-	K09990	-	-	-	-2.58602	0.000136173	down	-	-	no	-	-	no
gene0152	-	adenylate cyclase	-	-	K01768	-	map04213;map04113;map00230;map02025	Longevity regulating pathway - multiple species;Meiosis - yeast;Purine metabolism;Biofilm formation - Pseudomonas aeruginosa	1.44764	1.0173e-05	up	-	-	no	-	-	no
gene2940	ilvH	MULTISPECIES: acetolactate synthase small subunit	GO:0009097;GO:0009099;GO:0005737;GO:1990610;GO:0003984	BP:isoleucine biosynthetic process;BP:valine biosynthetic process;CC:cytoplasm;MF:acetolactate synthase regulator activity;MF:acetolactate synthase activity;	K01653	ilvH	map00660;map00290;map00770;map00650	C5-Branched dibasic acid metabolism;Valine, leucine and isoleucine biosynthesis;Pantothenate and CoA biosynthesis;Butanoate metabolism	5.08546	3.4195e-17	up	-	-	no	-	-	no
gene2941	-	DUF4282 domain-containing protein	-	-	-	-	-	-	5.00438	3.34843e-12	up	-	-	no	-	-	no
gene2942	ilvC	MULTISPECIES: ketol-acid reductoisomerase	GO:0009099;GO:0009097;GO:0050661;GO:0016853;GO:0000287;GO:0004455	BP:valine biosynthetic process;BP:isoleucine biosynthetic process;MF:NADP binding;MF:isomerase activity;MF:magnesium ion binding;MF:ketol-acid reductoisomerase activity;	K00053	ilvC	map00770;map00290	Pantothenate and CoA biosynthesis;Valine, leucine and isoleucine biosynthesis	5.19573	1.50605e-34	up	-	-	no	-	-	no
gene2943	pssA	MULTISPECIES: CDP-diacylglycerol--serine O-phosphatidyltransferase	GO:0008654;GO:0016020;GO:0003882	BP:phospholipid biosynthetic process;CC:membrane;MF:CDP-diacylglycerol-serine O-phosphatidyltransferase activity;	K17103	pssA	map00564;map00260	Glycerophospholipid metabolism;Glycine, serine and threonine metabolism	3.5992	6.44642e-05	up	-	-	no	-	-	no
gene2944	leuA	MULTISPECIES: 2-isopropylmalate synthase	-	-	K01649	leuA	map00620;map00290	Pyruvate metabolism;Valine, leucine and isoleucine biosynthesis	3.15184	1.63354e-06	up	-	-	no	-	-	no
gene2945	leuA	2-isopropylmalate synthase	-	-	K01649	leuA	map00620;map00290	Pyruvate metabolism;Valine, leucine and isoleucine biosynthesis	5.42509	3.67267e-14	up	-	-	no	-	-	no
gene2946	pbpG	serine hydrolase	-	-	K07262	pbpG	-	-	7.65016	1.68664e-35	up	-	-	no	-	-	no
gene2947	-	IclR family transcriptional regulator	-	-	-	-	-	-	4.331	7.55352e-58	up	-	-	no	-	-	no
gene2948	bpt	MULTISPECIES: arginyltransferase	-	-	K21420	bpt	-	-	4.00515	7.49722e-33	up	-	-	no	-	-	no
gene2949	aat	MULTISPECIES: leucyl/phenylalanyl-tRNA--protein transferase	-	-	K00684	aat	-	-	2.92116	2.8824e-15	up	-	-	no	-	-	no
gene6332	secD	MULTISPECIES: protein translocase subunit SecD	-	-	K03072	secD	map03070;map03060	Bacterial secretion system;Protein export	3.35672	5.91705e-18	up	-	-	no	-	-	no
gene4269	-	MULTISPECIES: heme-binding protein	-	-	K11477	glcG	-	-	4.36755	1.50615e-06	up	-	-	no	-	-	no
gene4268	-	MULTISPECIES: hemin uptake protein HemP	-	-	-	-	-	-	7.96719	4.52761e-39	up	-2.73359	0.0354232	down	-4.31149	6.10836e-05	down
gene4267	exbD	biopolymer transporter ExbD	-	-	K03559	exbD	-	-	6.66449	3.48945e-22	up	-	-	no	-	-	no
gene4266	exbB	MULTISPECIES: MotA/TolQ/ExbB proton channel family protein	-	-	K03561	exbB	-	-	6.43987	6.12676e-34	up	-	-	no	-	-	no
gene4265	tonB	energy transducer TonB	GO:0055085;GO:0005886	BP:transmembrane transport;CC:plasma membrane;	K03832	tonB	-	-	6.2545	1.64207e-101	up	-1.76794	0.0286223	down	-	-	no
gene4264	-	MULTISPECIES: Fe2+-dependent dioxygenase	-	-	K07336	-	-	-	3.15167	1.25572e-06	up	-	-	no	-	-	no
gene3943	-	hypothetical protein	-	-	-	-	-	-	4.94281	4.1387e-13	up	-	-	no	-	-	no
gene3942	-	GNAT family N-acetyltransferase	-	-	-	-	-	-	1.62367	2.10829e-05	up	-	-	no	-	-	no
gene4261	apbE	FAD:protein FMN transferase	-	-	K03734	apbE	-	-	1.09445	0.0134599	up	-	-	no	-	-	no
gene2084	-	long-chain fatty acid--CoA ligase	-	-	-	-	-	-	-1.98805	9.80198e-05	down	-	-	no	-	-	no
gene3649	yigB	MULTISPECIES: HAD-IA family hydrolase	GO:0016787	MF:hydrolase activity;	K20862	yigB	map00740	Riboflavin metabolism	1.08069	0.00540717	up	-	-	no	-	-	no
gene6330	-	DUF1631 domain-containing protein	-	-	-	-	-	-	2.48385	2.57478e-09	up	-	-	no	-	-	no
gene0814	lapB	type I secretion system permease/ATPase	-	-	K12541	lapB	map02010	ABC transporters	-3.06297	3.05167e-05	down	-	-	no	-	-	no
gene2342	mogA	MULTISPECIES: molybdopterin adenylyltransferase	-	-	K03831	mogA	map04122;map00790	Sulfur relay system;Folate biosynthesis	2.25249	4.05098e-14	up	-	-	no	-	-	no
gene3230	-	MULTISPECIES: amino acid ABC transporter ATP-binding protein	-	-	-	-	-	-	-1.98862	0.000481738	down	-	-	no	-	-	no
gene1208	phnX	phosphonoacetaldehyde hydrolase	-	-	K05306	phnX	map00440	Phosphonate and phosphinate metabolism	-	-	no	-	-	no	1.33736	0.00941558	up
gene1209	-	hypothetical protein	-	-	-	-	-	-	6.06444	2.01957e-13	up	-	-	no	-	-	no
gene1206	afuB	putative 2-aminoethylphosphonate ABC transporter permease subunit	-	-	K02011	afuB	map02010	ABC transporters	-2.83926	6.37206e-06	down	-	-	no	-	-	no
gene1207	-	TIGR03364 family FAD-dependent oxidoreductase	-	-	-	-	-	-	-2.96309	8.68425e-06	down	-	-	no	-	-	no
gene1204	afuA	putative 2-aminoethylphosphonate ABC transporter substrate-binding protein	-	-	K02012	afuA	map02010	ABC transporters	-	-	no	-	-	no	4.84629	1.91883e-05	up
gene1205	afuC	MULTISPECIES: ATP-binding cassette domain-containing protein	-	-	K02010	afuC	map02010	ABC transporters	-2.70242	2.97662e-07	down	-	-	no	-	-	no
gene1202	bacA	ABC transporter ATP-binding protein/permease	-	-	K02471	bacA	map02010	ABC transporters	6.50785	3.57798e-76	up	-	-	no	-1.87786	0.00517622	down
gene1200	-	Uncharacterized membrane protein	-	-	-	-	-	-	3.37944	1.87271e-16	up	-	-	no	-	-	no
gene1201	queC	7-cyano-7-deazaguanine synthase QueC	-	-	K06920	queC	map00790	Folate biosynthesis	3.08074	2.67453e-17	up	-	-	no	-	-	no
gene0812	prnA	tryptophan 7-halogenase	-	-	K14266	prnA	map00404	Staurosporine biosynthesis	-3.30822	0.000679549	down	-	-	no	-	-	no
gene0813	lapE	TolC family outer membrane protein	-	-	K12543	lapE	-	-	-3.55337	0.000282249	down	-	-	no	-	-	no
gene4889	-	MULTISPECIES: aromatic ring-hydroxylating dioxygenase subunit alpha	-	-	-	-	-	-	1.8074	1.49347e-12	up	-	-	no	-	-	no
gene0798	racD	MULTISPECIES: amino acid racemase	-	-	K01779	racD	map00250;map00470;map01054	Alanine, aspartate and glutamate metabolism;D-Amino acid metabolism;Nonribosomal peptide structures	1.37747	8.80348e-05	up	-	-	no	-	-	no
gene4883	-	transcriptional regulator, HxlR family	-	-	-	-	-	-	2.69756	0.00101201	up	-	-	no	-	-	no
gene4881	-	alpha/beta fold hydrolase	GO:0016787	MF:hydrolase activity;	-	-	-	-	-2.00763	2.95777e-06	down	-	-	no	-	-	no
gene3116	cysB	MULTISPECIES: CysB family HTH-type transcriptional regulator	GO:0006351;GO:0003700;GO:0003677	BP:transcription, DNA-templated;MF:transcription factor activity, sequence-specific DNA binding;MF:DNA binding;	K13634	cysB	-	-	3.48869	1.55591e-05	up	-	-	no	-	-	no
gene4886	-	GNAT family N-acetyltransferase	-	-	-	-	-	-	1.30735	0.00986084	up	-	-	no	-	-	no
gene4884	-	serine hydrolase	-	-	K01286	-	-	-	-1.29545	0.00163336	down	-	-	no	-	-	no
gene1149	-	MULTISPECIES: BLUF domain-containing protein	-	-	-	-	-	-	-	-	no	-	-	no	3.05724	0.0101378	up
gene1140	-	hybrid sensor histidine kinase/response regulator	-	-	-	-	-	-	-2.40824	4.36149e-05	down	-	-	no	-	-	no
gene1143	gst	glutathione S-transferase family protein	-	-	K00799	gst	map05207;map00480;map05204;map00983;map00982;map00980;map05200;map05208;map05418;map05225;map04212;map01524	Chemical carcinogenesis - receptor activation;Glutathione metabolism;Chemical carcinogenesis - DNA adducts;Drug metabolism - other enzymes;Drug metabolism - cytochrome P450;Metabolism of xenobiotics by cytochrome P450;Pathways in cancer;Chemical carcinogenesis - reactive oxygen species;Fluid shear stress and atherosclerosis;Hepatocellular carcinoma;Longevity regulating pathway - worm;Platinum dru…	2.0204	1.18874e-09	up	-	-	no	-	-	no
gene1142	ompW	OmpW family protein	-	-	K07275	ompW	-	-	3.8043	6.83317e-07	up	-	-	no	-	-	no
gene1145	slt	MULTISPECIES: lytic transglycosylase domain-containing protein	-	-	K08309	slt	-	-	3.2068	4.09885e-29	up	-	-	no	-	-	no
gene1144	mgtC	MULTISPECIES: MgtC/SapB family protein	-	-	K07507	mgtC	-	-	1.84475	0.000116051	up	-	-	no	-	-	no
gene1147	-	MULTISPECIES: LysR family transcriptional regulator	-	-	K03566	gcvA	map02026	Biofilm formation - Escherichia coli	1.07313	0.000306644	up	-	-	no	-	-	no
gene1146	-	5-formyltetrahydrofolate cyclo-ligase	-	-	K01934	-	map00670	One carbon pool by folate	4.62704	9.03209e-10	up	-	-	no	-	-	no
gene5130	modB	molybdate ABC transporter permease subunit	-	-	K02018	modB	map02010	ABC transporters	1.06449	0.00852112	up	-	-	no	-	-	no
gene5131	-	MULTISPECIES: hypothetical protein	-	-	-	-	-	-	5.76138	6.03556e-28	up	-	-	no	-2.78125	0.0220413	down
gene0412	mrdA	MULTISPECIES: penicillin-binding protein 2	-	-	K05515	mrdA	map00550;map01501	Peptidoglycan biosynthesis;beta-Lactam resistance	3.33418	1.73239e-32	up	-	-	no	-	-	no
gene5133	-	tRNA (N6-threonylcarbamoyladenosine(37)-N6)-methyltransferase TrmO	-	-	K22900	trmO	-	-	1.03708	0.011973	up	-	-	no	-	-	no
gene0417	mhpA	MULTISPECIES: FAD-dependent oxidoreductase	GO:0071949	MF:FAD binding;	K05712	mhpA	map00360	Phenylalanine metabolism	-1.41395	0.00289089	down	-	-	no	-	-	no
gene5138	mrp	MULTISPECIES: iron-sulfur cluster carrier protein ApbC	-	-	K03593	mrp	-	-	2.59321	1.52555e-12	up	-	-	no	-	-	no
gene0419	-	MULTISPECIES: IclR family transcriptional regulator	-	-	-	-	-	-	-1.53535	0.00050001	down	-	-	no	-	-	no
gene4243	rplI	MULTISPECIES: 50S ribosomal protein L9	-	-	K02939	rplI	map03010	Ribosome	5.43579	3.14189e-10	up	-	-	no	-	-	no
gene2307	-	nucleotidyltransferase family protein	-	-	K09962	-	-	-	3.36653	0.000225577	up	-	-	no	-	-	no
gene2305	-	MULTISPECIES: VOC family protein	-	-	K07032	-	-	-	-1.01924	0.0156201	down	-	-	no	-	-	no
gene2302	-	TIGR04141 family sporadically distributed protein	-	-	-	-	-	-	5.22396	2.18693e-59	up	-	-	no	-	-	no
gene2303	-	AAA family ATPase	-	-	-	-	-	-	3.35966	5.74017e-23	up	-	-	no	-	-	no
gene2300	-	hypothetical protein	GO:0016788	MF:hydrolase activity, acting on ester bonds;	-	-	-	-	2.30425	0.000258212	up	-	-	no	-	-	no
gene2301	-	hypothetical protein	-	-	-	-	-	-	2.6524	1.59544e-08	up	-	-	no	-	-	no
gene2308	-	MULTISPECIES: sulfatase-like hydrolase/transferase	GO:0004065	MF:arylsulfatase activity;	-	-	-	-	1.73458	3.6388e-06	up	-	-	no	-	-	no
gene5604	oxlT	MULTISPECIES: oxalate/formate MFS antiporter	-	-	K08177	oxlT	-	-	-1.64842	0.00128533	down	-	-	no	-	-	no
gene2524	-	hypothetical protein	-	-	-	-	-	-	2.84101	4.25266e-05	up	-	-	no	-	-	no
gene2539	-	DEAD/DEAH box helicase	-	-	-	-	-	-	6.36735	2.23682e-81	up	-2.43774	0.0217363	down	-	-	no
gene2538	-	DUF3883 domain-containing protein	-	-	-	-	-	-	5.89732	6.83639e-56	up	-	-	no	-	-	no
gene3236	-	MULTISPECIES: dodecin domain-containing protein	-	-	K09165	-	-	-	5.05188	4.01657e-11	up	-	-	no	-	-	no
gene3103	prmB	50S ribosomal protein L3 N(5)-glutamine methyltransferase	-	-	K07320	prmB	-	-	1.80822	4.76775e-08	up	-	-	no	-	-	no
gene2788	chrA	MULTISPECIES: chromate transporter	-	-	K07240	chrA	-	-	1.54	0.00513519	up	-	-	no	-	-	no
gene2789	-	YihY/virulence factor BrkB family protein	-	-	K07058	-	-	-	1.0326	0.00166449	up	-	-	no	-	-	no
gene4734	mgtC	MULTISPECIES: MgtC/SapB family protein	-	-	K07507	mgtC	-	-	-1.16316	0.00216862	down	-	-	no	-	-	no
gene2782	-	MULTISPECIES: hypothetical protein	-	-	-	-	-	-	4.81628	4.01069e-09	up	-	-	no	-	-	no
gene3006	-	aldo/keto reductase	-	-	-	-	-	-	4.00452	8.46912e-31	up	-	-	no	-	-	no
gene2780	rlmB	MULTISPECIES: 23S rRNA (guanosine(2251)-2'-O)-methyltransferase RlmB	-	-	K03218	rlmB	-	-	2.47437	1.80788e-15	up	-	-	no	-	-	no
gene2781	-	NAD(P)/FAD-dependent oxidoreductase	-	-	K17830	-	map00564	Glycerophospholipid metabolism	-1.41084	0.000440815	down	-	-	no	-	-	no
gene2786	-	MULTISPECIES: aldo/keto reductase	-	-	-	-	-	-	3.17098	1.85896e-11	up	-	-	no	-	-	no
gene3101	-	MULTISPECIES: hypothetical protein	-	-	-	-	-	-	1.58751	5.36924e-05	up	-	-	no	-	-	no
gene2784	pat	N-acetyltransferase	-	-	K24217	mnaT	-	-	1.35615	0.00625074	up	-	-	no	-	-	no
gene6498	-	MULTISPECIES: hypothetical protein	-	-	-	-	-	-	3.16134	0.000184009	up	-	-	no	-	-	no
gene6499	-	DNA-binding transcriptional regulator, LysR family	GO:0006351;GO:0003700;GO:0003677	BP:transcription, DNA-templated;MF:transcription factor activity, sequence-specific DNA binding;MF:DNA binding;	-	-	-	-	-1.10055	0.00336881	down	-	-	no	-	-	no
gene3004	-	hypothetical protein	-	-	-	-	-	-	5.16424	9.31832e-11	up	-	-	no	-	-	no
gene6492	-	MULTISPECIES: hypothetical protein	-	-	-	-	-	-	-1.32075	0.0268869	down	-	-	no	-	-	no
gene3107	dapC	MULTISPECIES: succinyldiaminopimelate transaminase	-	-	K14267	dapC	map00300	Lysine biosynthesis	3.38496	1.34685e-38	up	-	-	no	-	-	no
gene3005	-	MULTISPECIES: N-acetylmuramoyl-L-alanine amidase	-	-	-	-	-	-	4.01216	1.83856e-16	up	-	-	no	-	-	no
gene6497	pepP	MULTISPECIES: aminopeptidase P N-terminal domain-containing protein	-	-	K01262	pepP	-	-	1.62052	3.64056e-06	up	-	-	no	-	-	no
gene6494	tktA	transketolase	GO:0004802;GO:0046872;GO:0016744	MF:transketolase activity;MF:metal ion binding;MF:transferase activity, transferring aldehyde or ketonic groups;	K00615	tktA	map00030;map01051;map00710	Pentose phosphate pathway;Biosynthesis of ansamycins;Carbon fixation in photosynthetic organisms	3.597	3.03407e-16	up	-	-	no	-	-	no
gene4730	-	MULTISPECIES: low molecular weight phosphotyrosine protein phosphatase	GO:0004725	MF:protein tyrosine phosphatase activity;	K25307	wzb	map02020	Two-component system	1.76361	1.23068e-05	up	-	-	no	-	-	no
gene2531	-	ABC transporter ATP-binding protein	GO:0005886;GO:0140359;GO:0016887;GO:0005524	CC:plasma membrane;MF:ABC-type transmembrane transporter activity;MF:ATPase activity;MF:ATP binding;	K06147	-	-	-	-1.71092	0.000896276	down	-	-	no	-	-	no
gene2522	-	hypothetical protein	-	-	-	-	-	-	5.8031	3.04665e-09	up	-	-	no	-	-	no
gene2530	lacI	MULTISPECIES: LacI family DNA-binding transcriptional regulator	GO:0006355;GO:0042597;GO:0003677	BP:regulation of transcription, DNA-templated;CC:periplasmic space;MF:DNA binding;	K02529	galR	-	-	-1.44361	0.00369478	down	-	-	no	-	-	no
gene0632	-	transporter family protein	GO:0016020	CC:membrane;	K08978	-	-	-	6.3186	5.40173e-12	up	-	-	no	-	-	no
gene0633	-	MULTISPECIES: MFS transporter	GO:0016020;GO:0022857	CC:membrane;MF:transmembrane transporter activity;	-	-	-	-	-1.52986	0.000715751	down	-	-	no	-	-	no
gene0634	aceB	malate synthase G	-	-	K01638	aceB	map00630;map00620	Glyoxylate and dicarboxylate metabolism;Pyruvate metabolism	2.2754	2.91655e-12	up	-	-	no	-	-	no
gene0635	hisC	MULTISPECIES: histidinol-phosphate transaminase	-	-	K00817	hisC	map00340;map00360;map00350;map00960;map00400;map00401	Histidine metabolism;Phenylalanine metabolism;Tyrosine metabolism;Tropane, piperidine and pyridine alkaloid biosynthesis;Phenylalanine, tyrosine and tryptophan biosynthesis;Novobiocin biosynthesis	-1.83533	0.000318963	down	-	-	no	-	-	no
gene0636	-	ABC transporter substrate-binding protein	-	-	-	-	-	-	-1.75049	9.41552e-05	down	-	-	no	-	-	no
gene0637	-	IclR family transcriptional regulator	-	-	-	-	-	-	-1.94582	0.000957679	down	-	-	no	-	-	no
gene3309	tatD	TatD family hydrolase	-	-	K03424	tatD	-	-	5.53753	9.33606e-35	up	-	-	no	-	-	no
gene3308	-	ankyrin repeat domain-containing protein	-	-	K06867	-	-	-	6.6098	1.14277e-18	up	-	-	no	-	-	no
gene5920	-	MULTISPECIES: DUF2242 domain-containing protein	-	-	-	-	-	-	3.10104	9.14715e-29	up	-	-	no	-	-	no
gene4461	-	twin-arginine translocation pathway signal	-	-	-	-	-	-	5.06016	6.26461e-17	up	-	-	no	-	-	no
gene4460	-	plasmid replication/partition related protein	-	-	-	-	-	-	3.06193	4.20348e-20	up	-	-	no	-	-	no
gene4463	-	bifunctional metallophosphatase/5'-nucleotidase	-	-	K01081	-	map00240;map01232;map00230;map00760	Pyrimidine metabolism;Nucleotide metabolism;Purine metabolism;Nicotinate and nicotinamide metabolism	-1.44568	0.000403671	down	-	-	no	2.50687	0.000295477	up
gene3302	treZ	malto-oligosyltrehalose trehalohydrolase	-	-	K01236	treZ	map00500	Starch and sucrose metabolism	1.08329	0.00131741	up	-	-	no	-	-	no
gene4465	-	MULTISPECIES: hypothetical protein	-	-	-	-	-	-	5.78789	9.63941e-12	up	-	-	no	-	-	no
gene4464	-	hypothetical protein	-	-	-	-	-	-	2.07466	0.000112602	up	-	-	no	-	-	no
gene3307	aguA	agmatine deiminase	GO:0009446;GO:0004668	BP:putrescine biosynthetic process;MF:protein-arginine deiminase activity;	K10536	aguA	map00330	Arginine and proline metabolism	1.22228	0.000446234	up	-	-	no	-	-	no
gene4466	hupB	HU family DNA-binding protein	-	-	K03530	hupB	-	-	5.16913	1.6269e-07	up	-	-	no	-	-	no
gene0335	-	lysophospholipid transporter LplT	-	-	K08227	lplT	-	-	2.47257	2.82241e-14	up	-	-	no	-	-	no
gene4363	fkpA	MULTISPECIES: FKBP-type peptidyl-prolyl cis-trans isomerase	GO:0006457;GO:0003755	BP:protein folding;MF:peptidyl-prolyl cis-trans isomerase activity;	K03772	fkpA	-	-	3.70312	1.11064e-06	up	-	-	no	-	-	no
gene5925	-	MULTISPECIES: hypothetical protein	-	-	-	-	-	-	-2.77463	0.00045143	down	-	-	no	-	-	no
gene2168	crp	MULTISPECIES: Crp/Fnr family transcriptional regulator	-	-	K10914	crp	map02026;map02024;map02025;map02020;map05111	Biofilm formation - Escherichia coli;Quorum sensing;Biofilm formation - Pseudomonas aeruginosa;Two-component system;Biofilm formation - Vibrio cholerae	-2.89684	0.00318316	down	-	-	no	-	-	no
gene2166	-	SDR family oxidoreductase	-	-	K21883	lra5	map00051	Fructose and mannose metabolism	-3.05024	5.36924e-05	down	-	-	no	-	-	no
gene0718	-	hypothetical protein	-	-	-	-	-	-	1.21754	0.00202548	up	-	-	no	-	-	no
gene2164	-	MULTISPECIES: MFS transporter	-	-	-	-	-	-	-3.26275	1.81662e-06	down	-	-	no	-	-	no
gene2165	-	hypothetical protein	-	-	-	-	-	-	-1.75461	0.000493435	down	-	-	no	-	-	no
gene2163	-	DNA-binding transcriptional regulator, GntR family	-	-	-	-	-	-	-2.79738	0.00151011	down	-	-	no	-	-	no
gene2161	-	MULTISPECIES: amino acid ABC transporter permease	-	-	K02029	-	-	-	-2.13759	0.00695783	down	-	-	no	-	-	no
gene3785	-	response regulator transcription factor	-	-	-	-	-	-	-3.33794	0.000446149	down	-	-	no	-	-	no
gene5455	pcp	pyroglutamyl-peptidase I	-	-	K01304	pcp	-	-	1.63804	4.80971e-05	up	-	-	no	-	-	no
gene3787	-	Spy/CpxP family protein refolding chaperone	GO:0042597	CC:periplasmic space;	-	-	-	-	-2.49864	0.000779013	down	-	-	no	-	-	no
gene3786	-	MULTISPECIES: methyltransferase, TIGR04325 family	-	-	-	-	-	-	3.12372	3.44414e-13	up	-	-	no	-	-	no
gene1453	hexR	MULTISPECIES: MurR/RpiR family transcriptional regulator	-	-	K19337	hexR	-	-	-2.3749	0.000104987	down	-	-	no	-	-	no
gene3780	urtD	MULTISPECIES: urea ABC transporter ATP-binding protein UrtD	-	-	K11962	urtD	map02010	ABC transporters	3.97299	4.76777e-06	up	-	-	no	-	-	no
gene1451	ddpF	MULTISPECIES: ABC transporter ATP-binding protein	-	-	K02032	ddpF	map02024	Quorum sensing	-2.04452	0.00163464	down	-	-	no	-	-	no
gene3782	urtB	MULTISPECIES: urea ABC transporter permease subunit UrtB	-	-	K11960	urtB	map02010	ABC transporters	-2.38189	9.6742e-06	down	-	-	no	-	-	no
gene3789	-	SPFH domain-containing protein	-	-	-	-	-	-	1.98587	6.82685e-11	up	-	-	no	-	-	no
gene3169	-	hypothetical protein	-	-	-	-	-	-	5.28909	9.2038e-10	up	-	-	no	-	-	no
gene3168	ldcA	LD-carboxypeptidase	-	-	K01297	ldcA	-	-	2.02607	1.75839e-07	up	-	-	no	-	-	no
gene4799	sadA	YadA-like family protein	-	-	K21449	ata	-	-	-1.90716	9.41968e-05	down	-	-	no	-	-	no
gene5339	-	ABC transporter substrate-binding protein	-	-	-	-	-	-	-2.24814	3.38419e-05	down	-	-	no	-	-	no
gene1086	tldD	metalloprotease TldD	-	-	K03568	tldD	-	-	4.07465	6.66765e-42	up	-	-	no	-	-	no
gene1653	-	GNAT family N-acetyltransferase	-	-	K22479	argA	-	-	1.36628	0.0126079	up	-	-	no	-	-	no
gene3647	-	MULTISPECIES: LysE family translocator	GO:0006865;GO:0005886	BP:amino acid transport;CC:plasma membrane;	K05834	rhtB	-	-	4.11584	3.14644e-06	up	-	-	no	-	-	no
gene4640	tauA	taurine ABC transporter substrate-binding protein	-	-	K15551	tauA	map02010;map00920	ABC transporters;Sulfur metabolism	2.63502	0.00537001	up	-	-	no	-	-	no
gene4643	-	glycine/D-amino acid oxidase-like deaminating enzyme	GO:0016491	MF:oxidoreductase activity;	K07256	tauY	map00430	Taurine and hypotaurine metabolism	-2.25367	0.000114134	down	-	-	no	-	-	no
gene4642	-	nuclear transport factor 2 family protein	-	-	K07255	tauX	map00430	Taurine and hypotaurine metabolism	-2.36537	4.51683e-05	down	-	-	no	-	-	no
gene4645	-	MULTISPECIES: ABC transporter permease	-	-	K02033	-	map02024	Quorum sensing	-2.13698	5.69232e-05	down	-	-	no	-	-	no
gene4647	ddpD	MULTISPECIES: ABC transporter ATP-binding protein	-	-	K02031	ddpD	map02024	Quorum sensing	-3.38945	1.27706e-10	down	-	-	no	-	-	no
gene4646	-	ABC transporter permease	-	-	K02034	-	map02024	Quorum sensing	-3.56151	1.7898e-05	down	-	-	no	-	-	no
gene4649	-	hypothetical protein	GO:0016810	MF:hydrolase activity, acting on carbon-nitroge;	-	-	-	-	-1.84048	0.000136004	down	-	-	no	-	-	no
gene4648	ddpF	ATP-binding cassette domain-containing protein	-	-	-	-	-	-	-3.20194	8.05073e-05	down	-	-	no	-	-	no
gene6108	-	Cytochrome P450	GO:0005506;GO:0016705;GO:0004497;GO:0020037	MF:iron ion binding;MF:oxidoreductase activity, acting on paired donors, with incorporation or reduction of molecular oxygen;MF:monooxygenase activity;MF:heme binding;	-	-	-	-	-2.84042	3.26082e-07	down	-	-	no	-	-	no
gene6109	-	pyridoxamine 5'-phosphate oxidase family protein	-	-	K07006	-	-	-	-2.06931	1.67526e-05	down	-	-	no	-	-	no
gene5310	-	MULTISPECIES: hypothetical protein	-	-	-	-	-	-	-4.48683	0.018882	down	-	-	no	-	-	no
gene6100	-	MULTISPECIES: ABC transporter ATP-binding protein	-	-	K02052	-	map02024	Quorum sensing	-3.43349	3.78697e-05	down	-	-	no	-	-	no
gene1101	ampD	MULTISPECIES: 1,6-anhydro-N-acetylmuramyl-L-alanine amidase AmpD	-	-	K03806	ampD	-	-	1.86545	0.000190768	up	-	-	no	-	-	no
gene6102	-	MULTISPECIES: ABC transporter permease subunit	-	-	K02053	-	map02024	Quorum sensing	-2.61346	4.22266e-05	down	-	-	no	-	-	no
gene6103	-	MULTISPECIES: TIGR00725 family protein	-	-	-	-	-	-	-3.50231	4.78971e-05	down	-	-	no	-	-	no
gene6105	tctC	tripartite tricarboxylate transporter substrate binding protein	-	-	K07795	tctC	map02020	Two-component system	-1.51181	0.000604046	down	-	-	no	-	-	no
gene6106	-	tripartite tricarboxylate transporter substrate binding protein	-	-	K07795	tctC	map02020	Two-component system	-2.54731	3.09667e-05	down	-	-	no	-	-	no
gene1100	nrdA	ribonucleoside-diphosphate reductase subunit alpha	-	-	K00525	nrdA	map00240;map01232;map00230	Pyrimidine metabolism;Nucleotide metabolism;Purine metabolism	4.10101	6.19796e-18	up	-	-	no	2.07431	0.00470462	up
gene0522	uvrA	MULTISPECIES: excinuclease ABC subunit UvrA	-	-	K03701	uvrA	map03420	Nucleotide excision repair	1.39975	0.000654455	up	-	-	no	-	-	no
gene1927	-	amino acid/amide ABC transporter substrate-binding protein, HAAT family	-	-	-	-	-	-	-1.64914	0.00190309	down	-	-	no	-	-	no
gene1926	pydC	MULTISPECIES: Zn-dependent hydrolase	-	-	K06016	pydC	map00240;map00770;map00410	Pyrimidine metabolism;Pantothenate and CoA biosynthesis;beta-Alanine metabolism	-2.10448	2.95492e-06	down	-	-	no	-	-	no
gene1925	livF	MULTISPECIES: ABC transporter ATP-binding protein	-	-	K01996	livF	map02024;map02010	Quorum sensing;ABC transporters	-2.60448	2.32661e-05	down	-	-	no	-	-	no
gene1924	livG	ABC transporter ATP-binding protein	-	-	K01995	livG	map02024;map02010	Quorum sensing;ABC transporters	-2.88834	4.95972e-07	down	-	-	no	-	-	no
gene1923	livM	branched-chain amino acid ABC transporter permease	-	-	K01998	livM	map02024;map02010	Quorum sensing;ABC transporters	-1.95158	1.47738e-05	down	-	-	no	-	-	no
gene1922	livH	MULTISPECIES: branched-chain amino acid ABC transporter permease	-	-	K01997	livH	map02024;map02010	Quorum sensing;ABC transporters	-3.30031	6.3908e-05	down	-	-	no	-	-	no
gene1920	-	MULTISPECIES: FadR family transcriptional regulator	-	-	K05799	pdhR	-	-	4.55444	2.19267e-08	up	-	-	no	-	-	no
gene0456	acd	acyl-CoA dehydrogenase family protein	-	-	K00249	acd	map04936;map00280;map03320;map00071	Alcoholic liver disease;Valine, leucine and isoleucine degradation;PPAR signaling pathway;Fatty acid degradation	-1.9022	0.000320654	down	-	-	no	-	-	no
gene1929	-	MULTISPECIES: DUF2845 domain-containing protein	-	-	-	-	-	-	3.52568	0.000465165	up	-	-	no	-	-	no
gene1928	-	MULTISPECIES: M81 family metallopeptidase	-	-	-	-	-	-	-1.91315	2.51172e-05	down	-	-	no	-	-	no
gene2950	coxL	MULTISPECIES: xanthine dehydrogenase family protein molybdopterin-binding subunit	-	-	K03520	coxL	-	-	2.60085	1.6583e-13	up	-	-	no	-	-	no
gene2957	-	sensor histidine kinase N-terminal domain-containing protein	-	-	K02484	-	-	-	3.19993	1.08462e-09	up	-	-	no	-	-	no
gene2956	-	MULTISPECIES: response regulator	GO:0000160;GO:0006355;GO:0003677	BP:phosphorelay signal transduction system;BP:regulation of transcription, DNA-templated;MF:DNA binding;	K02483	-	-	-	4.79196	1.4862e-25	up	-	-	no	-	-	no
gene2954	pobA	MULTISPECIES: 4-hydroxybenzoate 3-monooxygenase	-	-	K00481	pobA	map00362	Benzoate degradation	-1.57588	3.79971e-05	down	-	-	no	-	-	no
gene1109	mdoH	MULTISPECIES: glucans biosynthesis glucosyltransferase MdoH	-	-	K03669	mdoH	-	-	3.50826	8.52411e-34	up	-	-	no	-	-	no
gene2959	-	hypothetical protein	GO:0016020	CC:membrane;	-	-	-	-	7.75564	1.71825e-19	up	-	-	no	-	-	no
gene2958	degP	MULTISPECIES: DegQ family serine endoprotease	-	-	K04771	degP	map02020;map01503	Cationic antimicrobial peptide (CAMP) resistance	7.90455	8.74603e-70	up	-2.03029	0.0104406	down	-3.32663	8.56293e-11	down
gene1108	-	RNA ligase	-	-	-	-	-	-	-1.25726	0.0043358	down	-	-	no	-	-	no
gene0692	gshA	glutamate--cysteine ligase	-	-	K06048	gshA	map00480	Glutathione metabolism	3.45351	4.12599e-20	up	-	-	no	-	-	no
gene5173	moeB	MULTISPECIES: molybdopterin-synthase adenylyltransferase MoeB	-	-	K21029	moeB	map04122	Sulfur relay system	3.54676	4.98528e-19	up	-	-	no	-	-	no
gene4252	-	iron complex transport system substrate-binding protein	-	-	K25132	hmuT	-	-	3.69655	1.6217e-16	up	-	-	no	-	-	no
gene4253	hmuS	putative hemin transport protein	GO:0006826	BP:iron ion transport;	K07225	hmuS	-	-	4.48685	5.76849e-45	up	-	-	no	-	-	no
gene3970	fkpA	FKBP-type peptidyl-prolyl cis-trans isomerase FkpA	-	-	K03772	fkpA	-	-	4.90896	5.91773e-13	up	-	-	no	-	-	no
gene3971	eutP	ethanolamine permease	-	-	K16238	eat	-	-	2.78192	2.3259e-18	up	-	-	no	-	-	no
gene4256	ahpC	MULTISPECIES: peroxiredoxin	GO:0006979;GO:0005737;GO:0102039	BP:response to oxidative stress;CC:cytoplasm;MF:alkylhydroperoxide reductase activity;	K24119	ahpC	-	-	5.75551	2.95394e-28	up	-	-	no	-	-	no
gene4257	bfr	MULTISPECIES: bacterioferritin	GO:0006879;GO:0006826;GO:0008199;GO:0016491	BP:cellular iron ion homeostasis;BP:iron ion transport;MF:ferric iron binding;MF:oxidoreductase activity;	K03594	bfr	map00860	Porphyrin metabolism	5.20833	1.24563e-11	up	-	-	no	3.95076	0.000467912	up
gene3974	-	MULTISPECIES: haloacid dehalogenase-like hydrolase	-	-	-	-	-	-	2.30135	0.000129029	up	-	-	no	-	-	no
gene3975	-	peroxidase-related enzyme	GO:0051920	MF:peroxiredoxin activity;	-	-	-	-	2.7903	0.00163534	up	-	-	no	-	-	no
gene3978	-	phosphatase PAP2 family protein	-	-	-	-	-	-	2.11424	5.84361e-09	up	-	-	no	-	-	no
gene4259	-	DUF2271 domain-containing protein	-	-	-	-	-	-	3.30463	1.67591e-14	up	-	-	no	-	-	no
gene5518	-	adenylate/guanylate cyclase domain-containing protein	-	-	K01768	-	map04213;map04113;map00230;map02025	Longevity regulating pathway - multiple species;Meiosis - yeast;Purine metabolism;Biofilm formation - Pseudomonas aeruginosa	-1.03056	0.0473008	down	-	-	no	-	-	no
gene1658	gatA	amidase	GO:0043864;GO:0016740;GO:0004040	MF:indoleacetamide hydrolase activity;MF:transferase activity;MF:amidase activity;	K02433	gatA	map00970	Aminoacyl-tRNA biosynthesis	-1.99482	0.000239945	down	-	-	no	-	-	no
gene0543	-	MULTISPECIES: aspartate aminotransferase family protein	-	-	-	-	-	-	-3.37219	8.90847e-05	down	-	-	no	-	-	no
gene0716	impK	MULTISPECIES: DotU family type VI secretion system protein	-	-	K11892	impK	map03070	Bacterial secretion system	-3.04563	1.05807e-05	down	-	-	no	-	-	no
gene5512	-	nuclear transport factor 2 family protein	-	-	-	-	-	-	1.69267	0.000190563	up	-	-	no	-	-	no
gene0030	-	Spy/CpxP family protein refolding chaperone	-	-	-	-	-	-	4.63655	7.29091e-45	up	-	-	no	-	-	no
gene1211	-	MULTISPECIES: MmgE/PrpD family protein	-	-	K17724	-	map00660	C5-Branched dibasic acid metabolism	-2.61429	0.00010542	down	-	-	no	-	-	no
gene1210	-	MULTISPECIES: tripartite tricarboxylate transporter substrate binding protein	-	-	-	-	-	-	-1.04836	0.0320584	down	-	-	no	-	-	no
gene1213	-	YbhB/YbcL family Raf kinase inhibitor-like protein	-	-	-	-	-	-	-3.56992	2.62795e-05	down	-	-	no	-	-	no
gene1212	-	tripartite tricarboxylate transporter substrate binding protein	-	-	-	-	-	-	-2.99532	1.59697e-07	down	-	-	no	-	-	no
gene1215	leuC	MULTISPECIES: 3-isopropylmalate dehydratase large subunit	-	-	K01703	leuC	map00660;map00966;map00290	C5-Branched dibasic acid metabolism;Glucosinolate biosynthesis;Valine, leucine and isoleucine biosynthesis	-3.53672	2.05138e-05	down	-	-	no	-	-	no
gene1214	leuD	3-isopropylmalate/(R)-2-methylmalate dehydratase small subunit	GO:0009098;GO:0009316;GO:0003861	BP:leucine biosynthetic process;CC:3-isopropylmalate dehydratase complex;MF:3-isopropylmalate dehydratase activity;	K01704	leuD	map00660;map00290	C5-Branched dibasic acid metabolism;Valine, leucine and isoleucine biosynthesis	-3.46115	0.00137255	down	-	-	no	-	-	no
gene1216	-	isocitrate lyase/PEP mutase family protein	-	-	-	-	-	-	-1.54523	0.0007494	down	-	-	no	-	-	no
gene0037	yfbK	MULTISPECIES: VWA domain-containing protein	-	-	K07114	yfbK	-	-	-1.30315	0.00619883	down	-	-	no	1.41149	0.00588198	up
gene4118	-	MULTISPECIES: alpha-E domain-containing protein	-	-	-	-	-	-	3.98965	6.57029e-16	up	-	-	no	-	-	no
gene0541	-	Zinc carboxypeptidase	GO:0006508;GO:0004181;GO:0008270	BP:proteolysis;MF:metallocarboxypeptidase activity;MF:zinc ion binding;	-	-	-	-	2.2221	1.23733e-09	up	-	-	no	-	-	no
gene1138	-	glycoside hydrolase family 15 protein	-	-	-	-	-	-	3.93642	2.75222e-22	up	-	-	no	-	-	no
gene1139	otsB	MULTISPECIES: trehalose-phosphatase	-	-	K01087	otsB	map00500	Starch and sucrose metabolism	3.52891	3.62976e-15	up	-	-	no	-	-	no
gene0336	alr	alanine racemase	-	-	K01775	alr	map00470;map01502	D-Amino acid metabolism;Vancomycin resistance	1.46164	0.00141068	up	-	-	no	-	-	no
gene4025	-	DUF1800 domain-containing protein	-	-	-	-	-	-	4.73718	5.21681e-44	up	-	-	no	-1.15422	0.0304044	down
gene1136	-	hypothetical protein	-	-	-	-	-	-	-1.45468	0.00475963	down	-	-	no	-	-	no
gene1137	otsA	MULTISPECIES: alpha,alpha-trehalose-phosphate synthase (UDP-forming)	-	-	K00697	otsA	map00500	Starch and sucrose metabolism	4.04978	4.19698e-29	up	-	-	no	-	-	no
gene1130	-	MULTISPECIES: histidinol-phosphatase	-	-	K18649	-	map00340;map04070;map00053;map00562	Histidine metabolism;Phosphatidylinositol signaling system;Ascorbate and aldarate metabolism;Inositol phosphate metabolism	1.33396	0.000323266	up	-	-	no	-	-	no
gene1132	glk	MULTISPECIES: ROK family protein	-	-	K00845	glk	map01250;map00521;map00520;map00524;map00052;map00010;map00500	Biosynthesis of nucleotide sugars;Streptomycin biosynthesis;Amino sugar and nucleotide sugar metabolism;Neomycin, kanamycin and gentamicin biosynthesis;Galactose metabolism;Glycolysis / Gluconeogenesis;Starch and sucrose metabolism	2.63226	1.04457e-12	up	-	-	no	-	-	no
gene1133	-	tetratricopeptide repeat protein	-	-	-	-	-	-	1.77597	0.000137093	up	-	-	no	-	-	no
gene0403	xthA	exodeoxyribonuclease III	-	-	K01142	xthA	map03410	Base excision repair	2.91265	4.63494e-05	up	-	-	no	-	-	no
gene0402	-	MULTISPECIES: LysR family transcriptional regulator	-	-	-	-	-	-	-2.94498	1.34724e-05	down	-	-	no	-	-	no
gene5121	phnE	MULTISPECIES: phosphonate ABC transporter, permease protein PhnE	-	-	K02042	phnE	map02010	ABC transporters	-2.48754	0.000122272	down	-	-	no	-	-	no
gene5120	phnE	ABC transporter permease	-	-	K02042	phnE	map02010	ABC transporters	-2.39231	1.56646e-05	down	-	-	no	-	-	no
gene0407	gatA	aspartyl/glutamyl-tRNA(Asn/Gln) amidotransferase subunit A	-	-	K02433	gatA	map00970	Aminoacyl-tRNA biosynthesis	1.59821	0.000113044	up	-	-	no	-	-	no
gene0406	gatB	MULTISPECIES: Asp-tRNA(Asn)/Glu-tRNA(Gln) amidotransferase subunit GatB	-	-	K02434	gatB	map00970	Aminoacyl-tRNA biosynthesis	3.04083	9.47332e-20	up	-	-	no	-	-	no
gene5125	-	MULTISPECIES: FdhF/YdeP family oxidoreductase	-	-	-	-	-	-	2.56	2.80957e-17	up	-	-	no	-	-	no
gene0404	pyrE	MULTISPECIES: orotate phosphoribosyltransferase	-	-	K00762	pyrE	map00240	Pyrimidine metabolism	1.49095	2.72063e-06	up	-	-	no	-	-	no
gene5129	modA	MULTISPECIES: molybdate ABC transporter substrate-binding protein	-	-	K02020	modA	map02010	ABC transporters	2.32037	5.35838e-10	up	-	-	no	-	-	no
gene0408	gatC	Asp-tRNA(Asn)/Glu-tRNA(Gln) amidotransferase subunit GatC	GO:0006450;GO:0006412;GO:0050566;GO:0050567;GO:0016740;GO:0005524	BP:regulation of translational fidelity;BP:translation;MF:asparaginyl-tRNA synthas;MF:glutaminyl-tRNA synthas;MF:transferase activity;MF:ATP binding;	K02435	gatC	map00970	Aminoacyl-tRNA biosynthesis	3.5594	2.59013e-06	up	-	-	no	-	-	no
gene2159	-	MULTISPECIES: amino acid ABC transporter ATP-binding protein	GO:0005886;GO:0015424;GO:0016887;GO:0005524	CC:plasma membrane;MF:amino acid-transporting ATPase activity;MF:ATPase activity;MF:ATP binding;	K02028	-	-	-	-1.48642	0.00463261	down	-	-	no	-	-	no
gene2158	-	Predicted kinase	GO:0016310;GO:0016301	BP:phosphorylation;MF:kinase activity;	-	-	-	-	-2.62303	1.88751e-05	down	-	-	no	-	-	no
gene3312	tmk	dTMP kinase	-	-	K00943	tmk	map00240;map01232	Pyrimidine metabolism;Nucleotide metabolism	1.33776	0.000359183	up	-	-	no	-	-	no
gene3313	-	MULTISPECIES: endolytic transglycosylase MltG	-	-	K07082	-	-	-	1.52073	0.00013951	up	-	-	no	-	-	no
gene1683	-	DUF1624 domain-containing protein	-	-	-	-	-	-	-2.1341	2.48222e-05	down	-	-	no	-	-	no
gene4978	gntR	MULTISPECIES: LacI family DNA-binding transcriptional regulator	GO:0006355;GO:0003677	BP:regulation of transcription, DNA-templated;MF:DNA binding;	K06145	gntR	-	-	-1.03373	0.0360575	down	-	-	no	-	-	no
gene1686	-	MFS transporter	-	-	-	-	-	-	-3.25759	7.84178e-05	down	-	-	no	-	-	no
gene6001	-	DUF493 family protein	-	-	K09158	-	-	-	4.02895	1.09572e-06	up	-	-	no	-	-	no
gene1684	-	outer membrane porin, OprD family	GO:0006811;GO:0016020	BP:ion transport;CC:membrane;	K18093	oprD	map01501;map02020	beta-Lactam resistance;Two-component system	-1.65501	4.84478e-06	down	-	-	no	-	-	no
gene1685	-	helix-turn-helix transcriptional regulator	-	-	-	-	-	-	2.47103	0.00489531	up	-	-	no	-	-	no
gene1689	-	MULTISPECIES: MFS transporter	-	-	-	-	-	-	-3.09484	6.15153e-07	down	-	-	no	-	-	no
gene0623	-	hypothetical protein	-	-	-	-	-	-	2.73857	1.63525e-15	up	-	-	no	-	-	no
gene2155	-	DUF1439 domain-containing protein	-	-	-	-	-	-	2.86139	2.29479e-09	up	-	-	no	-	-	no
gene3319	aes	alpha/beta hydrolase	GO:0016787	MF:hydrolase activity;	-	-	-	-	1.92638	1.48081e-08	up	-	-	no	-	-	no
gene2799	-	EamA family transporter	-	-	K03298	-	-	-	-2.03447	3.28502e-05	down	-	-	no	-	-	no
gene2798	-	tautomerase family protein	-	-	-	-	-	-	5.61802	1.4608e-18	up	-	-	no	-	-	no
gene2795	-	MULTISPECIES: MarR family transcriptional regulator	GO:0003700;GO:0016747	MF:transcription factor activity, sequence-specific DNA binding;MF:transferase activity, transferring acyl groups other than amino-acyl groups;	-	-	-	-	1.53526	1.02887e-06	up	-	-	no	-	-	no
gene2794	bdh	MULTISPECIES: 3-hydroxybutyrate dehydrogenase	GO:0003858	MF:3-hydroxybutyrate dehydrogenase activity;	K00019	bdhA	map00650	Butanoate metabolism	7.5555	6.86646e-29	up	-	-	no	-2.1285	9.56963e-05	down
gene2796	-	MULTISPECIES: YgiQ family radical SAM protein	-	-	-	-	-	-	3.34292	1.10783e-22	up	-	-	no	-	-	no
gene2791	-	MULTISPECIES: CHRD domain-containing protein	-	-	-	-	-	-	4.42354	4.91091e-53	up	-	-	no	-	-	no
gene2790	-	DUF924 family protein	-	-	-	-	-	-	1.02105	0.00170992	up	-	-	no	-	-	no
gene2793	adc	acetoacetate decarboxylase	-	-	K01574	adc	map00650	Butanoate metabolism	6.87255	7.02626e-62	up	-	-	no	-	-	no
gene2792	-	patatin-like phospholipase family protein	-	-	K07001	-	-	-	3.55125	6.45099e-37	up	-	-	no	-	-	no
gene6488	-	hypothetical protein	-	-	-	-	-	-	1.78391	5.48617e-05	up	-	-	no	-	-	no
gene6485	ttuC	tartrate dehydrogenase	-	-	K07246	ttuC	map00630;map00650	Glyoxylate and dicarboxylate metabolism;Butanoate metabolism	-1.53749	0.00139152	down	-	-	no	-	-	no
gene6484	-	tripartite tricarboxylate transporter substrate binding protein	-	-	-	-	-	-	-1.58301	0.000106154	down	-	-	no	-	-	no
gene6487	-	M4 family metallopeptidase	-	-	-	-	-	-	3.28937	2.10667e-16	up	-	-	no	-	-	no
gene6480	-	MULTISPECIES: CYTH and CHAD domain-containing protein	GO:0050355	MF:triphosphatase activity;	-	-	-	-	2.1789	7.35271e-06	up	-	-	no	-	-	no
gene6483	-	MULTISPECIES: hypothetical protein	-	-	-	-	-	-	3.00293	4.21401e-12	up	-	-	no	-	-	no
gene2318	-	mechanosensitive ion channel	-	-	-	-	-	-	2.29716	3.36052e-09	up	-	-	no	-	-	no
gene0629	-	fasciclin domain-containing protein	-	-	-	-	-	-	5.62544	7.1156e-45	up	-	-	no	-	-	no
gene2311	pcaQ	pca operon transcription factor PcaQ	-	-	K02623	pcaQ	-	-	-1.28195	0.00619883	down	-	-	no	-	-	no
gene2310	-	MULTISPECIES: tripartite tricarboxylate transporter substrate binding protein	-	-	-	-	-	-	-1.2526	0.00111556	down	-	-	no	-	-	no
gene2313	-	NAD(P)-dependent dehydrogenase, short-chain alcohol dehydrogenase family	GO:0016491	MF:oxidoreductase activity;	-	-	-	-	-2.55559	1.60543e-05	down	-	-	no	-	-	no
gene0620	-	MULTISPECIES: SDR family oxidoreductase	-	-	-	-	-	-	-2.30374	0.00037004	down	-	-	no	-	-	no
gene2315	-	MULTISPECIES: LysE family transporter	-	-	-	-	-	-	-1.9246	0.000100081	down	-	-	no	-	-	no
gene2314	-	uncharacterized protein SAMN05518845_112137	GO:0016020	CC:membrane;	K07148	-	-	-	-1.39728	0.000353265	down	-	-	no	-	-	no
gene2317	-	YbaN family protein	-	-	K09790	-	-	-	1.59932	2.25245e-05	up	-	-	no	-	-	no
gene0624	-	MULTISPECIES: cysteine-rich CWC family protein	-	-	-	-	-	-	5.16933	1.30473e-24	up	-	-	no	-	-	no
gene3378	-	diguanylate cyclase	GO:0007165;GO:0005886;GO:0004673	BP:signal transduction;CC:plasma membrane;MF:protein histidine kinase activity;	-	-	-	-	2.68903	2.78404e-15	up	-	-	no	-	-	no
gene4419	ligX	MULTISPECIES: aromatic ring-hydroxylating dioxygenase subunit alpha	-	-	K15060	ligXa	map00627	Aminobenzoate degradation	-1.19596	4.59073e-05	down	-	-	no	-	-	no
gene1298	-	Cupin domain protein	-	-	K01607	pcaC	map00362	Benzoate degradation	-1.72922	1.78648e-05	down	-	-	no	-	-	no
gene4414	-	MULTISPECIES: DUF393 domain-containing protein	-	-	-	-	-	-	-1.81284	0.00019938	down	-	-	no	-	-	no
gene4415	-	methyltransferase domain-containing protein	-	-	-	-	-	-	-2.70649	0.000171974	down	-	-	no	-	-	no
gene3376	ydhP	MFS transporter	-	-	K19577	ydhP	-	-	-3.03905	5.96586e-06	down	-	-	no	-	-	no
gene4411	rlmN	RNA methyltransferase	-	-	K06941	rlmN	-	-	1.04512	0.0017992	up	-	-	no	-	-	no
gene3372	-	aminotransferase class V-fold PLP-dependent enzyme	-	-	K00830	-	map00680;map00630;map00250;map00260;map04146	Methane metabolism;Glyoxylate and dicarboxylate metabolism;Alanine, aspartate and glutamate metabolism;Glycine, serine and threonine metabolism;Peroxisome	-1.96338	7.6415e-08	down	-	-	no	-	-	no
gene4413	-	MULTISPECIES: MarR family transcriptional regulator	-	-	-	-	-	-	4.59804	1.53166e-06	up	-	-	no	-	-	no
gene2170	osmC	OsmC family peroxiredoxin	GO:0006979;GO:0004601	BP:response to oxidative stress;MF:peroxidase activity;	K04063	osmC	-	-	3.94463	6.83602e-10	up	-	-	no	-	-	no
gene5148	-	isocitrate dehydrogenase (NAD+)	GO:0051287;GO:0000287;GO:0016616	MF:NAD binding;MF:magnesium ion binding;MF:oxidoreductase activity, acting on the CH-OH group of donors, NAD or NADP as acceptor;	K00030	-	map00020	Citrate cycle (TCA cycle)	2.31107	8.5361e-14	up	-	-	no	-	-	no
gene2172	-	MULTISPECIES: sel1 repeat family protein	-	-	-	-	-	-	1.71219	2.80241e-05	up	-	-	no	-	-	no
gene2175	-	hypothetical protein	-	-	-	-	-	-	-1.82857	0.000102488	down	-	-	no	-	-	no
gene2174	-	PhoX family phosphatase	-	-	K07093	-	-	-	-1.68935	9.53293e-05	down	-	-	no	-	-	no
gene2177	-	MULTISPECIES: ergothioneine biosynthesis protein EgtB	-	-	-	-	-	-	2.90158	1.52019e-26	up	-	-	no	-	-	no
gene2176	ndh	NAD(P)/FAD-dependent oxidoreductase	-	-	K03885	ndh	map00190	Oxidative phosphorylation	1.3787	0.00276456	up	-	-	no	-	-	no
gene4258	-	MULTISPECIES: PepSY-associated TM helix domain-containing protein	GO:0016020	CC:membrane;	K09939	-	-	-	3.8402	2.59332e-05	up	-	-	no	-	-	no
gene2178	-	L-histidine N(alpha)-methyltransferase	GO:0032259;GO:0030745	BP:methylation;MF:dimethylhistidine N-methyltransferase activity;	K18911	egtD	map00340	Histidine metabolism	4.15022	6.48676e-18	up	-	-	no	-	-	no
gene1468	livM	branched-chain amino acid transport system permease protein	GO:0005886;GO:0015658	CC:plasma membrane;MF:branched-chain amino acid transmembrane transporter activity;	K01998	livM	map02024;map02010	Quorum sensing;ABC transporters	-2.76791	9.53328e-05	down	-	-	no	-	-	no
gene1469	livH	branched-chain amino acid ABC transporter permease	-	-	K01997	livH	map02024;map02010	Quorum sensing;ABC transporters	-3.6111	3.18361e-06	down	-	-	no	-	-	no
gene1462	-	toxic anion resistance protein	-	-	-	-	-	-	-1.67624	3.87122e-05	down	-	-	no	1.81595	0.00708847	up
gene1463	yfbK	substrate-binding domain-containing protein	-	-	K07114	yfbK	-	-	-2.48223	0.000112677	down	-	-	no	-	-	no
gene0410	mreC	rod shape-determining protein MreC	-	-	K03570	mreC	-	-	1.01122	0.0119068	up	-	-	no	-	-	no
gene1461	-	hypothetical protein	-	-	-	-	-	-	-	-	no	-	-	no	2.27805	2.73432e-05	up
gene1466	livF	ABC transporter ATP-binding protein	-	-	K01996	livF	map02024;map02010	Quorum sensing;ABC transporters	-3.43784	4.72366e-06	down	-	-	no	-	-	no
gene1467	livG	ABC transporter ATP-binding protein	-	-	K01995	livG	map02024;map02010	Quorum sensing;ABC transporters	-3.41527	2.95007e-05	down	-	-	no	-	-	no
gene1464	-	MULTISPECIES: hypothetical protein	-	-	-	-	-	-	-3.24345	2.13512e-05	down	-	-	no	-	-	no
gene1465	xylC	aldehyde dehydrogenase	-	-	K00141	xylC	map00627;map00622;map00623	Aminobenzoate degradation;Xylene degradation;Toluene degradation	-2.977	3.95282e-08	down	-	-	no	-	-	no
gene3190	-	peptidase C45	-	-	-	-	-	-	-1.39512	0.00273064	down	-	-	no	-	-	no
gene3192	-	plasmid stabilization protein	-	-	-	-	-	-	2.77835	3.73073e-17	up	-	-	no	-	-	no
gene3193	-	NmrA family NAD(P)-binding protein	-	-	-	-	-	-	4.0809	7.20702e-10	up	-	-	no	-	-	no
gene3194	bioA	adenosylmethionine--8-amino-7-oxononanoate transaminase	-	-	K00833	bioA	map00780	Biotin metabolism	4.08916	2.05358e-30	up	-	-	no	-1.66281	0.00555923	down
gene3195	bioF	8-amino-7-oxononanoate synthase	-	-	K00652	bioF	map00780	Biotin metabolism	3.5291	6.85088e-19	up	-	-	no	-1.30458	0.0189085	down
gene3196	bioD	dethiobiotin synthase	-	-	K01935	bioD	map00780	Biotin metabolism	3.50564	5.09134e-14	up	-1.3515	0.030232	down	-	-	no
gene5001	flhB	MULTISPECIES: flagellar type III secretion system protein FlhB	-	-	K02401	flhB	map02040	Flagellar assembly	-2.24157	7.02839e-07	down	-	-	no	1.19011	0.0262459	up
gene3198	-	MULTISPECIES: AraC family transcriptional regulator	-	-	-	-	-	-	2.17481	1.24563e-11	up	-	-	no	-	-	no
gene3199	cfa	class I SAM-dependent methyltransferase	-	-	K00574	cfa	-	-	5.13067	4.25888e-43	up	-	-	no	-	-	no
gene3798	-	MULTISPECIES: MFS transporter	-	-	-	-	-	-	-2.34115	0.00193884	down	-	-	no	-	-	no
gene3799	-	porin	-	-	-	-	-	-	-2.439	9.89196e-09	down	-	-	no	-	-	no
gene5006	cheR	MULTISPECIES: chemotaxis protein CheR	-	-	K00575	cheR	map02030;map02020	Bacterial chemotaxis;Two-component system	-1.52482	0.00721869	down	-	-	no	2.09101	2.1335e-05	up
gene5007	-	HDOD domain-containing protein	-	-	-	-	-	-	-1.355	0.000146888	down	-	-	no	-	-	no
gene4129	-	MULTISPECIES: enoyl-CoA hydratase/isomerase family protein	-	-	-	-	-	-	-1.73833	0.000259243	down	-	-	no	-	-	no
gene6238	-	MULTISPECIES: RidA family protein	-	-	-	-	-	-	4.65	3.6591e-09	up	-	-	no	-	-	no
gene5657	-	Hpt domain-containing protein	-	-	K06596	chpA	map02025;map02020	Biofilm formation - Pseudomonas aeruginosa;Two-component system	1.17307	0.0190035	up	-	-	no	-	-	no
gene4636	-	hypothetical protein	-	-	-	-	-	-	-2.96562	3.96356e-08	down	-	-	no	-	-	no
gene4637	-	LysR family transcriptional regulator	-	-	-	-	-	-	2.75313	1.90034e-13	up	-	-	no	-	-	no
gene4630	-	MULTISPECIES: hypothetical protein	GO:0016020	CC:membrane;	-	-	-	-	5.30377	7.19948e-37	up	-	-	no	-	-	no
gene4631	-	antibiotic biosynthesis monooxygenase	-	-	-	-	-	-	6.59606	1.4374e-26	up	-	-	no	-	-	no
gene4632	-	MULTISPECIES: DUF2867 domain-containing protein	-	-	-	-	-	-	4.17489	4.06567e-08	up	-	-	no	-	-	no
gene1513	yfbK	VWA domain-containing protein	GO:0016020	CC:membrane;	K07114	yfbK	-	-	4.07447	4.36149e-42	up	-	-	no	-	-	no
gene4638	tauC	MULTISPECIES: ABC transporter permease subunit	GO:0055085;GO:0005886	BP:transmembrane transport;CC:plasma membrane;	K15552	tauC	map02010;map00920	ABC transporters;Sulfur metabolism	1.80611	2.02001e-08	up	-	-	no	-	-	no
gene4121	comEC	DNA internalization-related competence protein ComEC/Rec2	-	-	K02238	comEC	-	-	-2.58532	2.99613e-05	down	-	-	no	-	-	no
gene4122	-	transglutaminase family protein	-	-	-	-	-	-	1.38985	4.43268e-05	up	-	-	no	-	-	no
gene6113	-	hypothetical protein	-	-	-	-	-	-	-2.94479	4.74328e-05	down	-	-	no	-	-	no
gene6111	-	MULTISPECIES: LysR family transcriptional regulator	-	-	-	-	-	-	-1.92803	0.000664729	down	-	-	no	-	-	no
gene6110	gst	MULTISPECIES: glutathione S-transferase	-	-	K00799	gst	map05207;map00480;map05204;map00983;map00982;map00980;map05200;map05208;map05418;map05225;map04212;map01524	Chemical carcinogenesis - receptor activation;Glutathione metabolism;Chemical carcinogenesis - DNA adducts;Drug metabolism - other enzymes;Drug metabolism - cytochrome P450;Metabolism of xenobiotics by cytochrome P450;Pathways in cancer;Chemical carcinogenesis - reactive oxygen species;Fluid shear stress and atherosclerosis;Hepatocellular carcinoma;Longevity regulating pathway - worm;Platinum dru…	-1.63335	0.00240324	down	-	-	no	-	-	no
gene6117	nodI	lipooligosaccharide transport system ATP-binding protein	GO:0005886;GO:0016887;GO:0005524	CC:plasma membrane;MF:ATPase activity;MF:ATP binding;	K09695	nodI	map02010	ABC transporters	-1.72756	9.48349e-06	down	-	-	no	-	-	no
gene6115	-	hypothetical protein	-	-	-	-	-	-	-2.76662	4.18133e-05	down	-	-	no	-	-	no
gene6114	-	MULTISPECIES: hypothetical protein	-	-	-	-	-	-	-2.50852	0.000903882	down	-	-	no	-	-	no
gene1912	dxs	1-deoxy-D-xylulose-5-phosphate synthase	-	-	K01662	dxs	map00730;map00900	Thiamine metabolism;Terpenoid backbone biosynthesis	2.51759	5.74848e-15	up	-	-	no	-	-	no
gene5659	pilI	MULTISPECIES: chemotaxis protein CheW	GO:0006935;GO:0007165	BP:chemotaxis;BP:signal transduction;	K02659	pilI	map02025;map02020	Biofilm formation - Pseudomonas aeruginosa;Two-component system	1.34874	0.00238158	up	-	-	no	-	-	no
gene1910	xseB	MULTISPECIES: exodeoxyribonuclease VII small subunit	GO:0006308;GO:0005737;GO:0009318;GO:0008855	BP:DNA catabolic process;CC:cytoplasm;CC:exodeoxyribonuclease VII complex;MF:exodeoxyribonuclease VII activity;	K03602	xseB	map03430	Mismatch repair	4.73325	1.19394e-07	up	-	-	no	-	-	no
gene1911	ispA	polyprenyl synthetase family protein	-	-	K00795	ispA	map00900	Terpenoid backbone biosynthesis	1.41275	0.00548279	up	-	-	no	-	-	no
gene1916	-	SUMF1/EgtB/PvdO family nonheme iron enzyme	-	-	-	-	-	-	1.52011	0.00616619	up	-	-	no	-	-	no
gene1917	-	MFS transporter	-	-	-	-	-	-	1.60602	0.00271623	up	-	-	no	-	-	no
gene4781	-	MULTISPECIES: hypothetical protein	GO:0016020	CC:membrane;	-	-	-	-	1.12866	0.000971881	up	-	-	no	-	-	no
gene3220	-	ABC transporter substrate-binding protein	-	-	K02030	-	-	-	-1.92841	0.000687622	down	-	-	no	-	-	no
gene2966	rnk	GreA/GreB family elongation factor	-	-	K06140	rnk	-	-	2.42618	7.43725e-09	up	-	-	no	-	-	no
gene2964	-	peptidoglycan-binding protein	-	-	-	-	-	-	-2.25971	0.000432199	down	-	-	no	-	-	no
gene2965	-	hypothetical protein	-	-	-	-	-	-	2.69857	4.05401e-05	up	-	-	no	-	-	no
gene2962	-	YafY family transcriptional regulator	-	-	-	-	-	-	-2.33002	7.11811e-06	down	-	-	no	-	-	no
gene2963	-	GFA family protein	-	-	-	-	-	-	2.13707	2.57522e-05	up	-	-	no	-	-	no
gene2960	-	histidine kinase	GO:0016020	CC:membrane;	-	-	-	-	3.67003	2.34759e-15	up	-	-	no	-	-	no
gene2961	-	response regulator transcription factor	-	-	-	-	-	-	-1.57535	0.00917512	down	-	-	no	-	-	no
gene5466	pqqL	MULTISPECIES: insulinase family protein	-	-	K07263	pqqL	-	-	3.00246	6.14845e-13	up	-	-	no	-	-	no
gene0572	mtnN	MULTISPECIES: 5'-methylthioadenosine/adenosylhomocysteine nucleosidase	-	-	K01243	mtnN	map00270	Cysteine and methionine metabolism	-1.74251	6.88138e-05	down	-	-	no	-	-	no
gene0104	-	Tripartite tricarboxylate transporter TctA family protein	GO:0016020	CC:membrane;	K07793	tctA	map02020	Two-component system	-2.27277	1.1533e-07	down	-	-	no	-	-	no
gene5465	iciA	LysR family transcriptional regulator ArgP	-	-	K05596	iciA	-	-	-2.8866	8.14834e-07	down	-	-	no	-	-	no
gene5462	coaD	pantetheine-phosphate adenylyltransferase	GO:0015937;GO:0005737;GO:0004595;GO:0005524	BP:coenzyme A biosynthetic process;CC:cytoplasm;MF:pantetheine-phosphate adenylyltransferase activity;MF:ATP binding;	K00954	coaD	map00770	Pantothenate and CoA biosynthesis	2.36561	2.58633e-08	up	-	-	no	-	-	no
gene3965	-	MULTISPECIES: aminopeptidase P family protein	-	-	-	-	-	-	2.26998	1.13875e-09	up	-	-	no	-	-	no
gene3964	-	nitroreductase family protein	GO:0006351;GO:0003700;GO:0016491;GO:0003677	BP:transcription, DNA-templated;MF:transcription factor activity, sequence-specific DNA binding;MF:oxidoreductase activity;MF:DNA binding;	-	-	-	-	1.74559	4.24722e-05	up	-	-	no	-	-	no
gene4247	-	hypothetical protein	-	-	-	-	-	-	4.08835	1.36828e-43	up	-	-	no	-	-	no
gene4246	rpsF	MULTISPECIES: 30S ribosomal protein S6	GO:0006412;GO:0005840;GO:1990904;GO:0003735;GO:0019843	BP:translation;CC:ribosome;CC:ribonucleoprotein complex;MF:structural constituent of ribosome;MF:rRNA binding;	K02990	rpsF	map03010	Ribosome	6.20443	2.83508e-26	up	-	-	no	-	-	no
gene3961	-	acetaldehyde dehydrogenase	-	-	K09959	-	-	-	6.0459	8.60645e-12	up	-	-	no	-	-	no
gene4240	-	MULTISPECIES: MGMT family protein	-	-	-	-	-	-	1.25014	0.00446553	up	-	-	no	-	-	no
gene4242	dnaB	MULTISPECIES: replicative DNA helicase	-	-	K02314	dnaB	map04112;map03030	Cell cycle - Caulobacter;DNA replication	4.62062	3.26453e-10	up	-	-	no	-	-	no
gene0702	-	transglutaminase family protein	-	-	-	-	-	-	1.53492	3.14489e-05	up	-	-	no	-	-	no
gene4249	ppsR	hypothetical protein	-	-	K09773	ppsR	-	-	2.54211	7.22316e-15	up	-	-	no	-	-	no
gene3968	mdoG	MULTISPECIES: glucan biosynthesis protein D	-	-	K03670	mdoG	-	-	3.17784	7.86082e-15	up	-	-	no	-	-	no
gene6002	lipB	lipoyl(octanoyl) transferase LipB	-	-	K03801	lipB	map00785	Lipoic acid metabolism	2.47029	4.07447e-13	up	-	-	no	-	-	no
gene0703	-	MULTISPECIES: hypothetical protein	-	-	-	-	-	-	5.21272	4.64533e-18	up	-	-	no	-	-	no
gene3316	-	YbgC/FadM family acyl-CoA thioesterase	-	-	-	-	-	-	1.54011	2.04209e-05	up	-	-	no	-	-	no
gene0577	ptsN	MULTISPECIES: PTS sugar transporter subunit IIA	GO:0008643	BP:carbohydrate transport;	K02806	ptsN	map02060	Phosphotransferase system (PTS)	6.32179	1.02275e-15	up	-	-	no	-	-	no
gene1264	talA	MULTISPECIES: transaldolase	-	-	K00616	talB	map00030	Pentose phosphate pathway	4.91631	1.32677e-31	up	-	-	no	-	-	no
gene1265	pgi	glucose-6-phosphate isomerase	-	-	K01810	pgi	map00520;map00030;map00500;map01250;map00010	Amino sugar and nucleotide sugar metabolism;Pentose phosphate pathway;Starch and sucrose metabolism;Biosynthesis of nucleotide sugars;Glycolysis / Gluconeogenesis	3.77651	1.03081e-29	up	-	-	no	-	-	no
gene1266	-	DUF805 domain-containing protein	GO:0016020	CC:membrane;	-	-	-	-	4.50142	5.02583e-08	up	-	-	no	4.65506	0.000269848	up
gene1267	pdxA	4-hydroxythreonine-4-phosphate dehydrogenase PdxA	-	-	K00097	pdxA	map00750	Vitamin B6 metabolism	-1.95199	0.000186385	down	-	-	no	-	-	no
gene1260	afuB	MULTISPECIES: iron ABC transporter permease	-	-	K02011	afuB	map02010	ABC transporters	-2.35762	5.55459e-05	down	-	-	no	-	-	no
gene1261	afuC	ABC transporter ATP-binding protein	-	-	K02010	afuC	map02010	ABC transporters	-2.22082	0.000101025	down	-	-	no	-	-	no
gene1262	-	HAD family phosphatase	-	-	K07025	-	-	-	1.67872	1.11863e-05	up	-	-	no	-	-	no
gene1263	-	lipocalin family protein	-	-	K03098	-	-	-	2.71709	6.68627e-08	up	-	-	no	-	-	no
gene1268	-	tripartite tricarboxylate transporter substrate binding protein	-	-	-	-	-	-	-1.60234	0.00173106	down	-	-	no	-	-	no
gene2745	zapE	cell division protein ZapE	-	-	K06916	zapE	-	-	2.68356	0.000422839	up	-	-	no	2.23608	0.0305346	up
gene2742	sucA	2-oxoglutarate dehydrogenase E1 component	-	-	K00164	sucA	map00020;map00785	Citrate cycle (TCA cycle);Lipoic acid metabolism	5.69018	4.02183e-56	up	-	-	no	-	-	no
gene2291	-	MULTISPECIES: c-type cytochrome	GO:0046872;GO:0020037;GO:0009055	MF:metal ion binding;MF:heme binding;MF:electron carrier activity;	K00428	-	-	-	-2.90401	4.30799e-06	down	-	-	no	-	-	no
gene2292	-	Phosphoesterase family protein	GO:0003993	MF:acid phosphatase activity;	-	-	-	-	-1.19359	0.000257172	down	-	-	no	1.69675	0.00131893	up
gene2293	-	DUF1266 domain-containing protein	-	-	-	-	-	-	-1.3044	0.000902632	down	-	-	no	-	-	no
gene3314	ygfZ	folate-binding protein YgfZ	-	-	K06980	ygfZ	-	-	3.14027	2.17759e-20	up	-	-	no	-	-	no
gene1129	-	DUF5329 family protein	-	-	-	-	-	-	3.64562	6.66128e-25	up	-	-	no	-	-	no
gene1128	-	MULTISPECIES: ABC transporter permease	-	-	K15554	ssuC	map02010;map00920	ABC transporters;Sulfur metabolism	-1.78658	0.000314277	down	-	-	no	-	-	no
gene1127	-	NitT/TauT family transport system ATP-binding protein	GO:0005886;GO:0016887;GO:0005524	CC:plasma membrane;MF:ATPase activity;MF:ATP binding;	K15555	ssuB	map02010;map00920	ABC transporters;Sulfur metabolism	-1.42972	0.000772997	down	-	-	no	-	-	no
gene1124	-	SAM-dependent methyltransferase	-	-	-	-	-	-	2.46752	4.24626e-18	up	-	-	no	-	-	no
gene1122	folB	MULTISPECIES: dihydroneopterin aldolase	-	-	K01633	folB	map00790	Folate biosynthesis	1.75587	3.22533e-09	up	-	-	no	-	-	no
gene1120	-	MULTISPECIES: LysR family transcriptional regulator	GO:0006351;GO:0003700;GO:0003677	BP:transcription, DNA-templated;MF:transcription factor activity, sequence-specific DNA binding;MF:DNA binding;	-	-	-	-	-2.02325	6.69149e-05	down	-	-	no	-	-	no
gene0436	-	ABC transporter permease	-	-	K02054	-	map02024	Quorum sensing	-1.99084	0.000955325	down	-	-	no	-	-	no
gene0435	-	MULTISPECIES: ABC transporter permease	-	-	K02053	-	map02024	Quorum sensing	-2.819	5.94147e-06	down	-	-	no	-	-	no
gene0432	soxB	FAD-binding oxidoreductase	-	-	-	-	-	-	-2.94662	7.91534e-05	down	-	-	no	-	-	no
gene1410	hisF	imidazole glycerol phosphate synthase subunit HisF	GO:0000105;GO:0005737;GO:0000107;GO:0016829	BP:histidine biosynthetic process;CC:cytoplasm;MF:imidazoleglycerol-phosphate synthase activity;MF:lyase activity;	K02500	hisF	map00340	Histidine metabolism	1.99837	2.53945e-11	up	-	-	no	-	-	no
gene5118	phnD	MULTISPECIES: putative selenate ABC transporter substrate-binding protein	-	-	K02044	phnD	map02010	ABC transporters	1.07212	0.000375776	up	-	-	no	-	-	no
gene0439	-	MULTISPECIES: MAPEG family protein	-	-	-	-	-	-	-2.13912	0.000728111	down	-	-	no	-	-	no
gene1417	tatC	twin-arginine translocase subunit TatC	-	-	K03118	tatC	map03070;map03060	Bacterial secretion system;Protein export	4.58459	2.65092e-07	up	-	-	no	-	-	no
gene1694	hemD	MULTISPECIES: uroporphyrinogen-III synthase	-	-	K01719	hemD	map00860	Porphyrin metabolism	-1.05294	0.0270325	down	-	-	no	-	-	no
gene1697	-	MFS transporter	-	-	-	-	-	-	-1.99487	8.34082e-05	down	-	-	no	-	-	no
gene1690	-	hypothetical protein	-	-	-	-	-	-	-2.69455	1.78648e-05	down	-	-	no	-	-	no
gene1693	hemC	hydroxymethylbilane synthase	GO:0006782;GO:0004418	BP:protoporphyrinogen IX biosynthetic process;MF:hydroxymethylbilane synthase activity;	K01749	hemC	map00860	Porphyrin metabolism	2.00235	2.12665e-06	up	-	-	no	-	-	no
gene1692	ppc	phosphoenolpyruvate carboxylase	-	-	K01595	ppc	map00680;map00720;map00620;map00710	Methane metabolism;Carbon fixation pathways in prokaryotes;Pyruvate metabolism;Carbon fixation in photosynthetic organisms	1.98807	5.26015e-10	up	-	-	no	-	-	no
gene1699	rne	Rne/Rng family ribonuclease	GO:0008033;GO:0006402;GO:0006364;GO:0005737;GO:0009898;GO:0000049;GO:0008995;GO:0000287;GO:0004521;GO:0019843;GO:0008270	BP:tRNA processing;BP:mRNA catabolic process;BP:rRNA processing;CC:cytoplasm;CC:cytoplasmic side of plasma membrane;MF:tRNA binding;MF:ribonuclease E activity;MF:magnesium ion binding;MF:endoribonuclease activity;MF:rRNA binding;MF:zinc ion binding;	K08300	rne	map03018	RNA degradation	2.36626	8.69992e-09	up	-	-	no	-	-	no
gene3229	-	amino acid ABC transporter permease	-	-	K02029	-	-	-	-3.01819	2.35969e-09	down	-	-	no	-	-	no
gene5219	-	cupin domain-containing protein	-	-	-	-	-	-	2.5965	4.98696e-14	up	-	-	no	-	-	no
gene3993	-	C4-dicarboxylate ABC transporter permease	-	-	K11690	dctM	map02020	Two-component system	-	-	no	-	-	no	2.63902	0.0275911	up
gene2760	-	MULTISPECIES: tetratricopeptide repeat protein	-	-	-	-	-	-	4.10884	3.49063e-12	up	-	-	no	-	-	no
gene2761	-	MULTISPECIES: outer membrane protein assembly factor BamB	-	-	K17713	bamB	-	-	2.22421	3.64829e-08	up	-	-	no	-	-	no
gene2762	engA	ribosome biogenesis GTPase Der	-	-	K03977	engA	-	-	3.76659	6.63894e-08	up	-	-	no	-	-	no
gene2763	hfq	MULTISPECIES: RNA chaperone Hfq	-	-	K03666	hfq	map03018;map02024;map05111	RNA degradation;Quorum sensing;Biofilm formation - Vibrio cholerae	6.30015	2.16963e-29	up	-	-	no	-	-	no
gene2764	hflX	MULTISPECIES: GTPase HflX	-	-	K03665	hflX	-	-	3.55929	2.72781e-29	up	-	-	no	-	-	no
gene2765	hflK	MULTISPECIES: FtsH protease activity modulator HflK	GO:0006508;GO:0016020;GO:0008233	BP:proteolysis;CC:membrane;MF:peptidase activity;	K04088	hflK	-	-	4.43406	5.55229e-42	up	-	-	no	-	-	no
gene2766	hflC	MULTISPECIES: protease modulator HflC	-	-	K04087	hflC	-	-	5.66866	1.57779e-13	up	-	-	no	-	-	no
gene2768	hisZ	ATP phosphoribosyltransferase regulatory subunit	-	-	K02502	hisZ	map00340	Histidine metabolism	1.51194	0.0011359	up	-	-	no	-	-	no
gene2769	purA	MULTISPECIES: adenylosuccinate synthase	-	-	K01939	purA	map00250;map01232;map00230	Alanine, aspartate and glutamate metabolism;Nucleotide metabolism;Purine metabolism	3.71796	4.84274e-31	up	-	-	no	-	-	no
gene0243	-	MULTISPECIES: transporter substrate-binding domain-containing protein	-	-	K02030	-	-	-	2.47909	4.46966e-06	up	-	-	no	-	-	no
gene6470	-	hypothetical protein	-	-	-	-	-	-	2.52314	1.75536e-06	up	-	-	no	-	-	no
gene6471	hipA	serine/threonine-protein kinase HipA	GO:0016310;GO:0016301	BP:phosphorylation;MF:kinase activity;	K07154	hipA	-	-	2.19257	0.013993	up	-	-	no	-	-	no
gene6472	hipB	MULTISPECIES: helix-turn-helix transcriptional regulator	GO:0003677	MF:DNA binding;	K15773	hipB	-	-	1.6663	0.0287367	up	-	-	no	-	-	no
gene6475	-	pirin family protein	-	-	-	-	-	-	-1.32213	0.00627543	down	-	-	no	-	-	no
gene6476	-	MULTISPECIES: NAD(P)H-dependent oxidoreductase	-	-	-	-	-	-	-1.36238	0.00167349	down	-	-	no	-	-	no
gene6477	-	DoxX family protein	-	-	K15977	-	-	-	-2.95092	6.88647e-05	down	-	-	no	-	-	no
gene6479	slyD	peptidylprolyl isomerase	-	-	K03775	slyD	-	-	4.36528	9.7143e-07	up	-	-	no	-	-	no
gene2428	-	TIGR02452 family protein	-	-	-	-	-	-	5.76563	1.21179e-14	up	-	-	no	-	-	no
gene0676	-	MULTISPECIES: DUF3053 domain-containing protein	-	-	-	-	-	-	1.61695	1.713e-06	up	-	-	no	-	-	no
gene2368	nirD	nitrite reductase small subunit NirD	-	-	K26138	nasE	map00910	Nitrogen metabolism	-1.75929	0.000571485	down	-	-	no	-	-	no
gene0618	hemL	aminotransferase class III-fold pyridoxal phosphate-dependent enzyme	GO:0008483;GO:0030170	MF:transaminase activity;MF:pyridoxal phosphate binding;	K01845	hemL	map00860	Porphyrin metabolism	-3.17794	0.00064817	down	-	-	no	-	-	no
gene0619	fabG	SDR family oxidoreductase	-	-	K00059	fabG	map00780;map00061;map00333	Biotin metabolism;Fatty acid biosynthesis;Prodigiosin biosynthesis	-3.00218	0.00319872	down	-	-	no	-	-	no
gene0616	-	MULTISPECIES: Tm-1-like ATP-binding domain-containing protein	-	-	-	-	-	-	-3.67535	0.000938542	down	-	-	no	-	-	no
gene0617	-	HAD-IA family hydrolase	-	-	K07025	-	-	-	-3.99323	3.99652e-05	down	-	-	no	-	-	no
gene0614	gabD	NAD-dependent succinate-semialdehyde dehydrogenase	-	-	K00135	gabD	map00250;map00310;map00760;map00350;map00650	Alanine, aspartate and glutamate metabolism;Lysine degradation;Nicotinate and nicotinamide metabolism;Tyrosine metabolism;Butanoate metabolism	-2.97659	0.000130094	down	-	-	no	-	-	no
gene0615	-	aminotransferase class III-fold pyridoxal phosphate-dependent enzyme	-	-	K12256	spuC	map00330	Arginine and proline metabolism	-3.22426	0.000516361	down	-	-	no	-	-	no
gene0613	-	MULTISPECIES: MarR family transcriptional regulator	GO:0003700	MF:transcription factor activity, sequence-specific DNA binding;	-	-	-	-	2.95332	0.000788357	up	-	-	no	-	-	no
gene0610	-	tripartite tricarboxylate transporter substrate binding protein	-	-	-	-	-	-	-3.10143	4.38618e-06	down	-	-	no	-	-	no
gene5809	-	MULTISPECIES: SDR family oxidoreductase	-	-	-	-	-	-	1.34333	0.000661201	up	-	-	no	-	-	no
gene0672	-	MFS transporter	-	-	-	-	-	-	-2.46247	7.97159e-06	down	-	-	no	-	-	no
gene5802	-	MULTISPECIES: methylcrotonoyl-CoA carboxylase	-	-	K01969	-	map00280	Valine, leucine and isoleucine degradation	1.61947	5.75193e-05	up	-	-	no	-	-	no
gene5804	ivd	MULTISPECIES: isovaleryl-CoA dehydrogenase	-	-	K00253	ivd	map00280	Valine, leucine and isoleucine degradation	2.71919	1.74561e-08	up	-	-	no	-	-	no
gene4232	-	MULTISPECIES: DUF1176 domain-containing protein	-	-	-	-	-	-	1.68814	1.87785e-06	up	-	-	no	-	-	no
gene2105	-	MULTISPECIES: superoxide dismutase family protein	-	-	K04565	-	map05208;map05012;map05016;map05014;map04213;map04146;map05022;map05020	Chemical carcinogenesis - reactive oxygen species;Parkinson disease;Huntington disease;Amyotrophic lateral sclerosis;Longevity regulating pathway - multiple species;Peroxisome;Pathways of neurodegeneration - multiple diseases;Prion disease	2.62588	8.85745e-18	up	-	-	no	-	-	no
gene2106	chaC	MULTISPECIES: gamma-glutamylcyclotransferase	-	-	K07232	chaC	map00480	Glutathione metabolism	1.16134	0.000742875	up	-	-	no	-	-	no
gene2107	-	OmpA family protein	-	-	-	-	-	-	2.17243	2.75491e-09	up	-	-	no	-	-	no
gene2101	-	hypothetical protein	-	-	-	-	-	-	-1.81216	5.78057e-05	down	-	-	no	-	-	no
gene2102	-	OmpA family protein	GO:0016020	CC:membrane;	-	-	-	-	-1.49481	6.98629e-05	down	-	-	no	-	-	no
gene2103	pdxH	MULTISPECIES: pyridoxamine 5'-phosphate oxidase	-	-	K00275	pdxH	map00750	Vitamin B6 metabolism	2.06037	2.04037e-10	up	-	-	no	-	-	no
gene2109	eda	MULTISPECIES: bifunctional 4-hydroxy-2-oxoglutarate aldolase/2-dehydro-3-deoxy-phosphogluconate aldolase	GO:0008675	MF:2-dehydro-3-deoxy-phosphogluconate aldolase activity;	K01625	eda	map00630;map00030	Glyoxylate and dicarboxylate metabolism;Pentose phosphate pathway	1.51777	0.000953531	up	-	-	no	-	-	no
gene5157	-	outer membrane protein assembly factor BamE	-	-	-	-	-	-	3.58941	1.87862e-06	up	-	-	no	-	-	no
gene1479	-	NRAMP (natural resistance-associated macrophage protein) metal ion transporters	GO:0016020;GO:0046873	CC:membrane;MF:metal ion transmembrane transporter activity;	-	-	-	-	2.5645	3.27647e-16	up	-	-	no	-	-	no
gene3916	cbpA	MULTISPECIES: DnaJ domain-containing protein	-	-	K05516	cbpA	-	-	1.56406	8.34697e-05	up	-	-	no	-	-	no
gene1475	-	RHS repeat protein	-	-	-	-	-	-	2.40486	4.27796e-06	up	-	-	no	1.88647	0.00437099	up
gene1474	-	MULTISPECIES: DUF4337 family protein	-	-	-	-	-	-	2.62232	0.00241724	up	-	-	no	2.68366	3.1633e-07	up
gene1477	-	hypothetical protein	-	-	-	-	-	-	8.23949	1.08803e-23	up	-4.08021	0.0361947	down	-3.56444	0.0320528	down
gene1476	-	MULTISPECIES: sel1 repeat family protein	-	-	-	-	-	-	5.45843	1.68523e-42	up	-	-	no	-	-	no
gene1472	-	MULTISPECIES: N-acetylmuramoyl-L-alanine amidase	-	-	-	-	-	-	4.7752	1.37079e-18	up	-	-	no	-	-	no
gene2503	desB	gallate dioxygenase	GO:0006725;GO:0008198;GO:0018579	BP:cellular aromatic compound metabolic process;MF:ferrous iron binding;MF:protocatechuate 4,5-dioxygenase activity;	K04099	desB	map00627	Aminobenzoate degradation	-3.11919	7.91435e-07	down	-	-	no	-	-	no
gene2839	dnaC	ATP-binding protein	-	-	K02315	dnaC	-	-	5.3391	7.82859e-08	up	-	-	no	-	-	no
gene3185	-	MULTISPECIES: ABC transporter substrate-binding protein	-	-	K02035	-	map02024	Quorum sensing	2.14611	4.04792e-05	up	-	-	no	-	-	no
gene4424	-	universal stress protein	-	-	-	-	-	-	-3.3105	1.52184e-05	down	-	-	no	-	-	no
gene3188	-	MULTISPECIES: ABC transporter permease	-	-	K02033	-	map02024	Quorum sensing	-1.08052	0.0287233	down	-	-	no	-	-	no
gene2834	-	hypothetical protein	-	-	-	-	-	-	6.14032	6.74775e-27	up	-	-	no	-	-	no
gene2504	pcaK	MULTISPECIES: MFS transporter	GO:0016020;GO:0022857	CC:membrane;MF:transmembrane transporter activity;	K08195	pcaK	-	-	-3.07645	0.000175312	down	-	-	no	-	-	no
gene2835	-	hypothetical protein	-	-	-	-	-	-	5.17489	4.9971e-12	up	-	-	no	-	-	no
gene2836	-	-	-	-	-	-	-	-	4.73099	4.77864e-11	up	-	-	no	-	-	no
gene2588	-	hypothetical protein	-	-	-	-	-	-	-1.94852	0.000351875	down	-	-	no	-	-	no
gene2589	ligD	DNA ligase	-	-	K01971	ligD	map03450	Non-homologous end-joining	-1.95982	4.75736e-05	down	-	-	no	-	-	no
gene2837	-	hypothetical protein	-	-	-	-	-	-	5.93629	8.76014e-67	up	-	-	no	-	-	no
gene3343	-	MATE family efflux transporter	-	-	-	-	-	-	1.53074	0.000746024	up	-	-	no	-	-	no
gene2580	-	VWA domain-containing protein	-	-	K13580	-	-	-	-2.10667	0.000226376	down	-	-	no	-	-	no
gene2582	-	ABC transporter substrate-binding protein	-	-	K25034	btuF	-	-	-1.17104	0.00556107	down	-	-	no	-	-	no
gene2122	-	MULTISPECIES: MFS transporter	-	-	-	-	-	-	-2.39969	8.40465e-06	down	-	-	no	-	-	no
gene2832	cpt	adenylyl-sulfate kinase	-	-	K18554	cpt	-	-	5.84074	1.98351e-46	up	-	-	no	-	-	no
gene2059	-	App1 family protein	-	-	-	-	-	-	2.38701	3.64196e-08	up	-	-	no	-	-	no
gene2123	-	MULTISPECIES: MATE family efflux transporter	-	-	-	-	-	-	-2.67103	5.18528e-05	down	-	-	no	-	-	no
gene6291	-	MULTISPECIES: hypothetical protein	-	-	-	-	-	-	-2.5732	1.00224e-09	down	-	-	no	-	-	no
gene6292	-	MULTISPECIES: helix-turn-helix transcriptional regulator	GO:0003677	MF:DNA binding;	-	-	-	-	1.88163	2.43803e-08	up	-	-	no	-	-	no
gene6293	pyrF	orotidine-5'-phosphate decarboxylase	-	-	K01591	pyrF	map00240	Pyrimidine metabolism	2.13874	1.38712e-11	up	-	-	no	-	-	no
gene6297	-	DeoR/GlpR transcriptional regulator	-	-	-	-	-	-	-1.87253	5.6434e-05	down	-	-	no	-	-	no
gene4263	fiu	MULTISPECIES: catecholate siderophore receptor Fiu	-	-	K16090	fiu	-	-	1.11331	0.00249574	up	-	-	no	-	-	no
gene5823	-	MULTISPECIES: hypothetical protein	-	-	K09858	-	-	-	1.3125	0.000448851	up	-	-	no	-	-	no
gene5750	rlmJ	MULTISPECIES: 23S rRNA (adenine(2030)-N(6))-methyltransferase RlmJ	-	-	K07115	rlmJ	-	-	2.29818	4.29155e-15	up	-	-	no	-	-	no
gene5752	metF	MULTISPECIES: methylenetetrahydrofolate reductase	-	-	K00297	metF	map00720;map00670	Carbon fixation pathways in prokaryotes;One carbon pool by folate	1.96451	1.59756e-06	up	-	-	no	-	-	no
gene5754	ahcY	MULTISPECIES: adenosylhomocysteinase	-	-	K01251	ahcY	map00270	Cysteine and methionine metabolism	3.44986	7.02601e-17	up	-	-	no	-	-	no
gene2124	-	MULTISPECIES: SDR family oxidoreductase	-	-	-	-	-	-	-1.05883	0.0122606	down	-	-	no	-	-	no
gene0988	slyA	MULTISPECIES: MarR family transcriptional regulator	-	-	K06075	slyA	-	-	2.0614	2.21294e-06	up	-	-	no	-	-	no
gene0989	-	MULTISPECIES: FUSC family protein	-	-	-	-	-	-	-1.67001	0.000688444	down	-	-	no	-	-	no
gene0986	-	MULTISPECIES: DMT family transporter	-	-	-	-	-	-	-1.07986	0.0150338	down	-	-	no	-	-	no
gene0984	msrB	peptide-methionine (R)-S-oxide reductase MsrB	-	-	K07305	msrB	-	-	3.49747	1.07126e-17	up	-	-	no	-	-	no
gene0985	-	MULTISPECIES: hypothetical protein	-	-	-	-	-	-	1.04083	0.0278038	up	-	-	no	-	-	no
gene0982	-	NAD(P)/FAD-dependent oxidoreductase	-	-	K07137	-	-	-	1.86388	5.08065e-07	up	-	-	no	-	-	no
gene0983	cysK	MULTISPECIES: cysteine synthase A	GO:0006535;GO:0004124	BP:cysteine biosynthetic process from serine;MF:cysteine synthase activity;	K01738	cysK	map00270;map00920	Cysteine and methionine metabolism;Sulfur metabolism	2.89045	1.02589e-21	up	-	-	no	-	-	no
gene0980	-	Fertility inhibition FinO	-	-	K03607	proQ	-	-	1.34817	0.000466094	up	-	-	no	-	-	no
gene4627	-	carboxymuconolactone decarboxylase family protein	GO:0051920	MF:peroxiredoxin activity;	-	-	-	-	6.71831	6.09405e-63	up	-	-	no	-	-	no
gene4626	-	MULTISPECIES: EthD family reductase	GO:0016491	MF:oxidoreductase activity;	-	-	-	-	4.21465	4.02123e-07	up	-	-	no	-	-	no
gene4625	-	DUF4287 domain-containing protein	-	-	-	-	-	-	3.12693	3.16016e-06	up	-	-	no	-	-	no
gene4624	-	hypothetical protein	GO:0016020	CC:membrane;	-	-	-	-	3.6605	0.000230679	up	-	-	no	-	-	no
gene4658	-	hypothetical protein	-	-	-	-	-	-	-3.2623	2.88848e-05	down	-	-	no	-	-	no
gene4621	bacA	MULTISPECIES: ABC transporter ATP-binding protein/permease	-	-	K02471	bacA	map02010	ABC transporters	1.00696	0.000156066	up	-	-	no	-	-	no
gene6007	-	DegT/DnrJ/EryC1/StrS family aminotransferase	-	-	-	-	-	-	-1.08133	0.00957379	down	-	-	no	-	-	no
gene4659	-	adhesin	GO:0015031;GO:0009986;GO:0009279	BP:protein transport;CC:cell surface;CC:cell outer membrane;	K21449	ata	-	-	-3.23793	0.000813789	down	-	-	no	-	-	no
gene2507	galR	LysR family transcriptional regulator	GO:0006351;GO:0003700;GO:0003677	BP:transcription, DNA-templated;MF:transcription factor activity, sequence-specific DNA binding;MF:DNA binding;	K16516	galR	-	-	-1.89619	8.19891e-05	down	-	-	no	-	-	no
gene4629	-	MULTISPECIES: IS1182 family transposase	-	-	-	-	-	-	4.51195	1.18678e-09	up	-	-	no	-	-	no
gene6129	-	glycosyltransferase family 2 protein	-	-	-	-	-	-	1.95775	7.54317e-09	up	-	-	no	-	-	no
gene6126	-	MULTISPECIES: tripartite tricarboxylate transporter substrate binding protein	-	-	-	-	-	-	-1.83564	0.000403772	down	-	-	no	-	-	no
gene6127	-	CoA transferase	-	-	-	-	-	-	-3.10884	3.19235e-06	down	-	-	no	-	-	no
gene6124	-	MULTISPECIES: LysR family transcriptional regulator	-	-	-	-	-	-	-1.33197	0.00245614	down	-	-	no	-	-	no
gene6125	-	Acyl-CoA dehydrogenase	-	-	-	-	-	-	-2.56055	3.62869e-05	down	-	-	no	-	-	no
gene6120	ohrR	MULTISPECIES: MarR family transcriptional regulator	-	-	K23775	ohrR	-	-	2.07173	6.65959e-08	up	-	-	no	-	-	no
gene6121	osmC	MULTISPECIES: organic hydroperoxide resistance protein	GO:0006979	BP:response to oxidative stress;	K04063	osmC	-	-	3.52894	1.62654e-06	up	-	-	no	-	-	no
gene1909	-	MULTISPECIES: aromatic ring-hydroxylating dioxygenase subunit alpha	-	-	K00499	-	map00260	Glycine, serine and threonine metabolism	4.51782	5.91921e-56	up	-	-	no	-	-	no
gene1905	-	MULTISPECIES: ABC transporter ATP-binding protein	-	-	K02003	-	-	-	4.21319	3.38342e-27	up	-	-	no	-	-	no
gene1904	-	ABC transporter permease	-	-	K02004	-	-	-	4.11813	4.18707e-30	up	-	-	no	-	-	no
gene1907	sseA	MULTISPECIES: sulfurtransferase	-	-	K01011	sseA	map00270;map04122;map00920	Cysteine and methionine metabolism;Sulfur relay system;Sulfur metabolism	3.80742	1.9368e-34	up	-	-	no	-	-	no
gene1906	-	DUF2796 domain-containing protein	-	-	-	-	-	-	5.67891	1.68523e-42	up	-	-	no	-2.0415	0.00279963	down
gene1901	cpg	M20/M25/M40 family metallo-hydrolase	-	-	K01295	cpg	-	-	1.52233	3.35158e-08	up	-	-	no	-	-	no
gene3373	-	tripartite tricarboxylate transporter substrate binding protein	-	-	-	-	-	-	-1.74526	3.35849e-05	down	-	-	no	-	-	no
gene1903	-	DUF3299 domain-containing protein	-	-	K09950	-	-	-	5.61718	5.96563e-36	up	-1.7844	0.0071316	down	-	-	no
gene1902	-	DUF3300 domain-containing protein	-	-	-	-	-	-	4.85019	7.80488e-51	up	-	-	no	-	-	no
gene0186	norQ	MULTISPECIES: CbbQ/NirQ/NorQ/GpvN family protein	-	-	K04748	norQ	-	-	-2.68647	1.34914e-07	down	-	-	no	-	-	no
gene2978	-	hypothetical protein	-	-	-	-	-	-	4.62533	5.4364e-19	up	-	-	no	-	-	no
gene0184	livK	MULTISPECIES: ABC transporter substrate-binding protein	-	-	K01999	livK	map02024;map02010	Quorum sensing;ABC transporters	1.59823	4.97651e-07	up	-	-	no	-	-	no
gene0185	-	VWA domain-containing protein	-	-	K02448	norD	-	-	-3.87234	1.02828e-05	down	-	-	no	-	-	no
gene0182	-	LysR family transcriptional regulator	GO:0006351;GO:0003700;GO:0003677	BP:transcription, DNA-templated;MF:transcription factor activity, sequence-specific DNA binding;MF:DNA binding;	-	-	-	-	-2.6495	4.62167e-05	down	-	-	no	-	-	no
gene4650	-	MULTISPECIES: GTP-binding protein	-	-	-	-	-	-	-2.31486	6.8998e-05	down	-	-	no	-	-	no
gene0180	-	hypothetical protein	-	-	-	-	-	-	-1.36437	0.00720829	down	-	-	no	-	-	no
gene0181	-	protein of unknown function	-	-	-	-	-	-	-2.66759	0.000122308	down	-	-	no	-	-	no
gene2971	-	iron complex outermembrane receptor protein	-	-	K02014	-	-	-	2.25826	2.57309e-10	up	-	-	no	-	-	no
gene2973	thiG	MULTISPECIES: thiazole synthase	-	-	K03149	thiG	map00730	Thiamine metabolism	1.38334	0.000201446	up	-	-	no	-	-	no
gene4651	-	GNAT family N-acetyltransferase	-	-	-	-	-	-	2.75456	0.00119336	up	-	-	no	-	-	no
gene4260	-	DUF4198 domain-containing protein	-	-	-	-	-	-	3.37773	4.61838e-27	up	-	-	no	-	-	no
gene2977	-	cytosine permease	-	-	K03457	-	-	-	1.36227	0.000202564	up	-	-	no	-	-	no
gene0189	urtE	urea ABC transporter ATP-binding subunit UrtE	-	-	K11963	urtE	map02010	ABC transporters	-1.96989	0.000179528	down	-	-	no	-	-	no
gene1491	gtrB	glycosyltransferase family 2 protein	-	-	K20534	gtrB	-	-	4.17615	2.34195e-35	up	-	-	no	-	-	no
gene5578	-	MULTISPECIES: hypothetical protein	GO:0016020	CC:membrane;	-	-	-	-	7.08717	2.79944e-32	up	-	-	no	-	-	no
gene5579	-	MULTISPECIES: sigma-54-dependent Fis family transcriptional regulator	-	-	-	-	-	-	2.81404	3.05407e-13	up	-	-	no	-	-	no
gene0050	-	sterol desaturase family protein	GO:0008610;GO:0016020;GO:0005506;GO:0016491	BP:lipid biosynthetic process;CC:membrane;MF:iron ion binding;MF:oxidoreductase activity;	-	-	-	-	3.5564	9.32181e-27	up	-	-	no	-	-	no
gene0051	fabF	beta-ketoacyl-[acyl-carrier-protein] synthase family protein	-	-	K09458	fabF	map00780;map00061	Biotin metabolism;Fatty acid biosynthesis	4.42241	7.319e-26	up	-	-	no	-	-	no
gene0052	-	acyl carrier protein	-	-	K02078	acpP	map00998	Biosynthesis of various antibiotics	6.65058	1.24091e-21	up	-	-	no	-2.20941	0.0050607	down
gene5573	tadC	type II secretion system F family protein	GO:0005886	CC:plasma membrane;	K12511	tadC	-	-	4.50712	1.68971e-17	up	-	-	no	-	-	no
gene5574	-	hypothetical protein	-	-	-	-	-	-	3.3404	2.74376e-16	up	-	-	no	-	-	no
gene5575	-	DUF3613 domain-containing protein	-	-	-	-	-	-	5.20978	2.22931e-56	up	-	-	no	-	-	no
gene5576	-	pilus assembly protein	-	-	-	-	-	-	5.59954	1.60296e-13	up	-	-	no	-	-	no
gene5577	-	TadE-like protein	GO:0016020	CC:membrane;	-	-	-	-	4.81813	4.6211e-07	up	-	-	no	-	-	no
gene2392	nuoC	MULTISPECIES: NADH-quinone oxidoreductase subunit C	-	-	K00332	nuoC	map00190	Oxidative phosphorylation	4.64459	1.11262e-07	up	-	-	no	-	-	no
gene1276	talA	MULTISPECIES: transaldolase	-	-	-	-	-	-	-1.87303	3.78697e-05	down	-	-	no	-	-	no
gene1275	-	MULTISPECIES: L-iditol 2-dehydrogenase	-	-	K08261	-	map00051	Fructose and mannose metabolism	-1.55581	0.00263922	down	-	-	no	-	-	no
gene4189	glnP	MULTISPECIES: glutamine ABC transporter permease GlnP	-	-	K10037	glnP	map02010	ABC transporters	-3.29176	1.74993e-06	down	-	-	no	-	-	no
gene1273	malK	MULTISPECIES: sn-glycerol-3-phosphate ABC transporter ATP-binding protein UgpC	-	-	K10111	malK	map02010	ABC transporters	-1.66673	0.000479711	down	-	-	no	-	-	no
gene1271	smoF	MULTISPECIES: sugar ABC transporter permease	-	-	K10228	smoF	map02010	ABC transporters	-	-	no	-	-	no	3.11106	0.0483352	up
gene1270	smoE	MULTISPECIES: sugar ABC transporter substrate-binding protein	-	-	K10227	smoE	map02010	ABC transporters	2.42522	0.00253485	up	-	-	no	-	-	no
gene4183	pnuC	MULTISPECIES: nicotinamide mononucleotide transporter	-	-	K03811	pnuC	-	-	-1.64175	0.00507678	down	-	-	no	-	-	no
gene4180	-	MULTISPECIES: DUF1330 domain-containing protein	-	-	-	-	-	-	4.14993	8.40509e-08	up	-	-	no	-	-	no
gene4181	eno	MULTISPECIES: phosphopyruvate hydratase	-	-	K01689	eno	map00680;map00010;map03018;map04066	Methane metabolism;Glycolysis / Gluconeogenesis;RNA degradation;HIF-1 signaling pathway	4.88551	8.58982e-59	up	-	-	no	-	-	no
gene4187	-	peptidase C45	-	-	-	-	-	-	-1.95007	2.0178e-06	down	-	-	no	-	-	no
gene4185	-	hypothetical protein	-	-	-	-	-	-	1.58847	6.08426e-06	up	-	-	no	-	-	no
gene0710	-	response regulator	-	-	K20975	-	map02025;map02020	Biofilm formation - Pseudomonas aeruginosa;Two-component system	-2.24906	0.000239676	down	-	-	no	-	-	no
gene3323	-	DUF2169 domain-containing protein	-	-	-	-	-	-	-1.7083	1.95126e-06	down	-	-	no	1.66336	0.0021296	up
gene0204	clsC	MULTISPECIES: phospholipase D family protein	-	-	K06132	clsC	map00564	Glycerophospholipid metabolism	1.66866	8.31471e-05	up	-	-	no	-	-	no
gene5109	fdoI	MULTISPECIES: formate dehydrogenase subunit gamma	-	-	K00127	fdoI	map00680;map00630	Methane metabolism;Glyoxylate and dicarboxylate metabolism	2.73594	0.00123752	up	-	-	no	-	-	no
gene5108	fdoH	MULTISPECIES: formate dehydrogenase subunit beta	-	-	K00124	fdoH	map00680;map00630	Methane metabolism;Glyoxylate and dicarboxylate metabolism	2.08564	4.17095e-05	up	-	-	no	-	-	no
gene1110	glrR	MULTISPECIES: sigma 54-interacting transcriptional regulator	-	-	K07715	glrR	map02024;map02020	Quorum sensing;Two-component system	2.32001	1.64476e-10	up	-	-	no	-	-	no
gene1116	-	MULTISPECIES: efflux RND transporter permease subunit	-	-	-	-	-	-	2.37916	1.43063e-11	up	-	-	no	-	-	no
gene1117	gpmB	MULTISPECIES: histidine phosphatase family protein	-	-	K15634	gpmB	map00680;map00010;map00260	Methane metabolism;Glycolysis / Gluconeogenesis;Glycine, serine and threonine metabolism	4.27262	1.83944e-24	up	-	-	no	-	-	no
gene1114	-	hypothetical protein	-	-	-	-	-	-	2.99048	1.6849e-09	up	-	-	no	-	-	no
gene3506	-	MULTISPECIES: GNAT family N-acetyltransferase	-	-	-	-	-	-	2.41974	5.23911e-08	up	-	-	no	-	-	no
gene0421	-	MULTISPECIES: hypothetical protein	-	-	-	-	-	-	2.71111	0.0109726	up	-	-	no	-	-	no
gene0420	npdA	iron dicitrate transport regulator FecR	-	-	K12410	cobB	map00760	Nicotinate and nicotinamide metabolism	-1.29724	0.00615117	down	-	-	no	-	-	no
gene0423	mlaD	MULTISPECIES: MCE family protein	-	-	K02067	mlaD	map02010	ABC transporters	1.96544	4.17131e-10	up	-	-	no	-	-	no
gene1119	ttcA	tRNA 2-thiocytidine(32) synthetase TtcA	-	-	K14058	ttcA	-	-	4.58496	7.1619e-39	up	-	-	no	-	-	no
gene5105	-	hypothetical protein	-	-	-	-	-	-	1.85526	0.00443437	up	-	-	no	-	-	no
gene0424	mlaF	ATP-binding cassette domain-containing protein	-	-	K02065	mlaF	map02010	ABC transporters	1.63906	2.73741e-06	up	-	-	no	-	-	no
gene5107	fdoG	formate dehydrogenase (quinone-dependent) catalytic subunit	GO:0045333;GO:0043546;GO:0008863;GO:0047111;GO:0046872;GO:0009055	BP:cellular respiration;MF:molybdopterin cofactor binding;MF:formate dehydrogenas;MF:formate dehydrogenas;MF:metal ion binding;MF:electron carrier activity;	K00123	fdoG	map00680;map00630	Methane metabolism;Glyoxylate and dicarboxylate metabolism	2.2756	8.29705e-16	up	-	-	no	-	-	no
gene0426	-	LysR family transcriptional regulator	-	-	-	-	-	-	-1.33845	0.0179047	down	-	-	no	-	-	no
gene4982	serA	3-phosphoglycerate dehydrogenase	-	-	K00058	serA	map00680;map00270;map00260	Methane metabolism;Cysteine and methionine metabolism;Glycine, serine and threonine metabolism	-2.74948	7.29829e-06	down	-	-	no	-	-	no
gene4980	-	tripartite tricarboxylate transporter substrate binding protein	-	-	-	-	-	-	-1.82107	4.85253e-06	down	-	-	no	-	-	no
gene4981	-	MULTISPECIES: methyltransferase	-	-	K10218	ligK	map00362;map00660	Benzoate degradation;C5-Branched dibasic acid metabolism	-2.65588	0.00478062	down	-	-	no	-	-	no
gene4986	-	hypothetical protein	GO:0003824;GO:0030170;GO:0030151	MF:catalytic activity;MF:pyridoxal phosphate binding;MF:molybdenum ion binding;	-	-	-	-	-2.37295	4.3545e-06	down	-	-	no	-	-	no
gene4987	guaA	glutamine amidotransferase	-	-	K01951	guaA	map01232;map00983;map00230	Nucleotide metabolism;Drug metabolism - other enzymes;Purine metabolism	-2.94824	3.14672e-05	down	-	-	no	-	-	no
gene4984	-	amidohydrolase family protein	-	-	-	-	-	-	-2.89249	6.83025e-05	down	-	-	no	-	-	no
gene4985	gnl	SMP-30/gluconolactonase/LRE family protein	-	-	K01053	gnl	map00930;map00030;map00053	Caprolactam degradation;Pentose phosphate pathway;Ascorbate and aldarate metabolism	-1.54359	0.00057882	down	-	-	no	-	-	no
gene3503	crp	MULTISPECIES: Crp/Fnr family transcriptional regulator	-	-	K10914	crp	map02026;map02024;map02025;map02020;map05111	Biofilm formation - Escherichia coli;Quorum sensing;Biofilm formation - Pseudomonas aeruginosa;Two-component system;Biofilm formation - Vibrio cholerae	3.06281	8.25427e-06	up	-	-	no	-	-	no
gene4988	-	Thiol-disulfide oxidoreductase ResA	GO:0016491	MF:oxidoreductase activity;	-	-	-	-	-1.59627	0.0297492	down	-	-	no	-	-	no
gene4989	-	peroxidase-related enzyme	GO:0051920	MF:peroxiredoxin activity;	-	-	-	-	-2.88364	0.00015765	down	-	-	no	-	-	no
gene5957	-	cytochrome c5 family protein	-	-	-	-	-	-	2.64129	9.34191e-18	up	-	-	no	-	-	no
gene3722	tolQ	MULTISPECIES: protein TolQ	-	-	K03562	tolQ	-	-	5.6999	2.57786e-88	up	-	-	no	-1.40295	0.0395934	down
gene5954	acrA	efflux RND transporter periplasmic adaptor subunit	-	-	K03585	acrA	map01501;map01503	Cationic antimicrobial peptide (CAMP) resistance	1.24377	0.00224981	up	-	-	no	-	-	no
gene0159	-	LysR family transcriptional regulator	GO:0006351;GO:0003700;GO:0003677	BP:transcription, DNA-templated;MF:transcription factor activity, sequence-specific DNA binding;MF:DNA binding;	-	-	-	-	-2.28858	0.000695083	down	-	-	no	-	-	no
gene3500	-	MFS transporter	-	-	-	-	-	-	-1.22973	0.00363693	down	-	-	no	-	-	no
gene3321	vgrG	type VI secretion system tip protein VgrG	-	-	K11904	vgrG	map03070	Bacterial secretion system	-	-	no	-	-	no	3.69449	3.56762e-06	up
gene0566	fadD	MULTISPECIES: long-chain-fatty-acid--CoA ligase	-	-	K01897	fadD	map04714;map02024;map03320;map04920;map00061;map00071;map04146;map04216	Thermogenesis;Quorum sensing;PPAR signaling pathway;Adipocytokine signaling pathway;Fatty acid biosynthesis;Fatty acid degradation;Peroxisome;Ferroptosis	2.20312	0.00010334	up	-	-	no	1.79234	0.00748978	up
gene1931	-	GAF domain-containing protein	-	-	K21405	acoR	-	-	2.2926	8.8358e-10	up	-	-	no	-	-	no
gene5296	-	fumarylacetoacetate hydrolase family protein	GO:0003824	MF:catalytic activity;	K16165	nagK	map00350	Tyrosine metabolism	-1.49664	5.44018e-05	down	-	-	no	-	-	no
gene4518	-	DUF2169 domain-containing protein	-	-	-	-	-	-	-2.15219	4.9815e-06	down	-	-	no	-	-	no
gene0155	-	putative ABC-type ATPase	-	-	-	-	-	-	1.68931	0.0301442	up	-	-	no	-	-	no
gene4836	-	serine kinase	-	-	-	-	-	-	-3.72199	5.44221e-05	down	-	-	no	-	-	no
gene4837	yscN	MULTISPECIES: FliI/YscN family ATPase	GO:0030254;GO:0005737;GO:0045261;GO:0030257;GO:0005886;GO:0016887;GO:0046933;GO:0046961;GO:0005524	BP:protein secretion by the type III secretion system;CC:cytoplasm;CC:proton-transporting ATP synthase complex, catalytic core;CC:type III protein secretion system complex;CC:plasma membrane;MF:ATPase activity;MF:proton-transporting ATP synthase activity, rotational mechanism;MF:proton-transporting ATPase activity, rotational mechanism;MF:ATP binding;	K03224	yscN	map03070	Bacterial secretion system	-2.81252	3.15268e-05	down	-	-	no	-	-	no
gene1938	xdhC	MULTISPECIES: XdhC family protein	-	-	K07402	xdhC	-	-	1.33467	0.000257562	up	-	-	no	-	-	no
gene1939	phaG	MULTISPECIES: cation:proton antiporter	-	-	K05564	phaG	-	-	1.31106	0.0049987	up	-	-	no	-	-	no
gene3231	-	MULTISPECIES: transporter substrate-binding domain-containing protein	-	-	K02030	-	-	-	-1.4681	0.000835201	down	-	-	no	-	-	no
gene4338	-	efflux transporter outer membrane subunit	-	-	K25184	pltN	-	-	-1.91042	0.00264465	down	-	-	no	-	-	no
gene5433	ispE	4-(cytidine 5'-diphospho)-2-C-methyl-D-erythritol kinase	-	-	K00919	ispE	map00900	Terpenoid backbone biosynthesis	6.07624	6.28664e-13	up	-	-	no	-	-	no
gene4510	-	hypothetical protein	-	-	-	-	-	-	6.15617	7.69553e-62	up	-2.30547	0.0388553	down	-	-	no
gene3327	-	MULTISPECIES: tannase/feruloyl esterase family alpha/beta hydrolase	GO:0046872;GO:0052689	MF:metal ion binding;MF:carboxylic ester hydrolase activity;	-	-	-	-	-	-	no	-	-	no	1.94238	0.00136794	up
gene5432	lolB	hypothetical protein	GO:0015031;GO:0009279	BP:protein transport;CC:cell outer membrane;	K02494	lolB	-	-	1.53946	0.000540178	up	-	-	no	-	-	no
gene3233	ilvA	pyridoxal-phosphate dependent enzyme	-	-	K01754	ilvA	map00260;map00290	Glycine, serine and threonine metabolism;Valine, leucine and isoleucine biosynthesis	-1.73991	0.000258869	down	-	-	no	-	-	no
gene4833	-	uncharacterized protein DUF4781	-	-	-	-	-	-	-1.28601	0.000135471	down	-	-	no	-	-	no
gene2438	-	alpha/beta fold hydrolase	GO:0016787	MF:hydrolase activity;	K06889	-	-	-	5.55501	9.01195e-88	up	-	-	no	-1.65398	0.00363385	down
gene3232	-	MULTISPECIES: succinylglutamate desuccinylase/aspartoacylase family protein	-	-	K06987	-	-	-	-2.07766	0.000503171	down	-	-	no	-	-	no
gene4830	afuA	iron(III) transport system substrate-binding protein	-	-	K02012	afuA	map02010	ABC transporters	-1.70456	0.013545	down	-	-	no	-	-	no
gene4515	-	MULTISPECIES: hypothetical protein	-	-	-	-	-	-	4.15178	2.69874e-10	up	-	-	no	3.56872	0.000420769	up
gene3049	-	tryptophan 7-halogenase	GO:0071949	MF:FAD binding;	-	-	-	-	1.69413	1.18507e-05	up	-	-	no	-	-	no
gene3234	yfiQ	bifunctional acetate--CoA ligase family protein/GNAT family N-acetyltransferase	-	-	K09181	yfiQ	-	-	1.61777	9.11898e-06	up	-	-	no	-	-	no
gene2773	-	MULTISPECIES: GFA family protein	-	-	-	-	-	-	2.92316	2.38017e-05	up	-	-	no	-	-	no
gene2771	-	MULTISPECIES: VOC family protein	-	-	K04750	phnB	-	-	1.96425	1.57915e-09	up	-	-	no	-	-	no
gene2770	-	phosphoribosyltransferase	GO:0016757	MF:transferase activity, transferring glycosyl groups;	K07101	-	-	-	4.30386	1.65035e-20	up	-	-	no	-	-	no
gene2777	-	MULTISPECIES: ATP-binding cassette domain-containing protein	GO:0005886;GO:0016887;GO:0005524	CC:plasma membrane;MF:ATPase activity;MF:ATP binding;	K02003	-	-	-	1.70473	1.70566e-07	up	-	-	no	-	-	no
gene2776	tesA	acyl-CoA thioesterase-1	-	-	K10804	tesA	map01040	Biosynthesis of unsaturated fatty acids	3.68092	8.75479e-42	up	-	-	no	-	-	no
gene2775	-	hypothetical protein	-	-	-	-	-	-	7.28194	6.32949e-27	up	-	-	no	-	-	no
gene2779	-	hypothetical protein	-	-	-	-	-	-	2.31391	1.13484e-11	up	-	-	no	-	-	no
gene2778	-	hypothetical protein	GO:0016020	CC:membrane;	-	-	-	-	4.4269	2.72926e-41	up	-	-	no	-	-	no
gene6460	pecM	EamA family transporter	-	-	K15269	pecM	-	-	-1.8834	0.000381853	down	-	-	no	-	-	no
gene6465	lhpD	MULTISPECIES: (2Fe-2S)-binding protein	GO:0051536;GO:0016491	MF:iron-sulfur cluster binding;MF:oxidoreductase activity;	K22550	lhpD	map00470	D-Amino acid metabolism	-3.50879	0.00269883	down	-	-	no	-	-	no
gene6464	lhpC	NADPH-dependent 2,4-dienoyl-CoA reductase, sulfur reductase	-	-	K22549	lhpC	map00470	D-Amino acid metabolism	-2.02068	0.00046362	down	-	-	no	-	-	no
gene6469	lhpC	MULTISPECIES: dihydrodipicolinate synthase family protein	-	-	K21062	lhpC	map00470	D-Amino acid metabolism	1.38002	3.03521e-05	up	-	-	no	-	-	no
gene6468	-	MULTISPECIES: branched-chain amino acid ABC transporter substrate-binding protein	-	-	K01999	livK	map02024;map02010	Quorum sensing;ABC transporters	2.84036	8.12858e-17	up	-	-	no	-	-	no
gene3725	ftsI	penicillin-binding protein 2	-	-	K03587	ftsI	map00550;map01501	Peptidoglycan biosynthesis;beta-Lactam resistance	4.17516	3.29381e-37	up	-	-	no	-	-	no
gene0601	gshB	glutathione synthase	GO:0046872;GO:0004363;GO:0005524	MF:metal ion binding;MF:glutathione synthase activity;MF:ATP binding;	K01920	gshB	map00270;map00480	Cysteine and methionine metabolism;Glutathione metabolism	1.37341	0.000159225	up	-	-	no	-	-	no
gene0600	kup	potassium transporter Kup	GO:0005886;GO:0015079;GO:0015293	CC:plasma membrane;MF:potassium ion transmembrane transporter activity;MF:symporter activity;	K03549	kup	-	-	1.92931	0.00356101	up	-	-	no	-	-	no
gene0603	-	MULTISPECIES: class II glutamine amidotransferase	-	-	-	-	-	-	2.79436	2.02535e-07	up	-	-	no	-	-	no
gene0602	-	TonB-dependent receptor	-	-	K02014	-	-	-	2.6246	6.26343e-21	up	-	-	no	-	-	no
gene0604	-	class II histone deacetylase	-	-	-	-	-	-	-1.20248	0.0133791	down	-	-	no	-	-	no
gene2379	-	alpha/beta hydrolase	-	-	-	-	-	-	3.80224	4.10889e-28	up	-	-	no	-	-	no
gene0606	livH	MULTISPECIES: branched-chain amino acid ABC transporter permease	-	-	K01997	livH	map02024;map02010	Quorum sensing;ABC transporters	-2.78999	0.000375971	down	-	-	no	-	-	no
gene2377	-	nitrate regulatory protein	GO:0003723	MF:RNA binding;	-	-	-	-	-2.96634	2.52011e-06	down	-	-	no	-	-	no
gene0608	livG	MULTISPECIES: ATP-binding cassette domain-containing protein	-	-	K01995	livG	map02024;map02010	Quorum sensing;ABC transporters	-4.21674	7.17317e-06	down	-	-	no	-	-	no
gene2375	nrtB	nitrate ABC transporter permease	-	-	K15577	nrtB	map02010;map00910	ABC transporters;Nitrogen metabolism	-2.42163	0.000206673	down	-	-	no	-	-	no
gene2374	nrtC	MULTISPECIES: ABC transporter ATP-binding protein	GO:0005886;GO:0015112;GO:0016887;GO:0005524	CC:plasma membrane;MF:nitrate transmembrane transporter activity;MF:ATPase activity;MF:ATP binding;	K15578	nrtC	map02010;map00910	ABC transporters;Nitrogen metabolism	-1.5763	0.00139263	down	-	-	no	-	-	no
gene2372	narK	MULTISPECIES: NarK/NasA family nitrate transporter	-	-	K02575	narK	map00910	Nitrogen metabolism	-1.89226	0.000212869	down	-	-	no	-	-	no
gene3420	purL	phosphoribosylformylglycinamidine synthase	-	-	K01952	purL	map00230	Purine metabolism	2.95739	2.10009e-17	up	-	-	no	-	-	no
gene3421	map	MULTISPECIES: type I methionyl aminopeptidase	-	-	K01265	map	-	-	2.00258	5.6913e-10	up	-	-	no	-	-	no
gene4430	-	MULTISPECIES: CBS domain-containing protein	-	-	-	-	-	-	6.53155	1.21871e-17	up	-	-	no	-	-	no
gene5818	-	acyl-CoA dehydrogenase family protein	-	-	K00248	bcd	map00640;map00280;map00410;map00071;map00650	Propanoate metabolism;Valine, leucine and isoleucine degradation;beta-Alanine metabolism;Fatty acid degradation;Butanoate metabolism	2.57548	1.5898e-14	up	-	-	no	-	-	no
gene4436	-	NmrA family NAD(P)-binding protein	-	-	-	-	-	-	1.49102	4.7933e-06	up	-	-	no	-	-	no
gene4437	-	MULTISPECIES: thioredoxin family protein	-	-	K03671	trxA	map05012;map04621;map05418;map05132	Parkinson disease;NOD-like receptor signaling pathway;Fluid shear stress and atherosclerosis;Salmonella infection	2.10376	0.0190468	up	-	-	no	-	-	no
gene4434	-	M20 family metallopeptidase	-	-	-	-	-	-	-3.20712	6.05748e-07	down	-	-	no	-	-	no
gene3427	bcsA	UDP-forming cellulose synthase catalytic subunit	GO:0006011;GO:0030244;GO:0005886;GO:0016760;GO:0035438	BP:UDP-glucose metabolic process;BP:cellulose biosynthetic process;CC:plasma membrane;MF:cellulose synthas;MF:cyclic-di-GMP binding;	K00694	bcsA	map02026;map00500	Biofilm formation - Escherichia coli;Starch and sucrose metabolism	1.59565	6.13362e-08	up	-	-	no	-	-	no
gene5813	-	MerR family DNA-binding transcriptional regulator	-	-	-	-	-	-	4.11421	4.81248e-36	up	-	-	no	-	-	no
gene5812	-	MBL fold metallo-hydrolase	-	-	-	-	-	-	3.45131	3.1294e-21	up	-	-	no	-	-	no
gene3358	pqiA	paraquat-inducible protein A	-	-	K03808	pqiA	-	-	3.34011	4.62239e-29	up	-	-	no	-	-	no
gene3359	yebQ	MFS transporter, DHA2 family, multidrug resistance protein	-	-	K08169	yebQ	-	-	1.35543	0.00348472	up	-	-	no	-	-	no
gene5817	cpg	carboxypeptidase	-	-	K01295	cpg	-	-	3.75907	2.93847e-09	up	-	-	no	-	-	no
gene5816	atoB	acetyl-CoA C-acyltransferase	-	-	K00626	atoB	map00630;map00310;map00280;map00650;map00720;map00620;map00900;map00362;map02020;map00071;map04975;map00380	Glyoxylate and dicarboxylate metabolism;Lysine degradation;Valine, leucine and isoleucine degradation;Butanoate metabolism;Carbon fixation pathways in prokaryotes;Pyruvate metabolism;Terpenoid backbone biosynthesis;Benzoate degradation;Two-component system;Fatty acid degradation;Fat digestion and absorption;Tryptophan metabolism	3.29367	5.05368e-21	up	-	-	no	-	-	no
gene5815	aceK	bifunctional isocitrate dehydrogenase kinase/phosphatase	-	-	K00906	aceK	-	-	5.43665	4.66978e-14	up	-	-	no	-	-	no
gene5814	cynT	MULTISPECIES: carbonate dehydratase	-	-	K01673	cynT	map00910	Nitrogen metabolism	5.83459	3.33989e-39	up	-	-	no	-	-	no
gene2116	afuB	MULTISPECIES: iron ABC transporter permease	-	-	K02011	afuB	map02010	ABC transporters	-3.66035	0.000360619	down	-	-	no	-	-	no
gene3324	-	pentapeptide repeat-containing protein	-	-	-	-	-	-	-1.66925	0.00978221	down	-	-	no	2.20582	0.0141597	up
gene2240	-	MULTISPECIES: nucleotidyltransferase family protein	-	-	K07075	-	-	-	6.03024	4.63311e-18	up	-	-	no	-	-	no
gene2113	gloA	MULTISPECIES: lactoylglutathione lyase	GO:0046872;GO:0004462	MF:metal ion binding;MF:lactoylglutathione lyase activity;	K01759	gloA	map00620	Pyruvate metabolism	3.41367	2.03319e-26	up	-	-	no	-	-	no
gene2112	-	MULTISPECIES: DUF1697 domain-containing protein	-	-	-	-	-	-	2.34168	4.61639e-06	up	-	-	no	-	-	no
gene2111	ggt	gamma-glutamyltransferase	-	-	K00681	ggt	map00460;map00480;map00430	Cyanoamino acid metabolism;Glutathione metabolism;Taurine and hypotaurine metabolism	-1.46275	0.000720912	down	-	-	no	-	-	no
gene2110	-	MULTISPECIES: haloacid dehalogenase type II	-	-	K01560	-	map00361;map00625	Chlorocyclohexane and chlorobenzene degradation;Chloroalkane and chloroalkene degradation	1.15733	0.0319205	up	-	-	no	-	-	no
gene2247	-	hypothetical protein	-	-	-	-	-	-	6.13397	7.51497e-46	up	-1.75641	0.0388553	down	-	-	no
gene2118	-	MULTISPECIES: hypothetical protein	-	-	-	-	-	-	4.04291	1.3434e-33	up	-	-	no	-	-	no
gene1480	-	-	-	-	-	-	-	-	2.29155	0.00279754	up	-	-	no	-	-	no
gene1481	-	-	-	-	-	-	-	-	5.10261	0.0258461	up	-	-	no	-	-	no
gene1482	-	MULTISPECIES: hypothetical protein	-	-	-	-	-	-	5.88451	2.87848e-18	up	-	-	no	-	-	no
gene1483	-	hypothetical protein	-	-	-	-	-	-	6.15079	1.12104e-22	up	-	-	no	-	-	no
gene1484	-	MULTISPECIES: hypothetical protein	-	-	-	-	-	-	2.36122	0.0135544	up	-	-	no	-	-	no
gene1485	fusA	elongation factor G	-	-	K02355	fusA	-	-	3.54383	9.68279e-26	up	-	-	no	-	-	no
gene1486	-	TerC family protein	GO:0016020;GO:0050660	CC:membrane;MF:flavin adenine dinucleotide binding;	-	-	-	-	1.25983	0.000841277	up	-	-	no	-	-	no
gene1487	-	flavin reductase family protein	-	-	-	-	-	-	1.11487	0.000760353	up	-	-	no	-	-	no
gene1488	-	CPBP family intramembrane metalloprotease	-	-	K07052	-	-	-	1.18439	0.00169152	up	-	-	no	-	-	no
gene1489	-	ChbG/HpnK family deacetylase	-	-	-	-	-	-	1.51728	0.000772646	up	-	-	no	-	-	no
gene2244	-	SIR2 family protein	-	-	-	-	-	-	5.72242	2.66569e-32	up	-	-	no	-	-	no
gene2630	-	peptidase C45	-	-	K19200	-	map00311	Penicillin and cephalosporin biosynthesis	-2.95285	2.09584e-08	down	-	-	no	-	-	no
gene2599	-	DUF427 domain-containing protein	-	-	-	-	-	-	6.92099	9.08513e-28	up	-	-	no	-	-	no
gene2598	-	helicase SNF2	-	-	-	-	-	-	6.32082	1.13278e-41	up	-2.19571	0.0361947	down	-2.70596	0.000724976	down
gene2593	yhbS	N-acetyltransferase	-	-	K03824	yhbS	-	-	4.5192	1.20555e-13	up	-	-	no	-	-	no
gene2591	-	NAD(P)-dependent oxidoreductase	-	-	-	-	-	-	-1.84458	0.00043422	down	-	-	no	-	-	no
gene2597	strA	APH(3'') family aminoglycoside O-phosphotransferase	GO:0016310;GO:0046677;GO:0008910;GO:0046872;GO:0005524	BP:phosphorylation;BP:response to antibiotic;MF:kanamycin kinase activity;MF:metal ion binding;MF:ATP binding;	K10673	strA	-	-	2.7229	3.26916e-05	up	-	-	no	-	-	no
gene2596	-	MULTISPECIES: cupredoxin family protein	-	-	-	-	-	-	-1.09206	0.0264848	down	-	-	no	-	-	no
gene2595	-	hypothetical protein	-	-	-	-	-	-	1.39514	3.75361e-05	up	-	-	no	-	-	no
gene2594	-	Protein of unknown function	-	-	-	-	-	-	5.59058	8.10942e-12	up	-	-	no	-	-	no
gene6288	-	hypothetical protein	GO:0016020	CC:membrane;	-	-	-	-	-2.51626	5.06451e-06	down	-	-	no	-	-	no
gene4276	qor	MULTISPECIES: NADPH:quinone oxidoreductase family protein	GO:0008270;GO:0016491	MF:zinc ion binding;MF:oxidoreductase activity;	K00344	qor	-	-	2.7243	3.26078e-16	up	-	-	no	-	-	no
gene6282	tgt	MULTISPECIES: tRNA guanosine(34) transglycosylase Tgt	-	-	K00773	tgt	-	-	1.58143	0.00191276	up	-	-	no	-	-	no
gene6287	-	MULTISPECIES: DUF2145 domain-containing protein	-	-	-	-	-	-	-2.00298	2.36783e-05	down	-	-	no	-	-	no
gene6285	-	MULTISPECIES: DUF3597 domain-containing protein	-	-	-	-	-	-	3.68571	1.29064e-26	up	-	-	no	-	-	no
gene6284	xylB	SDR family oxidoreductase	-	-	K22185	xylB	map00040	Pentose and glucuronate interconversions	1.75087	1.18507e-05	up	-	-	no	-	-	no
gene4339	-	MULTISPECIES: Ig-like domain-containing protein	-	-	-	-	-	-	-1.67493	1.60469e-05	down	-	-	no	-	-	no
gene0991	-	HlyD family secretion protein	-	-	-	-	-	-	-1.93077	0.000648009	down	-	-	no	-	-	no
gene5742	-	Outer membrane protein OmpA	-	-	K03286	-	-	-	1.16837	0.00502435	up	-	-	no	-	-	no
gene0993	tcaB	multidrug effflux MFS transporter	GO:1990961;GO:0005886;GO:0042910	BP:drug transmembrane export;CC:plasma membrane;MF:xenobiotic transporter activity;	K07552	bcr	-	-	-2.10706	0.000481163	down	-	-	no	-	-	no
gene0992	-	efflux transporter, outer membrane factor (OMF) lipoprotein, NodT family	GO:0005886;GO:0015562	CC:plasma membrane;MF:efflux transmembrane transporter activity;	-	-	-	-	-2.04293	0.00061005	down	-	-	no	-	-	no
gene0995	rluF	RNA-binding protein	GO:0001522;GO:0034470;GO:0140098;GO:0003723;GO:0009982	BP:pseudouridine synthesis;BP:ncRNA processing;MF:catalytic activity, acting on RNA;MF:RNA binding;MF:pseudouridine synthase activity;	K06182	rluF	-	-	2.61474	4.71325e-17	up	-	-	no	-	-	no
gene5746	-	multidrug transporter subunit MdtD	-	-	-	-	-	-	1.73074	4.49277e-06	up	-	-	no	-	-	no
gene0997	-	Tripartite-type tricarboxylate transporter, receptor component TctC	-	-	-	-	-	-	2.08925	2.80745e-09	up	-	-	no	-	-	no
gene5744	-	MULTISPECIES: M23 family metallopeptidase	-	-	-	-	-	-	2.33635	1.74431e-15	up	-	-	no	-	-	no
gene0999	aroQ	type II 3-dehydroquinate dehydratase	-	-	K03786	aroQ	map00400	Phenylalanine, tyrosine and tryptophan biosynthesis	2.09593	0.034277	up	-	-	no	-	-	no
gene0998	-	MULTISPECIES: hypothetical protein	-	-	-	-	-	-	2.58851	1.50508e-06	up	-	-	no	-	-	no
gene4610	-	hypothetical protein	-	-	-	-	-	-	6.51865	8.03495e-24	up	-	-	no	-	-	no
gene5748	rpsI	30S ribosomal protein S9	GO:0006412;GO:1990904;GO:0005840;GO:0003735	BP:translation;CC:ribonucleoprotein complex;CC:ribosome;MF:structural constituent of ribosome;	K02996	rpsI	map03010	Ribosome	6.5738	1.11131e-36	up	-	-	no	-	-	no
gene4616	-	MULTISPECIES: hypothetical protein	-	-	-	-	-	-	3.78442	2.83684e-10	up	-	-	no	-	-	no
gene3645	-	FAD-dependent oxidoreductase	-	-	K21677	hpnE	-	-	-1.559	0.000466556	down	-	-	no	-	-	no
gene4615	-	MULTISPECIES: VOC family protein	-	-	-	-	-	-	5.08453	2.07608e-14	up	-	-	no	-	-	no
gene6409	pilA	pilin	GO:0007155;GO:0016020;GO:0009289	BP:cell adhesion;CC:membrane;CC:pilus;	K02650	pilA	map02020	Two-component system	6.97419	2.05873e-24	up	-2.98027	0.00588756	down	-	-	no
gene6408	-	hypothetical protein	GO:0016020	CC:membrane;	-	-	-	-	5.67397	3.17388e-35	up	-	-	no	-	-	no
gene6133	-	nuclear transport factor 2 family protein	-	-	K06893	-	-	-	4.70355	2.47833e-13	up	-	-	no	-	-	no
gene6132	-	hypothetical protein	-	-	-	-	-	-	-1.48598	0.00323007	down	-	-	no	-	-	no
gene6134	-	hypothetical protein	-	-	-	-	-	-	2.02396	3.78155e-05	up	-	-	no	-	-	no
gene6137	htpG	molecular chaperone HtpG	GO:0005737;GO:0140662;GO:0051082;GO:0016887;GO:0005524	CC:cytoplasm;CC:old GO;MF:unfolded protein binding;MF:ATPase activity;MF:ATP binding;	K04079	htpG	map05207;map05215;map04657;map05200;map04914;map04659;map04151;map04915;map04621;map04626;map05418;map05132;map05417;map04217;map04612;map04141	Chemical carcinogenesis - receptor activation;Prostate cancer;IL-17 signaling pathway;Pathways in cancer;Progesterone-mediated oocyte maturation;Th17 cell differentiation;PI3K-Akt signaling pathway;Estrogen signaling pathway;NOD-like receptor signaling pathway;Plant-pathogen interaction;Fluid shear stress and atherosclerosis;Salmonella infection;Lipid and atherosclerosis;Necroptosis;Antigen proce…	4.60773	5.52747e-75	up	-	-	no	-	-	no
gene6139	-	MULTISPECIES: hypothetical protein	-	-	-	-	-	-	2.63411	2.2346e-16	up	-	-	no	-	-	no
gene6138	-	MULTISPECIES: hypothetical protein	-	-	-	-	-	-	1.64266	8.87546e-05	up	-	-	no	-	-	no
gene0198	-	MULTISPECIES: DMT family transporter	-	-	-	-	-	-	-1.19267	0.00552085	down	-	-	no	-	-	no
gene0191	urtC	urea ABC transporter permease subunit UrtC	-	-	K11961	urtC	map02010	ABC transporters	-2.51883	0.0147814	down	-	-	no	-	-	no
gene0190	urtD	urea transport system ATP-binding protein	GO:0005886;GO:0016887;GO:0005524	CC:plasma membrane;MF:ATPase activity;MF:ATP binding;	K11962	urtD	map02010	ABC transporters	-2.41111	0.00011502	down	-	-	no	-	-	no
gene0193	urtA	MULTISPECIES: urea ABC transporter substrate-binding protein	-	-	K11959	urtA	map02010	ABC transporters	-2.04593	6.56074e-06	down	-	-	no	-	-	no
gene0192	urtB	urea ABC transporter permease subunit UrtB	-	-	K11960	urtB	map02010	ABC transporters	-2.91654	0.00268834	down	-	-	no	-	-	no
gene0195	-	LysR family transcriptional regulator	-	-	-	-	-	-	-1.86107	0.00123145	down	-	-	no	-	-	no
gene0196	-	NAD(P)H-binding protein	-	-	-	-	-	-	-1.93475	2.11174e-05	down	-	-	no	-	-	no
gene2908	-	peroxiredoxin	-	-	K03564	-	-	-	3.35977	6.0533e-34	up	-	-	no	-	-	no
gene2909	clsC	MULTISPECIES: phospholipase D family protein	-	-	K06132	clsC	map00564	Glycerophospholipid metabolism	1.84792	1.51534e-08	up	-	-	no	-	-	no
gene2904	-	MULTISPECIES: aldehyde dehydrogenase family protein	-	-	K00128	-	map00310;map00561;map00280;map00981;map00903;map00625;map00330;map00053;map00380;map00010;map00620;map00071;map00340;map04936;map00770;map00410	Lysine degradation;Glycerolipid metabolism;Valine, leucine and isoleucine degradation;Insect hormone biosynthesis;Limonene degradation;Chloroalkane and chloroalkene degradation;Arginine and proline metabolism;Ascorbate and aldarate metabolism;Tryptophan metabolism;Glycolysis / Gluconeogenesis;Pyruvate metabolism;Fatty acid degradation;Histidine metabolism;Alcoholic liver disease;Pantothenate and …	1.88394	1.11975e-08	up	-	-	no	-	-	no
gene2905	-	DUF4214 domain-containing protein	GO:0005509	MF:calcium ion binding;	-	-	-	-	5.2719	2.0542e-35	up	-	-	no	-	-	no
gene2906	hlyB	type I secretion system permease/ATPase	GO:0030253;GO:0030256;GO:0005886;GO:0140359;GO:0016887;GO:0005524	BP:protein secretion by the type I secretion system;CC:type I protein secretion system complex;CC:plasma membrane;MF:ABC-type transmembrane transporter activity;MF:ATPase activity;MF:ATP binding;	K11004	hlyB	map03070;map02010;map05133	Bacterial secretion system;ABC transporters;Pertussis	2.87589	0.00134807	up	-	-	no	2.36824	0.00241617	up
gene2907	hlyD	HlyD family type I secretion periplasmic adaptor subunit	GO:0015031;GO:0005886	BP:protein transport;CC:plasma membrane;	K11003	hlyD	map03070;map05133	Bacterial secretion system;Pertussis	2.59167	0.00015719	up	-	-	no	1.85452	0.0351935	up
gene2900	moaA	GTP 3',8-cyclase MoaA	-	-	K03639	moaA	map04122;map00790	Sulfur relay system;Folate biosynthesis	3.06551	1.44011e-15	up	-	-	no	-	-	no
gene2902	-	superoxide dismutase	-	-	K04564	-	map04146;map04013;map05208;map04068;map05016;map05417;map04213;map04212;map04211	Peroxisome;MAPK signaling pathway - fly;Chemical carcinogenesis - reactive oxygen species;FoxO signaling pathway;Huntington disease;Lipid and atherosclerosis;Longevity regulating pathway - multiple species;Longevity regulating pathway - worm;Longevity regulating pathway	6.28225	1.22227e-110	up	-	-	no	-	-	no
gene2903	zupT	MULTISPECIES: ZIP family metal transporter	GO:0016020;GO:0046873	CC:membrane;MF:metal ion transmembrane transporter activity;	K07238	zupT	-	-	3.39065	6.98489e-18	up	-	-	no	-	-	no
gene1848	livG	branched-chain amino acid ABC transporter ATP-binding protein/permease	-	-	K01995	livG	map02024;map02010	Quorum sensing;ABC transporters	-2.82963	8.51204e-06	down	-	-	no	-	-	no
gene0697	-	hypothetical protein	-	-	-	-	-	-	4.05883	4.83408e-25	up	-	-	no	-	-	no
gene3948	-	CoA transferase	-	-	-	-	-	-	-1.29467	0.00185119	down	-	-	no	-	-	no
gene1197	-	hypothetical protein	-	-	-	-	-	-	-	-	no	-	-	no	2.9437	5.9951e-05	up
gene3945	-	tripartite tricarboxylate transporter substrate binding protein	GO:0042597	CC:periplasmic space;	-	-	-	-	-2.24622	2.8412e-05	down	-	-	no	-	-	no
gene5569	cpaC	type II and III secretion system protein family protein	GO:0009306	BP:protein secretion;	K02280	cpaC	-	-	4.18663	1.89105e-21	up	-	-	no	-	-	no
gene5568	cpaB	Flp pilus assembly protein CpaB	-	-	K02279	cpaB	-	-	6.64274	5.52747e-75	up	-	-	no	-	-	no
gene0043	creC	MULTISPECIES: two-component system sensor histidine kinase CreC	-	-	K07641	creC	map02020	Two-component system	1.62005	8.53924e-05	up	-	-	no	-	-	no
gene0042	desC	MULTISPECIES: acyl-CoA desaturase	GO:0006633;GO:0016020;GO:0016717	BP:fatty acid biosynthetic process;CC:membrane;MF:oxidoreductase activity, acting on paired donors, with oxidation of a pair of donors resulting in the reduction of molecular oxygen to two molecules of water;	-	-	-	-	2.42123	0.00724741	up	-	-	no	-	-	no
gene0041	-	MULTISPECIES: hypothetical protein	-	-	-	-	-	-	3.78816	4.96465e-05	up	-	-	no	-	-	no
gene0040	mrcA	PBP1A family penicillin-binding protein	-	-	K05366	mrcA	map00550;map01501	Peptidoglycan biosynthesis;beta-Lactam resistance	5.41704	3.62405e-49	up	-	-	no	-	-	no
gene0047	copZ	MULTISPECIES: heavy-metal-associated domain-containing protein	GO:0046872	MF:metal ion binding;	K07213	copZ	map04978	Mineral absorption	6.4124	9.52224e-33	up	-	-	no	-	-	no
gene5566	-	tetratricopeptide repeat protein	-	-	-	-	-	-	1.60226	0.00304849	up	-	-	no	-	-	no
gene0045	-	TerB family tellurite resistance protein	-	-	-	-	-	-	4.46998	1.84533e-39	up	-	-	no	-	-	no
gene5564	-	hydroxyquinol 1,2-dioxygenase	-	-	-	-	-	-	1.96922	0.0102227	up	-	-	no	-	-	no
gene3941	-	MULTISPECIES: PAS domain S-box protein	-	-	-	-	-	-	1.53835	0.000137253	up	-	-	no	-	-	no
gene3940	scoA	CoA transferase subunit A	GO:0008410	MF:CoA-transferase activity;	K01028	scoA	map00280;map00650	Valine, leucine and isoleucine degradation;Butanoate metabolism	3.61085	1.90422e-12	up	-	-	no	-	-	no
gene3207	-	amino acid ABC transporter substrate-binding protein, PAAT family	-	-	K02030	-	-	-	-3.29023	0.000229548	down	-	-	no	-	-	no
gene1249	-	amidohydrolase	-	-	-	-	-	-	-1.07735	0.0147814	down	-	-	no	-	-	no
gene4903	-	SMI1/KNR4 family protein	-	-	-	-	-	-	3.58412	2.70126e-08	up	-	-	no	-	-	no
gene1242	ilvA	threonine ammonia-lyase, biosynthetic	-	-	K01754	ilvA	map00260;map00290	Glycine, serine and threonine metabolism;Valine, leucine and isoleucine biosynthesis	4.38165	3.22283e-17	up	-	-	no	-	-	no
gene1243	-	hypothetical protein	-	-	-	-	-	-	3.7211	3.19058e-07	up	-	-	no	-	-	no
gene1240	gspG	general secretion pathway protein G	GO:0015628;GO:0015627;GO:0005886	BP:protein secretion by the type II secretion system;CC:type II protein secretion system complex;CC:plasma membrane;	K02456	gspG	map03070;map05111	Bacterial secretion system;Biofilm formation - Vibrio cholerae	1.27391	0.0029699	up	-	-	no	-	-	no
gene1241	gspC	hypothetical protein	-	-	K02452	gspC	map03070;map05111	Bacterial secretion system;Biofilm formation - Vibrio cholerae	-1.74519	0.000282348	down	-	-	no	-	-	no
gene1246	-	2-polyprenyl-3-methyl-6-methoxy-1,4-benzoquinone monooxygenase	-	-	K06134	-	map00130	Ubiquinone and other terpenoid-quinone biosynthesis	4.11027	9.56727e-11	up	-	-	no	-	-	no
gene1247	-	porin	-	-	-	-	-	-	3.4603	1.20316e-09	up	-	-	no	2.99909	0.0111276	up
gene1245	yhfA	MULTISPECIES: OsmC family protein	-	-	K07397	yhfA	-	-	4.04852	6.09893e-10	up	-	-	no	-	-	no
gene4199	fadA	thiolase family protein	-	-	K00632	fadA	map00280;map00642;map00907;map00592;map00362;map00071	Valine, leucine and isoleucine degradation;Ethylbenzene degradation;Pinene, camphor and geraniol degradation;alpha-Linolenic acid metabolism;Benzoate degradation;Fatty acid degradation	-1.53714	0.000663639	down	-	-	no	-	-	no
gene4198	-	MaoC family dehydratase	-	-	-	-	-	-	1.1039	0.00795494	up	-	-	no	-	-	no
gene4195	-	MULTISPECIES: gamma carbonic anhydrase family protein	-	-	-	-	-	-	4.67649	2.68502e-06	up	-	-	no	-	-	no
gene4194	hslO	MULTISPECIES: Hsp33 family molecular chaperone HslO	-	-	K04083	hslO	-	-	3.52639	7.13534e-27	up	-	-	no	-	-	no
gene4197	-	pentapeptide repeat-containing protein	-	-	K18555	qnr	-	-	-1.21678	0.000447516	down	-	-	no	-	-	no
gene4196	-	MULTISPECIES: ferritin-like domain-containing protein	-	-	-	-	-	-	1.02308	0.00610704	up	-	-	no	-	-	no
gene4190	glnH	glutamine ABC transporter substrate-binding protein GlnH	-	-	K10036	glnH	map02010	ABC transporters	-1.2346	0.005036	down	-	-	no	-	-	no
gene4193	-	NAD(P)-dependent oxidoreductase	-	-	-	-	-	-	-2.48502	3.90054e-05	down	-	-	no	-	-	no
gene5775	-	histone deacetylase family protein	-	-	-	-	-	-	1.62002	0.000526829	up	-	-	no	-	-	no
gene4605	-	MerR family transcriptional regulator	-	-	-	-	-	-	3.03453	0.00192286	up	-	-	no	-	-	no
gene1106	ffh	MULTISPECIES: signal recognition particle protein	-	-	K03106	ffh	map02024;map03070;map03060	Quorum sensing;Bacterial secretion system;Protein export	3.26353	4.89366e-13	up	-	-	no	-	-	no
gene5178	-	MULTISPECIES: DUF1328 domain-containing protein	GO:0005886	CC:plasma membrane;	-	-	-	-	7.28166	2.30376e-17	up	-	-	no	-	-	no
gene5179	-	MULTISPECIES: hypothetical protein	-	-	-	-	-	-	5.51614	9.79868e-89	up	-	-	no	-	-	no
gene1102	pilR	MULTISPECIES: sigma-54-dependent Fis family transcriptional regulator	-	-	K02667	pilR	map02020	Two-component system	1.59463	5.81803e-05	up	-	-	no	-	-	no
gene0454	-	Dabb family protein	-	-	-	-	-	-	4.9493	1.41433e-07	up	-	-	no	-	-	no
gene5176	-	MULTISPECIES: response regulator transcription factor	GO:0000160;GO:0006355;GO:0003677	BP:phosphorelay signal transduction system;BP:regulation of transcription, DNA-templated;MF:DNA binding;	K07689	uvrY	map02026;map02025;map02020;map05111	Biofilm formation - Escherichia coli;Biofilm formation - Pseudomonas aeruginosa;Two-component system;Biofilm formation - Vibrio cholerae	5.18329	2.64063e-23	up	-	-	no	-	-	no
gene0450	-	MULTISPECIES: RNA-binding protein	-	-	-	-	-	-	4.63896	1.53984e-33	up	-	-	no	-	-	no
gene5171	gpmA	2,3-diphosphoglycerate-dependent phosphoglycerate mutase	GO:0006096;GO:0006094;GO:0046538	BP:glycolytic process;BP:gluconeogenesis;MF:2,3-bisphosphoglycerate-dependent phosphoglycerate mutase activity;	K01834	gpmA	map00680;map00010;map05230;map04922;map00260	Methane metabolism;Glycolysis / Gluconeogenesis;Central carbon metabolism in cancer;Glucagon signaling pathway;Glycine, serine and threonine metabolism	3.71077	4.98187e-33	up	-	-	no	-	-	no
gene5172	ctpA	carboxyl-terminal processing protease	GO:0006508;GO:0008236	BP:proteolysis;MF:serine-type peptidase activity;	K03797	prc	-	-	6.57045	2.41562e-47	up	-2.05483	0.030232	down	-	-	no
gene4995	-	hypothetical protein	-	-	-	-	-	-	-1.48521	1.77079e-06	down	-	-	no	-	-	no
gene4994	gntK	gluconate kinase, SKI family	GO:0016310;GO:0005975;GO:0046316;GO:0005524	BP:phosphorylation;BP:carbohydrate metabolic process;MF:gluconokinase activity;MF:ATP binding;	K00851	idnK	map00030	Pentose phosphate pathway	-2.62444	0.000215735	down	-	-	no	-	-	no
gene4997	fliA	RNA polymerase sigma factor FliA	-	-	K02405	fliA	map02026;map02025;map02040;map02020;map05111	Biofilm formation - Escherichia coli;Biofilm formation - Pseudomonas aeruginosa;Flagellar assembly;Two-component system;Biofilm formation - Vibrio cholerae	-1.64665	0.0038941	down	-	-	no	-	-	no
gene4996	-	glycoside hydrolase family 15 protein	GO:0005975;GO:0016787	BP:carbohydrate metabolic process;MF:hydrolase activity;	-	-	-	-	1.79205	3.76023e-08	up	-	-	no	-	-	no
gene4991	idnD	L-idonate 5-dehydrogenase	-	-	K00098	idnD	-	-	-1.35919	0.0249656	down	-	-	no	-	-	no
gene4990	-	RCS-specific HTH-type transcriptional activator RclR	GO:0006351;GO:0003700;GO:0043565	BP:transcription, DNA-templated;MF:transcription factor activity, sequence-specific DNA binding;MF:sequence-specific DNA binding;	-	-	-	-	-1.14997	0.0098187	down	-	-	no	-	-	no
gene4992	-	MULTISPECIES: 2-hydroxyacid dehydrogenase	-	-	-	-	-	-	-3.30355	4.02068e-06	down	-	-	no	-	-	no
gene4601	-	response regulator transcription factor	GO:0006355;GO:0003677	BP:regulation of transcription, DNA-templated;MF:DNA binding;	-	-	-	-	-3.25445	1.14388e-05	down	-	-	no	-	-	no
gene4999	flhF	flagellar biosynthesis protein FlhF	-	-	K02404	flhF	-	-	-2.92098	8.30857e-05	down	-	-	no	-	-	no
gene4998	flhG	flagellar biosynthesis protein FlhG	-	-	K04562	flhG	-	-	-3.16875	3.47047e-05	down	-	-	no	-	-	no
gene3656	livM	MULTISPECIES: branched-chain amino acid ABC transporter permease	-	-	K01998	livM	map02024;map02010	Quorum sensing;ABC transporters	-1.78952	0.00011712	down	-	-	no	-	-	no
gene6024	-	MULTISPECIES: NADP-dependent oxidoreductase	-	-	-	-	-	-	1.10978	0.00223761	up	-	-	no	-	-	no
gene4603	-	cupin	-	-	-	-	-	-	1.86732	3.64387e-08	up	-	-	no	-	-	no
gene4602	-	MULTISPECIES: DUF1330 domain-containing protein	-	-	-	-	-	-	3.62735	9.02299e-05	up	-	-	no	-	-	no
gene3331	czcB	efflux RND transporter periplasmic adaptor subunit	GO:0042221;GO:0016020;GO:0022857	BP:response to chemical;CC:membrane;MF:transmembrane transporter activity;	K15727	czcB	-	-	-3.02556	0.000289507	down	-	-	no	-	-	no
gene4335	-	MULTISPECIES: ABC transporter ATP-binding protein	-	-	K25189	pltI	-	-	-1.23488	0.0184559	down	-	-	no	-	-	no
gene3332	czcA	efflux RND transporter permease subunit	GO:0016020;GO:0008324	CC:membrane;MF:cation transmembrane transporter activity;	K15726	czcA	-	-	-1.90813	3.51883e-06	down	-	-	no	-	-	no
gene2746	-	MULTISPECIES: hypothetical protein	-	-	K03646	tolA	-	-	4.2653	2.55024e-43	up	-	-	no	-	-	no
gene2295	-	PrsW family intramembrane metalloprotease	-	-	K24131	prsW	-	-	1.74045	0.00196806	up	-	-	no	-	-	no
gene2744	pdhD	dihydrolipoyl dehydrogenase	GO:0050660;GO:0004148	MF:flavin adenine dinucleotide binding;MF:dihydrolipoyl dehydrogenase activity;	K00382	lpd	map00630;map00310;map00640;map00785;map00620;map00010;map00260;map00020;map00280;map00380	Citrate cycle (TCA cycle);Valine, leucine and isoleucine degradation;Tryptophan metabolism	4.58848	6.17888e-23	up	-	-	no	-	-	no
gene2297	-	MULTISPECIES: DUF3883 domain-containing protein	-	-	-	-	-	-	1.15816	0.0123181	up	-	-	no	-	-	no
gene2290	-	MULTISPECIES: PadR family transcriptional regulator	-	-	-	-	-	-	4.38961	1.1485e-44	up	-	-	no	-1.35727	0.0130565	down
gene2743	sucB	MULTISPECIES: 2-oxoglutarate dehydrogenase complex dihydrolipoyllysine-residue succinyltransferase	GO:0006099;GO:0033512;GO:0045252;GO:0004149	BP:tricarboxylic acid cycle;BP:L-lysine catabolic process to acetyl-CoA via saccharopine;CC:oxoglutarate dehydrogenase complex;MF:dihydrolipoyllysine-residue succinyltransferase activity;	K00658	sucB	map00020;map00310;map00785;map00380	Citrate cycle (TCA cycle);Lysine degradation;Lipoic acid metabolism;Tryptophan metabolism	4.5052	1.16258e-18	up	-	-	no	-	-	no
gene2740	-	MULTISPECIES: isochorismatase family protein	-	-	-	-	-	-	3.39484	3.52101e-23	up	-	-	no	-	-	no
gene2741	prpE	propionate--CoA ligase	GO:0019629;GO:0050218	BP:propionate catabolic process, 2-methylcitrate cycle;MF:propionate-CoA ligase activity;	K01908	prpE	map00640	Propanoate metabolism	4.29475	2.60526e-40	up	-	-	no	-	-	no
gene5235	-	MULTISPECIES: MBOAT family protein	-	-	K19294	algI	map00543	Exopolysaccharide biosynthesis	3.80913	1.02675e-13	up	-	-	no	-	-	no
gene2298	-	hypothetical protein	-	-	-	-	-	-	3.91264	4.00983e-18	up	-	-	no	-	-	no
gene2748	-	hypothetical protein	-	-	-	-	-	-	5.48253	2.51935e-09	up	-	-	no	-	-	no
gene6456	-	MULTISPECIES: hypothetical protein	-	-	-	-	-	-	1.68344	0.00010638	up	-	-	no	-	-	no
gene6455	-	MULTISPECIES: hypothetical protein	-	-	-	-	-	-	5.89212	9.36876e-15	up	-	-	no	-	-	no
gene6452	infA	MULTISPECIES: translation initiation factor IF-1	GO:0005737;GO:0043022;GO:0019843;GO:0003743	CC:cytoplasm;MF:ribosome binding;MF:rRNA binding;MF:translation initiation factor activity;	K02518	infA	-	-	6.27784	3.45787e-37	up	-	-	no	-	-	no
gene6450	-	aminotransferase class I/II-fold pyridoxal phosphate-dependent enzyme	-	-	K00375	-	-	-	-2.42656	0.000162889	down	-	-	no	-	-	no
gene6451	-	MFS transporter	-	-	-	-	-	-	-2.2426	0.000307474	down	-	-	no	-	-	no
gene6458	-	acyltransferase family protein	-	-	-	-	-	-	-2.11605	4.72082e-05	down	-	-	no	-	-	no
gene6459	-	LysR family transcriptional regulator	-	-	-	-	-	-	-1.29984	0.00126557	down	-	-	no	-	-	no
gene0674	-	tripartite tricarboxylate transporter substrate binding protein	-	-	-	-	-	-	2.23176	1.54754e-09	up	-	-	no	-	-	no
gene2346	-	MFS transporter	-	-	-	-	-	-	-2.25575	6.46618e-05	down	-	-	no	-	-	no
gene0673	-	MULTISPECIES: FAD-dependent oxidoreductase	-	-	-	-	-	-	2.64815	7.63813e-15	up	-	-	no	-	-	no
gene0678	phnN	phosphonate metabolism protein/1,5-bisphosphokinase (PRPP-forming) PhnN	-	-	K05774	phnN	map00030	Pentose phosphate pathway	-1.59513	0.000457597	down	-	-	no	-	-	no
gene0679	-	DUF1045 domain-containing protein	-	-	-	-	-	-	-1.29973	0.00394108	down	-	-	no	-	-	no
gene3433	-	HAD family hydrolase	-	-	-	-	-	-	2.70459	0.00100835	up	-	-	no	-	-	no
gene3347	gli	amidohydrolase	-	-	K18982	gli	map00053	Ascorbate and aldarate metabolism	-1.15339	0.00675642	down	-	-	no	-	-	no
gene4426	-	MULTISPECIES: LysR family transcriptional regulator	-	-	-	-	-	-	-2.33569	1.24611e-06	down	-	-	no	-	-	no
gene3437	aapM	amino acid ABC transporter permease	-	-	K09971	aapM	map02010	ABC transporters	-2.58584	1.19644e-06	down	-	-	no	-	-	no
gene4420	-	MULTISPECIES: tripartite tricarboxylate transporter substrate binding protein	-	-	-	-	-	-	-1.52835	0.00142654	down	-	-	no	-	-	no
gene4423	-	polyhydroxyalkanoate depolymerase	-	-	K05973	phaZ	map00650	Butanoate metabolism	-2.09804	0.00032143	down	-	-	no	-	-	no
gene3434	pgm	MULTISPECIES: alpha-D-glucose phosphate-specific phosphoglucomutase	-	-	K01835	pgm	map01250;map00230;map00521;map00520;map00052;map00010;map00500;map00030	Biosynthesis of nucleotide sugars;Purine metabolism;Streptomycin biosynthesis;Amino sugar and nucleotide sugar metabolism;Galactose metabolism;Glycolysis / Gluconeogenesis;Starch and sucrose metabolism;Pentose phosphate pathway	2.04656	2.01965e-10	up	-	-	no	-	-	no
gene5826	plsC	1-acyl-sn-glycerol-3-phosphate acyltransferase	-	-	K00655	plsC	map00564;map00561	Glycerophospholipid metabolism;Glycerolipid metabolism	3.17617	3.30568e-12	up	-	-	no	-	-	no
gene3439	aapJ	amino acid ABC transporter substrate-binding protein (PAAT family)	-	-	K09969	aapJ	map02010	ABC transporters	3.3372	5.39672e-20	up	-	-	no	-	-	no
gene2121	-	MULTISPECIES: winged helix-turn-helix transcriptional regulator	-	-	-	-	-	-	1.81622	6.50601e-07	up	-	-	no	-	-	no
gene3348	serA	hydroxyacid dehydrogenase	-	-	K00058	serA	map00680;map00270;map00260	Methane metabolism;Cysteine and methionine metabolism;Glycine, serine and threonine metabolism	-1.78846	9.02553e-05	down	-	-	no	-	-	no
gene5821	-	response regulator transcription factor	GO:0006355;GO:0003677	BP:regulation of transcription, DNA-templated;MF:DNA binding;	-	-	-	-	-1.47008	0.000900321	down	-	-	no	-	-	no
gene1493	-	hypothetical protein	-	-	-	-	-	-	6.52216	9.97008e-53	up	-	-	no	-	-	no
gene1492	bcrC	phosphatase PAP2 family protein	-	-	-	-	-	-	3.05828	2.81695e-14	up	-	-	no	-	-	no
gene3336	-	hypothetical protein	-	-	-	-	-	-	-2.17369	3.6579e-06	down	-	-	no	-	-	no
gene1490	-	glycosyltransferase family 39 protein	-	-	-	-	-	-	2.31706	1.15256e-05	up	-	-	no	-	-	no
gene5098	-	SDR family NAD(P)-dependent oxidoreductase	-	-	-	-	-	-	-2.32051	7.79814e-06	down	-	-	no	-	-	no
gene1496	-	MULTISPECIES: isoprenylcysteine carboxylmethyltransferase family protein	-	-	-	-	-	-	4.14697	5.42684e-05	up	-	-	no	-	-	no
gene1495	-	hypothetical protein	-	-	-	-	-	-	6.09267	2.96368e-11	up	-	-	no	-	-	no
gene1494	-	MULTISPECIES: OmpA family protein	-	-	-	-	-	-	2.9357	2.18094e-29	up	-	-	no	-	-	no
gene1499	livF	MULTISPECIES: ABC transporter ATP-binding protein	-	-	K01996	livF	map02024;map02010	Quorum sensing;ABC transporters	-1.06139	0.0123339	down	-	-	no	-	-	no
gene1498	paaZ	phenylacetic acid degradation bifunctional protein PaaZ	-	-	K02618	paaZ	map00360	Phenylalanine metabolism	-1.43766	0.000812279	down	-	-	no	-	-	no
gene5229	ispB	polyprenyl synthetase family protein	-	-	K02523	ispB	map00900	Terpenoid backbone biosynthesis	4.51213	4.1333e-10	up	-	-	no	-	-	no
gene5224	-	CNP1-like family protein	-	-	-	-	-	-	5.38702	2.58916e-56	up	-	-	no	-	-	no
gene0305	bapA	fibronectin type III domain-containing protein	-	-	K20276	bapA	map02024	Quorum sensing	-1.63108	0.000201565	down	-	-	no	-	-	no
gene5226	obgE	GTPase ObgE	-	-	K03979	obgE	-	-	4.35789	1.72342e-11	up	-	-	no	-	-	no
gene3338	-	histidine kinase	GO:0016310;GO:0016020;GO:0016301	BP:phosphorylation;CC:membrane;MF:kinase activity;	-	-	-	-	1.03143	0.0388023	up	-	-	no	-	-	no
gene5227	rpmA	MULTISPECIES: 50S ribosomal protein L27	GO:0006412;GO:1990904;GO:0005840;GO:0003735	BP:translation;CC:ribonucleoprotein complex;CC:ribosome;MF:structural constituent of ribosome;	K02899	rpmA	map03010	Ribosome	6.29656	3.69963e-14	up	-	-	no	-	-	no
gene5220	-	HlyC/CorC family transporter	-	-	K03699	tlyC	-	-	3.12176	5.78115e-13	up	-	-	no	-	-	no
gene5221	-	MULTISPECIES: lytic transglycosylase domain-containing protein	-	-	-	-	-	-	3.8813	5.33822e-14	up	-	-	no	-	-	no
gene2086	-	hypothetical protein	-	-	-	-	-	-	3.93194	1.25754e-33	up	-	-	no	-	-	no
gene5222	proS	proline--tRNA ligase	-	-	K01881	proS	map00970	Aminoacyl-tRNA biosynthesis	3.75313	8.36078e-40	up	-	-	no	-	-	no
gene5223	nudH	MULTISPECIES: RNA pyrophosphohydrolase	-	-	K08311	nudH	map03018	RNA degradation	7.13917	1.99696e-26	up	-	-	no	-	-	no
gene3339	-	MULTISPECIES: response regulator transcription factor	-	-	-	-	-	-	5.68703	2.13921e-10	up	-	-	no	-	-	no
gene0752	-	MULTISPECIES: DotU family type IV/VI secretion system protein	-	-	-	-	-	-	-3.21953	2.7213e-06	down	-	-	no	-	-	no
gene4200	nemR	TetR/AcrR family transcriptional regulator	-	-	K16137	nemR	-	-	1.46397	0.00368481	up	-	-	no	-	-	no
gene5480	coxC	MULTISPECIES: cytochrome c oxidase subunit 3	-	-	K02276	coxC	map00190	Oxidative phosphorylation	1.59041	4.74322e-07	up	-	-	no	-	-	no
gene5481	-	DUF2970 domain-containing protein	-	-	-	-	-	-	2.91396	0.00230795	up	-	-	no	2.63358	0.0086536	up
gene5776	ocd	ornithine cyclodeaminase	-	-	K01750	ocd	map00330	Arginine and proline metabolism	3.87819	6.64911e-28	up	-	-	no	-	-	no
gene5777	uvrA	excinuclease ABC subunit A	GO:0009432;GO:0006289;GO:0005737;GO:0009380;GO:0005886;GO:0004518;GO:0016887;GO:0003677;GO:0046872;GO:0005524	BP:SOS response;BP:nucleotide-excision repair;CC:cytoplasm;CC:excinuclease repair complex;CC:plasma membrane;MF:nuclease activity;MF:ATPase activity;MF:DNA binding;MF:metal ion binding;MF:ATP binding;	K03701	uvrA	map03420	Nucleotide excision repair	1.64663	0.000145702	up	-	-	no	-	-	no
gene3659	livG	MULTISPECIES: ABC transporter ATP-binding protein	-	-	K01995	livG	map02024;map02010	Quorum sensing;ABC transporters	-1.79483	4.5133e-05	down	-	-	no	-	-	no
gene5772	-	MFS transporter	-	-	-	-	-	-	-2.4409	0.000181975	down	-	-	no	-	-	no
gene4608	-	hypothetical protein	-	-	-	-	-	-	2.93473	5.88116e-05	up	-	-	no	-	-	no
gene5770	-	MULTISPECIES: HAD-IIB family hydrolase	-	-	-	-	-	-	-1.67602	0.000279407	down	-	-	no	-	-	no
gene5771	-	MULTISPECIES: porin	-	-	-	-	-	-	-1.63356	0.000122814	down	-	-	no	-	-	no
gene3653	-	Glutathione peroxidase, house-cleaning role in reducing lipid peroxides	GO:0004601	MF:peroxidase activity;	-	-	-	-	1.42961	0.00741864	up	-	-	no	-	-	no
gene3652	-	hypothetical protein	-	-	-	-	-	-	1.64647	1.51142e-07	up	-	-	no	-	-	no
gene4607	-	MULTISPECIES: dihydrofolate reductase	GO:0009231;GO:0008703	BP:riboflavin biosynthetic process;MF:5-amino-6;	-	-	-	-	3.50634	7.34636e-31	up	-	-	no	-	-	no
gene3650	hemH	ferrochelatase	-	-	K01772	hemH	map00860	Porphyrin metabolism	1.35905	4.05785e-05	up	-	-	no	-	-	no
gene3657	livH	MULTISPECIES: branched-chain amino acid ABC transporter permease	-	-	K01997	livH	map02024;map02010	Quorum sensing;ABC transporters	-1.75581	2.8073e-06	down	-	-	no	-	-	no
gene4600	-	helix-turn-helix domain-containing protein	-	-	-	-	-	-	-2.15912	0.00216695	down	-	-	no	-	-	no
gene3655	-	alpha/beta hydrolase	-	-	-	-	-	-	-1.12196	0.0205398	down	-	-	no	-	-	no
gene3654	-	DUF1993 domain-containing protein	-	-	K09983	-	-	-	1.57427	5.39602e-05	up	-	-	no	-	-	no
gene6144	-	MULTISPECIES: DUF3761 domain-containing protein	-	-	-	-	-	-	4.53437	1.01192e-09	up	-	-	no	-	-	no
gene6145	afuA	MULTISPECIES: ABC transporter substrate-binding protein	-	-	K02012	afuA	map02010	ABC transporters	1.99271	1.63778e-11	up	-	-	no	-	-	no
gene6146	-	LysR family transcriptional regulator	-	-	-	-	-	-	-1.66838	0.000451068	down	-	-	no	-	-	no
gene6147	-	NAD(P)-dependent alcohol dehydrogenase	-	-	-	-	-	-	-1.83849	0.000286678	down	-	-	no	-	-	no
gene6140	-	hypothetical protein	-	-	-	-	-	-	1.57151	1.71469e-05	up	-	-	no	-	-	no
gene6141	-	MULTISPECIES: hypothetical protein	-	-	-	-	-	-	-1.10225	0.0380982	down	-	-	no	-	-	no
gene6148	aqpZ	aquaporin Z	-	-	K06188	aqpZ	-	-	4.80467	7.68119e-49	up	-	-	no	-	-	no
gene6149	-	hypothetical protein	-	-	-	-	-	-	7.19211	1.44918e-41	up	-2.49312	0.0122536	down	-4.94424	1.17832e-12	down
gene5488	-	ComF family protein	-	-	-	-	-	-	-1.74581	0.013035	down	-	-	no	-	-	no
gene2919	-	ABC transporter permease	-	-	K01992	-	-	-	-1.14719	0.0278942	down	-	-	no	-	-	no
gene5484	coxA	cytochrome c oxidase subunit I	GO:0015990;GO:0006119;GO:0045277;GO:0005886;GO:0004129;GO:0020037;GO:0046872	BP:electron transport coupled proton transport;BP:oxidative phosphorylation;CC:respiratory chain complex IV;CC:plasma membrane;MF:cytochrome-c oxidase activity;MF:heme binding;MF:metal ion binding;	K02274	coxA	map00190	Oxidative phosphorylation	4.49086	1.13318e-07	up	-	-	no	1.88851	0.0333874	up
gene5485	coxB	cytochrome c oxidase subunit II	-	-	K02275	coxB	map00190	Oxidative phosphorylation	4.48904	8.81295e-18	up	-	-	no	-	-	no
gene5486	-	Uncharacterized membrane protein	GO:0016020	CC:membrane;	-	-	-	-	5.66212	1.8216e-16	up	-	-	no	-	-	no
gene5482	ctaG	MULTISPECIES: cytochrome c oxidase assembly protein	-	-	K02258	ctaG	map00190;map04714	Oxidative phosphorylation;Thermogenesis	3.55453	2.21774e-07	up	-	-	no	2.00585	0.000369156	up
gene5483	-	hypothetical protein	-	-	-	-	-	-	2.93133	0.0115436	up	-	-	no	-	-	no
gene2501	-	tripartite tricarboxylate transporter substrate binding protein	GO:0042597	CC:periplasmic space;	-	-	-	-	-3.44433	0.000148781	down	-	-	no	-	-	no
gene2918	-	MULTISPECIES: TetR/AcrR family transcriptional regulator	-	-	-	-	-	-	2.58214	1.94566e-12	up	-	-	no	-	-	no
gene2915	-	MULTISPECIES: hypothetical protein	-	-	-	-	-	-	5.15149	7.32043e-23	up	-	-	no	-	-	no
gene2914	-	MULTISPECIES: hypothetical protein	-	-	-	-	-	-	6.28622	5.40941e-17	up	-	-	no	-	-	no
gene2913	-	hypothetical protein	-	-	-	-	-	-	1.90306	0.0367031	up	-	-	no	-	-	no
gene5175	-	MULTISPECIES: response regulator	-	-	-	-	-	-	6.80735	1.73049e-20	up	-	-	no	-	-	no
gene2663	-	phage tail sheath protein	-	-	K06907	-	-	-	-1.04521	0.0136757	down	-	-	no	-	-	no
gene3959	-	hypothetical protein	-	-	-	-	-	-	2.28362	0.024175	up	-	-	no	-	-	no
gene1999	-	MULTISPECIES: sterol desaturase family protein	-	-	-	-	-	-	4.43363	2.72727e-30	up	-	-	no	-	-	no
gene3594	-	MULTISPECIES: hypothetical protein	GO:0051301	BP:cell division;	K09892	zapB	-	-	4.14528	7.02605e-11	up	-	-	no	-	-	no
gene0078	livK	MULTISPECIES: ABC transporter substrate-binding protein	GO:0006865	BP:amino acid transport;	K01999	livK	map02024;map02010	Quorum sensing;ABC transporters	-2.71912	5.15856e-05	down	-	-	no	-	-	no
gene5559	livF	MULTISPECIES: ABC transporter ATP-binding protein	-	-	K01996	livF	map02024;map02010	Quorum sensing;ABC transporters	-2.32774	0.000918112	down	-	-	no	-	-	no
gene5556	-	MULTISPECIES: tripartite tricarboxylate transporter substrate binding protein	-	-	-	-	-	-	1.76091	3.19949e-10	up	-	-	no	-	-	no
gene5557	livM	MULTISPECIES: branched-chain amino acid ABC transporter permease	-	-	K01998	livM	map02024;map02010	Quorum sensing;ABC transporters	-1.51383	0.000250245	down	-	-	no	-	-	no
gene5554	pcaR	helix-turn-helix domain-containing protein	-	-	K02624	pcaR	-	-	-1.01836	0.0387475	down	-	-	no	-	-	no
gene5555	-	esterase-like activity of phytase family protein	-	-	-	-	-	-	-1.69428	1.65472e-05	down	-	-	no	-	-	no
gene0072	dld	FAD-binding protein	-	-	K00102	dld	map00620	Pyruvate metabolism	3.48053	3.09377e-21	up	-	-	no	-	-	no
gene3044	cysE	serine acetyltransferase	-	-	K00640	cysE	map00270;map00543;map00920;map05111	Cysteine and methionine metabolism;Exopolysaccharide biosynthesis;Sulfur metabolism;Biofilm formation - Vibrio cholerae	1.17977	0.00129749	up	-1.62251	0.00183733	down	-1.76241	0.0153801	down
gene5550	-	tripartite tricarboxylate transporter substrate binding protein	-	-	-	-	-	-	-1.3724	0.00053999	down	-	-	no	-	-	no
gene0071	-	peptidoglycan-binding protein	-	-	-	-	-	-	2.21798	8.28622e-08	up	-	-	no	-	-	no
gene5177	-	CHASE3 domain-containing protein	GO:0016020;GO:0000155;GO:0046983	CC:membrane;MF:phosphorelay sensor kinase activity;MF:protein dimerization activity;	-	-	-	-	2.97156	3.7824e-17	up	-	-	no	-	-	no
gene0049	yhhY	putative acetyltransferase	GO:0016747	MF:transferase activity, transferring acyl groups other than amino-acyl groups;	-	-	-	-	2.25499	0.0144391	up	-	-	no	-	-	no
gene3045	-	MULTISPECIES: helix-turn-helix transcriptional regulator	-	-	-	-	-	-	4.1133	7.34895e-06	up	-	-	no	-3.55732	0.00606899	down
gene3043	-	MULTISPECIES: rhodanese-like domain-containing protein	-	-	-	-	-	-	1.4609	3.89793e-05	up	-1.60892	0.033042	down	-1.98701	0.0242458	down
gene3592	btuB	TonB-dependent receptor	-	-	K16092	btuB	-	-	1.68436	5.60632e-06	up	-	-	no	-	-	no
gene5170	-	rhodanese-like domain-containing protein	GO:0004792	MF:thiosulfate sulfurtransferase activity;	-	-	-	-	3.02851	1.60997e-24	up	-	-	no	-	-	no
gene4888	dadA	MULTISPECIES: D-amino acid dehydrogenase	-	-	K00285	dadA	map00360;map00470	Phenylalanine metabolism;D-Amino acid metabolism	2.87735	8.36725e-14	up	-	-	no	-	-	no
gene1258	-	hypothetical protein	-	-	K02011	afuB	map02010	ABC transporters	-3.15958	0.000164372	down	-	-	no	-	-	no
gene1257	afuA	MULTISPECIES: ABC transporter substrate-binding protein	-	-	K02012	afuA	map02010	ABC transporters	-1.39949	0.0012516	down	-	-	no	-	-	no
gene1252	ddpD	ABC transporter ATP-binding protein	-	-	K02031	ddpD	map02024	Quorum sensing	-2.11071	4.38009e-05	down	-	-	no	-	-	no
gene4160	-	lytic transglycosylase domain-containing protein	-	-	-	-	-	-	4.7686	7.35443e-68	up	-	-	no	-	-	no
gene2451	-	hypothetical protein	-	-	-	-	-	-	6.48016	9.61323e-54	up	-	-	no	-	-	no
gene4162	parE	type IIA DNA topoisomerase subunit B	-	-	K02622	parE	-	-	3.04699	1.57314e-07	up	-	-	no	-	-	no
gene4163	-	MULTISPECIES: LysR family transcriptional regulator	-	-	-	-	-	-	-1.39581	0.00587775	down	-	-	no	-	-	no
gene4164	-	MULTISPECIES: MFS transporter	-	-	-	-	-	-	-3.238	3.14871e-06	down	-	-	no	-	-	no
gene4165	-	MULTISPECIES: MFS transporter	-	-	-	-	-	-	1.6754	6.49515e-06	up	-	-	no	-	-	no
gene4168	dapA	MULTISPECIES: 4-hydroxy-tetrahydrodipicolinate synthase	GO:0009089;GO:0019877;GO:0005737;GO:0008840	BP:lysine biosynthetic process via diaminopimelate;BP:diaminopimelate biosynthetic process;CC:cytoplasm;MF:4-hydroxy-tetrahydrodipicolinate synthase;	K01714	dapA	map00300;map00261	Lysine biosynthesis;Monobactam biosynthesis	5.01185	2.14504e-50	up	-	-	no	-	-	no
gene4169	bamC	MULTISPECIES: outer membrane protein assembly factor BamC	-	-	K07287	bamC	-	-	5.3487	7.61454e-28	up	-	-	no	-	-	no
gene4887	lrp	MULTISPECIES: winged helix-turn-helix transcriptional regulator	GO:0043565	MF:sequence-specific DNA binding;	K03719	lrp	-	-	1.85792	4.65543e-06	up	-	-	no	-	-	no
gene0449	-	tripartite tricarboxylate transporter TctB family protein	GO:0016020	CC:membrane;	K07794	tctB	map02020	Two-component system	5.61631	1.75034e-31	up	-	-	no	-	-	no
gene5168	secB	MULTISPECIES: protein-export chaperone SecB	-	-	K03071	secB	map02024;map03070;map03060	Quorum sensing;Bacterial secretion system;Protein export	4.51535	5.50287e-08	up	-	-	no	-	-	no
gene5165	nadA	quinolinate synthase NadA	-	-	K03517	nadA	map00760	Nicotinate and nicotinamide metabolism	1.15121	0.000152752	up	-	-	no	-	-	no
gene0443	ilvB	MULTISPECIES: thiamine pyrophosphate-binding protein	-	-	K01652	ilvB	map00660;map00290;map00770;map00650	C5-Branched dibasic acid metabolism;Valine, leucine and isoleucine biosynthesis;Pantothenate and CoA biosynthesis;Butanoate metabolism	-1.3392	0.00371811	down	-	-	no	-	-	no
gene0442	aspB	MULTISPECIES: pyridoxal phosphate-dependent aminotransferase	-	-	K00812	aspB	map00220;map00270;map00330;map00950;map00250;map00360;map00350;map00960;map00400;map00401	Arginine biosynthesis;Cysteine and methionine metabolism;Arginine and proline metabolism;Isoquinoline alkaloid biosynthesis;Alanine, aspartate and glutamate metabolism;Phenylalanine metabolism;Tyrosine metabolism;Tropane, piperidine and pyridine alkaloid biosynthesis;Phenylalanine, tyrosine and tryptophan biosynthesis;Novobiocin biosynthesis	-2.76861	5.71432e-07	down	-	-	no	-	-	no
gene5161	panB	3-methyl-2-oxobutanoate hydroxymethyltransferase	-	-	K00606	panB	map00770	Pantothenate and CoA biosynthesis	-1.53528	0.00117752	down	-	-	no	-	-	no
gene0741	-	TIGR02270 family protein	-	-	-	-	-	-	-1.44283	0.000844849	down	-	-	no	-	-	no
gene1574	-	MULTISPECIES: NUDIX domain-containing protein	GO:0016787;GO:0000210;GO:0035529	MF:hydrolase activity;MF:NAD+ diphosphatase activity;MF:NADH pyrophosphatase activity;	-	-	-	-	3.12905	6.34502e-11	up	-	-	no	-	-	no
gene1575	-	sulfurtransferase TusA family protein	-	-	K04085	tusA	map04122	Sulfur relay system	3.09916	0.010924	up	-	-	no	-	-	no
gene3868	vcaM	LysR family transcriptional regulator	-	-	-	-	-	-	-2.2254	3.32807e-05	down	-	-	no	-	-	no
gene3869	vcaM	ABC transporter ATP-binding protein	-	-	K18893	vcaM	map02010	ABC transporters	2.64334	2.09877e-12	up	-	-	no	-	-	no
gene1577	valS	MULTISPECIES: valine--tRNA ligase	-	-	K01873	valS	map00970	Aminoacyl-tRNA biosynthesis	4.59591	1.22853e-18	up	-	-	no	-	-	no
gene5828	glyS	glycine--tRNA ligase subunit beta	GO:0006426;GO:0006420;GO:0005737;GO:0004820;GO:0004814;GO:0005524	BP:glycyl-tRNA aminoacylation;BP:arginyl-tRNA aminoacylation;CC:cytoplasm;MF:glycine-tRNA ligase activity;MF:arginine-tRNA ligase activity;MF:ATP binding;	K01879	glyS	map00970	Aminoacyl-tRNA biosynthesis	2.05866	5.02494e-05	up	-	-	no	-	-	no
gene3860	-	FAD-dependent oxidoreductase	-	-	-	-	-	-	-2.07543	1.624e-05	down	-	-	no	-	-	no
gene3446	-	hypothetical protein	-	-	-	-	-	-	1.09534	0.000595078	up	-	-	no	-	-	no
gene3862	-	tripartite tricarboxylate transporter substrate binding protein	GO:0042597	CC:periplasmic space;	-	-	-	-	-1.53594	4.57889e-05	down	-	-	no	-	-	no
gene3865	-	MULTISPECIES: glycosyltransferase family 2 protein	-	-	-	-	-	-	2.4211	1.06729e-07	up	-	-	no	-	-	no
gene4386	gntZ	decarboxylating NADP(+)-dependent phosphogluconate dehydrogenase	-	-	K00033	gnd	map00480;map00030	Glutathione metabolism;Pentose phosphate pathway	5.2587	2.82054e-26	up	-	-	no	-	-	no
gene3867	-	dioxygenase	-	-	-	-	-	-	3.25948	1.65011e-23	up	-	-	no	-	-	no
gene2759	hisS	MULTISPECIES: histidine--tRNA ligase	-	-	K01892	hisS	map00970	Aminoacyl-tRNA biosynthesis	4.68679	5.72821e-14	up	-	-	no	-	-	no
gene2750	bamD	MULTISPECIES: outer membrane protein assembly factor BamD	-	-	K05807	bamD	-	-	3.90245	9.5513e-50	up	-	-	no	-	-	no
gene2753	rluB	rRNA pseudouridine synthase	-	-	K06178	rluB	-	-	2.36455	9.7819e-13	up	-	-	no	-	-	no
gene1573	cysM	MULTISPECIES: cysteine synthase CysM	GO:0006535;GO:0004124	BP:cysteine biosynthetic process from serine;MF:cysteine synthase activity;	K12339	cysM	map00270	Cysteine and methionine metabolism	4.79848	3.01968e-09	up	-	-	no	-	-	no
gene5132	-	MULTISPECIES: nitroreductase	-	-	-	-	-	-	1.37803	0.00682409	up	-	-	no	-	-	no
gene2757	rodZ	helix-turn-helix domain-containing protein	-	-	K15539	rodZ	-	-	2.34754	5.45233e-09	up	-	-	no	-	-	no
gene2756	pilF	MULTISPECIES: type IV pilus biogenesis/stability protein PilW	-	-	K02656	pilF	-	-	3.63912	7.18646e-16	up	-	-	no	-	-	no
gene6448	-	aspartate aminotransferase family protein	-	-	K00596	-	-	-	-1.01407	0.0134579	down	-	-	no	-	-	no
gene2285	-	MULTISPECIES: diguanylate cyclase	GO:0016020	CC:membrane;	-	-	-	-	-2.24333	4.94639e-05	down	-	-	no	-	-	no
gene2284	-	MULTISPECIES: helix-turn-helix transcriptional regulator	-	-	-	-	-	-	-1.46141	0.0404411	down	-	-	no	-	-	no
gene2282	-	proteasome-type protease	-	-	K07395	-	-	-	3.11294	0.00133902	up	-	-	no	-	-	no
gene6441	-	MULTISPECIES: hypothetical protein	-	-	-	-	-	-	3.93191	5.9717e-15	up	-	-	no	-	-	no
gene5134	modE	MULTISPECIES: LysR family transcriptional regulator	GO:0003700	MF:transcription factor activity, sequence-specific DNA binding;	K02019	modE	-	-	2.42826	1.94825e-14	up	-	-	no	-	-	no
gene6443	-	MULTISPECIES: thioesterase family protein	-	-	-	-	-	-	-1.76084	0.0038372	down	-	-	no	-	-	no
gene6442	-	transcriptional regulator, TetR family	-	-	-	-	-	-	2.17067	9.25614e-11	up	-	-	no	-	-	no
gene6445	-	hypothetical protein	-	-	-	-	-	-	1.45879	6.48092e-05	up	-	-	no	-	-	no
gene6447	-	MULTISPECIES: sugar phosphate isomerase/epimerase	-	-	-	-	-	-	2.94204	2.17156e-17	up	-	-	no	-	-	no
gene6446	-	putative glutamine amidotransferase	GO:0006541;GO:0016740;GO:0016811	BP:glutamine metabolic process;MF:transferase activity;MF:hydrolase activity, acting on carbon-nitroge;	K07010	-	-	-	5.51133	2.4586e-61	up	-	-	no	-	-	no
gene1710	fabH	ketoacyl-ACP synthase III	-	-	K00648	fabH	map00061	Fatty acid biosynthesis	4.40531	4.90362e-12	up	-	-	no	-	-	no
gene1711	fabD	ACP S-malonyltransferase	-	-	K00645	fabD	map00061;map00333	Fatty acid biosynthesis;Prodigiosin biosynthesis	2.84876	1.20653e-15	up	-	-	no	-	-	no
gene1712	fabG	MULTISPECIES: 3-oxoacyl-ACP reductase FabG	-	-	K00059	fabG	map00780;map00061;map00333	Biotin metabolism;Fatty acid biosynthesis;Prodigiosin biosynthesis	2.83175	3.97215e-16	up	-	-	no	-	-	no
gene1713	acpP	MULTISPECIES: acyl carrier protein	GO:0036104;GO:0005737;GO:0000036;GO:0031177	BP:Kdo2-lipid A biosynthetic process;CC:cytoplasm;MF:ACP phosphopantetheine attachment site binding involved in fatty acid biosynthetic process;MF:phosphopantetheine binding;	K02078	acpP	map00998	Biosynthesis of various antibiotics	5.03088	6.42881e-22	up	-	-	no	-	-	no
gene1714	fabF	MULTISPECIES: beta-ketoacyl-ACP synthase II	GO:0006633;GO:0004315	BP:fatty acid biosynthetic process;MF:3-oxoacyl-[acyl-carrier-protein] synthase activity;	K09458	fabF	map00780;map00061	Biotin metabolism;Fatty acid biosynthesis	4.80349	3.53166e-13	up	-	-	no	-	-	no
gene1716	-	MULTISPECIES: RNA polymerase sigma factor RpoE	-	-	K03088	rpoE	-	-	6.50566	5.54646e-22	up	-	-	no	-	-	no
gene1717	rseA	MULTISPECIES: sigma-E factor negative regulatory protein	-	-	K03597	rseA	-	-	6.29208	3.97308e-55	up	-1.87123	0.0099355	down	-2.34106	2.07539e-05	down
gene1718	rseB	MucB/RseB C-terminal domain-containing protein	GO:0042597	CC:periplasmic space;	K03598	rseB	-	-	6.63258	6.54218e-67	up	-1.85868	0.0099355	down	-2.36649	2.58162e-05	down
gene1719	degP	DegQ family serine endoprotease	-	-	K04771	degP	map02020;map01503	Cationic antimicrobial peptide (CAMP) resistance	6.33593	1.49956e-51	up	-	-	no	-2.01648	0.00370527	down
gene5392	-	hypothetical protein	-	-	-	-	-	-	6.56248	2.85059e-68	up	-2.7038	0.0169624	down	-	-	no
gene2355	-	MULTISPECIES: bile acid:sodium symporter family protein	-	-	K03453	-	-	-	-1.8989	0.0180381	down	-	-	no	-	-	no
gene2354	-	NAD(P)-binding domain-containing protein	-	-	-	-	-	-	-2.37675	5.98341e-10	down	-	-	no	-	-	no
gene2357	-	DNA-binding transcriptional regulator, LysR family	GO:0006351;GO:0003700;GO:0003677	BP:transcription, DNA-templated;MF:transcription factor activity, sequence-specific DNA binding;MF:DNA binding;	-	-	-	-	-1.79445	0.000470773	down	-	-	no	-	-	no
gene2356	galE	SDR family oxidoreductase	-	-	K01784	galE	map00520;map01250;map00541;map00052	Amino sugar and nucleotide sugar metabolism;Biosynthesis of nucleotide sugars;O-Antigen nucleotide sugar biosynthesis;Galactose metabolism	-1.38385	0.00139744	down	-	-	no	-	-	no
gene2351	msmX	MULTISPECIES: sn-glycerol-3-phosphate ABC transporter ATP-binding protein UgpC	-	-	K10112	msmX	map02010	ABC transporters	-2.30002	0.000325947	down	-	-	no	-	-	no
gene2350	-	carbohydrate ABC transporter permease	-	-	K02026	-	-	-	-2.49219	2.51166e-05	down	-	-	no	-	-	no
gene2353	-	SDR family oxidoreductase	-	-	-	-	-	-	-2.78012	0.000303584	down	-	-	no	-	-	no
gene2352	-	NAD(P)-dependent alcohol dehydrogenase	-	-	K05351	-	map00040	Pentose and glucuronate interconversions	-2.17759	0.000149146	down	-	-	no	-	-	no
gene5394	-	PriCT-2 domain-containing protein	GO:0016817	MF:hydrolase activity, acting on acid anhydrides;	K06919	-	-	-	2.41301	0.000512979	up	-	-	no	-	-	no
gene2359	-	MULTISPECIES: NUDIX domain-containing protein	-	-	-	-	-	-	2.27327	0.000436279	up	-	-	no	-	-	no
gene2358	-	hypothetical protein	GO:0005886	CC:plasma membrane;	K07090	-	-	-	-2.51611	2.75182e-06	down	-	-	no	-	-	no
gene0668	-	LysR family transcriptional regulator	-	-	-	-	-	-	-1.34416	0.00562566	down	-	-	no	-	-	no
gene5830	glyQ	MULTISPECIES: glycine--tRNA ligase subunit alpha	-	-	K01878	glyQ	map00970	Aminoacyl-tRNA biosynthesis	4.2958	1.90409e-67	up	-	-	no	-	-	no
[truncated: 2,665 more rows]
