# Supplementary material for: Phosphonate-driven oxic CH4 production by Variovorax xiamenensis sp. nov.: insights from marine and freshwater microbial adaptations to P-limitation
Source: ISME Commun. 2025 Jun 16;5(1):ycaf100. doi: 10.1093/ismeco/ycaf100 (PMC12226003; doi:10.1093/ismeco/ycaf100)
Supplement: Supplementary_Dataset_S2_ycaf100 [file supplementary_dataset_s2_ycaf100.xlsx]

## Sheet: Extended Data Fig. 4
Sample accession number	Total number of sequences	Sequences number of 'V.xiamenensis W6T' (99% identity threshold)	Relative abundance/% (99% identity threshold)	Latitude	Longitude	Description (type of biotopes)
DRR001468	16596	3	0.0180766	-	-	soil metagenome
DRR001481	13016	1	0.00768285	-	-	soil metagenome
DRR014491	17698	2	0.0113007	-	-	soil metagenome
DRR016801	211797	1	0.00047215	-	-	soil metagenome
DRR018849	9190	3	0.0326442	34.97	135.95	terrestrial metagenome
DRR019470	3316	4	0.120627	35.6837	139.483	sediment metagenome
DRR045557	60039	25	0.0416396	31.4713	130.334	soil metagenome
DRR046615	18428	4	0.0217061	31.4713	130.334	soil metagenome
DRR046668	75167	51	0.0678489	32.2446	130.171	soil metagenome
DRR060163	39503	1	0.00253145	28.84	122.22	marine sediment metagenome
DRR060166	21360	10	0.0468165	30.13	122.66	marine sediment metagenome
DRR060358	18171	20	0.110065	-	-	soil metagenome
DRR060359	24107	37	0.153482	-	-	soil metagenome
DRR060360	19823	50	0.252232	-	-	soil metagenome
DRR060361	28039	9	0.0320981	-	-	soil metagenome
DRR060364	23155	105	0.453466	-	-	soil metagenome
DRR060366	24113	67	0.277858	-	-	soil metagenome
DRR077190	20026	77	0.3845	32.4	119.42	soil metagenome
DRR078804	85986	7	0.00814086	35.7085	139.726	soil metagenome
DRR089006	892458	1	0.00011205	-25.95	153.09	soil metagenome
ERR036339	1162	1	0.0860585	9.10361	79.8436	soil metagenome
ERR1039471	63762	62	0.0972366	34.9817	-97.5206	soil metagenome
ERR1039476	56210	58	0.103184	34.9817	-97.5206	soil metagenome
ERR1039477	55930	69	0.123368	34.9817	-97.5206	soil metagenome
ERR1144153	21693	6	0.0276587	-64.01938	-56.4458	sediment metagenome
ERR1144157	18246	5	0.0274033	-64.38596	-62.1485	sediment metagenome
ERR1145415	301090	164	0.0544688	-	-	soil metagenome
ERR1145542	92162	29	0.0314663	-	-	soil metagenome
ERR1145553	58796	36	0.0612287	-	-	soil metagenome
ERR1145558	120679	18	0.0149156	-	-	soil metagenome
ERR1145560	120085	9	0.00749469	-	-	soil metagenome
ERR1145561	112045	14	0.012495	-	-	soil metagenome
ERR1145562	79446	30	0.0377615	-	-	soil metagenome
ERR1145567	84620	29	0.0342709	-	-	soil metagenome
ERR1145570	106313	17	0.0159905	-	-	soil metagenome
ERR1145575	106853	15	0.014038	-	-	soil metagenome
ERR1145579	106968	9	0.00841373	-	-	soil metagenome
ERR1145582	95458	67	0.0701879	-	-	soil metagenome
ERR1145584	105198	10	0.00950588	-	-	soil metagenome
ERR1145630	116845	77	0.0658993	-	-	soil metagenome
ERR1145687	116975	38	0.0324856	-	-	soil metagenome
ERR1276842	42977	19	0.0442097	38.22	100.01	soil metagenome
ERR1292966	10469	1	0.00955201	33.22	116.6	soil metagenome
ERR1353537	62211	18	0.0289338	36.5922	-119.506	soil metagenome
ERR1353561	76779	6	0.00781464	36.5922	-119.506	soil metagenome
ERR1353574	36065	10	0.0277277	36.5919	-119.506	soil metagenome
ERR1353575	36084	10	0.0277131	36.5919	-119.506	soil metagenome
ERR1353576	45959	8	0.0174068	36.5919	-119.506	soil metagenome
ERR1353577	33264	5	0.0150313	36.5919	-119.506	soil metagenome
ERR1353580	40210	1	0.00248694	36.5919	-119.506	soil metagenome
ERR1353581	42662	4	0.00937603	36.5919	-119.506	soil metagenome
ERR1353585	43654	5	0.0114537	36.5919	-119.506	soil metagenome
ERR1353594	91148	36	0.0394962	36.5919	-119.506	soil metagenome
ERR1353604	76579	58	0.0757388	36.5922	-119.506	soil metagenome
ERR1353613	67561	37	0.0547653	36.5922	-119.506	soil metagenome
ERR1353619	48175	142	0.294759	36.5922	-119.506	soil metagenome
ERR1357063	119229	31	0.0260004	44.3867	76.8167	wastewater metagenome
ERR1357064	208868	1439	0.688952	44.3867	76.8167	wastewater metagenome
ERR1357065	112156	768	0.684761	44.3867	76.8167	wastewater metagenome
ERR1357066	150614	309	0.20516	44.3867	76.8167	wastewater metagenome
ERR1357073	14883	22	0.14782	-19.25	146.8	soil metagenome
ERR1357074	57315	191	0.333246	-19.25	146.8	soil metagenome
ERR1357075	110447	244	0.22092	-19.25	146.8	soil metagenome
ERR1357076	32803	9	0.0274365	-19.25	146.8	soil metagenome
ERR1357077	19450	12	0.0616967	-19.25	146.8	soil metagenome
ERR1357078	14926	93	0.623074	-19.25	146.8	soil metagenome
ERR1357079	95350	48	0.0503408	-19.25	146.8	soil metagenome
ERR1357080	65702	79	0.12024	-19.25	146.8	soil metagenome
ERR1397494	5576	1	0.017934	-	-	soil metagenome
ERR1397538	8292	18	0.217077	-	-	soil metagenome
ERR1397552	3712	2	0.0538793	-	-	soil metagenome
ERR1397559	8287	3	0.0362013	-	-	soil metagenome
ERR1397565	9292	2	0.0215239	-	-	soil metagenome
ERR1397599	8681	11	0.126714	-	-	soil metagenome
ERR1414435	194199	2	0.00102987	-	-	marine metagenome
ERR1417765	23964	227	0.947254	-19.25	146.8	soil metagenome
ERR1417766	9783	104	1.06307	-19.25	146.8	soil metagenome
ERR1417767	15021	113	0.75228	-19.25	146.8	soil metagenome
ERR1417768	29003	123	0.424094	-19.25	146.8	soil metagenome
ERR1417769	41792	214	0.51206	-19.25	146.8	soil metagenome
ERR1417770	19142	158	0.82541	-19.25	146.8	soil metagenome
ERR1417771	38363	277	0.72205	-19.25	146.8	soil metagenome
ERR1417772	30325	251	0.8277	-19.25	146.8	soil metagenome
ERR1417773	29894	73	0.244196	-19.25	146.8	soil metagenome
ERR1417774	24896	126	0.506105	-19.25	146.8	soil metagenome
ERR1419299	146997	1	0.000680286	-	-	marine metagenome
ERR1429233	82546	25	0.0302861	-	-	freshwater sediment metagenome
ERR1429237	9800	28	0.285714	-	-	freshwater sediment metagenome
ERR1429257	2578	1	0.0387898	-	-	freshwater sediment metagenome
ERR1429267	9934	11	0.110731	-	-	freshwater sediment metagenome
ERR1429270	17334	8	0.0461521	-	-	freshwater sediment metagenome
ERR1474910	274576	18	0.00655556	-	-	marine metagenome
ERR1475271	144536	36	0.0249073	-	-	soil metagenome
ERR1475276	153861	1	0.000649937	-	-	soil metagenome
ERR1475280	138504	7	0.00505401	-	-	soil metagenome
ERR1475284	167614	7	0.00417626	-	-	soil metagenome
ERR1475294	135961	3	0.00220652	-	-	soil metagenome
ERR1521790	42327	119	0.281144	48.8667	1.9667	soil metagenome
ERR1669559	1934	9	0.465357	-	-	soil metagenome
ERR1669594	2719	7	0.257448	-	-	soil metagenome
ERR1669633	2692	9	0.334324	-	-	soil metagenome
ERR1669659	3388	15	0.442739	-	-	soil metagenome
ERR1669713	4013	14	0.348866	-	-	soil metagenome
ERR1669714	2593	14	0.539915	-	-	soil metagenome
ERR1669715	1750	7	0.4	-	-	soil metagenome
ERR1669730	5209	15	0.287963	-	-	soil metagenome
ERR1669747	4261	6	0.140812	-	-	soil metagenome
ERR1669771	3133	26	0.829876	-	-	soil metagenome
ERR1669792	6431	50	0.777484	-	-	soil metagenome
ERR1669794	3761	18	0.478596	-	-	soil metagenome
ERR1669796	5932	24	0.404585	-	-	soil metagenome
ERR1669815	6935	39	0.562365	-	-	soil metagenome
ERR1669816	7997	56	0.700263	-	-	soil metagenome
ERR1669909	28920	14	0.0484094	-19.25	146.8	soil metagenome
ERR1669910	14747	4	0.0271242	-19.25	146.8	soil metagenome
ERR1689416	43942	256	0.582586	34.271	108.083	soil metagenome
ERR1690781	86119	2008	2.33166	34.271	108.083	soil metagenome
ERR1698693	986670	18	0.00182432	-	-	marine metagenome
ERR1698702	1162578	1	8.60157e-05	-	-	marine metagenome
ERR1698716	376513	4	0.00106238	-	-	marine metagenome
ERR1713661	17180	17	0.0989523	-19.25	146.8	soil metagenome
ERR1713662	26768	87	0.325015	-19.25	146.8	soil metagenome
ERR1713663	15596	7	0.0448833	-19.25	146.8	soil metagenome
ERR1713664	54736	30	0.0548085	-19.25	146.8	soil metagenome
ERR1716705	48938	562	1.14839	79.0651	4.181	marine sediment metagenome
ERR1716706	63882	6	0.00939232	79.0651	4.181	marine sediment metagenome
ERR1716708	93799	13	0.0138594	79.0651	4.181	marine sediment metagenome
ERR1716709	165818	1	0.000603071	79.0651	4.181	marine sediment metagenome
ERR1716711	137739	26	0.0188763	79.0651	4.181	marine sediment metagenome
ERR1716715	61706	11	0.0178265	79.0651	4.181	marine sediment metagenome
ERR1720618	7114	11	0.154625	52.2	-121.55	soil metagenome
ERR1720619	7840	2	0.0255102	52.2	-121.55	soil metagenome
ERR1720623	6486	19	0.292939	52.2	-121.55	soil metagenome
ERR1720624	7275	62	0.852234	52.2	-121.55	soil metagenome
ERR1720633	6882	38	0.552165	52.2	-121.55	soil metagenome
ERR1720634	5579	3	0.0537731	52.2	-121.55	soil metagenome
ERR1720640	6858	91	1.32692	52.2	-121.55	soil metagenome
ERR1720641	5881	6	0.102023	52.2	-121.55	soil metagenome
ERR174002	6155	14	0.227457	51.6495	3.88475	marine metagenome
ERR1740146	58349	148	0.253646	50.3015	-66.781	soil metagenome
ERR1740151	125973	23	0.0182579	50.784	-67.0318	soil metagenome
ERR1740189	62342	13	0.0208527	50.1233	-67.0945	soil metagenome
ERR1742887	14076	906	6.43649	55.2268	-77.6956	pond metagenome
ERR1742903	11934	33	0.276521	55.2257	-77.6958	pond metagenome
ERR1777168	19268	1	0.00518995	-	-	seawater metagenome
ERR198669	757	5	0.660502	31.35	35.0167	soil metagenome
ERR2010866	12037	102	0.847387	-	-	sediment metagenome
ERR2010871	15125	170	1.12397	-	-	sediment metagenome
ERR2010873	16537	41	0.247929	-	-	sediment metagenome
ERR2011839	62988	14	0.0222265	31.78	118.75	soil metagenome
ERR2015137	27240	1	0.00367107	51.6522	-128.13	soil metagenome
ERR2015153	43787	25	0.0570946	51.6522	-128.13	soil metagenome
ERR2015154	22188	2	0.00901388	51.6522	-128.13	soil metagenome
ERR2015162	41611	2	0.00480642	51.6522	-128.13	soil metagenome
ERR2015171	32691	3	0.00917684	51.6522	-128.13	soil metagenome
ERR2015199	32085	1	0.00311672	51.6522	-128.13	soil metagenome
ERR2015206	41107	4	0.0097307	51.6522	-128.13	soil metagenome
ERR2015211	30465	32	0.105039	51.6522	-128.13	soil metagenome
ERR2015226	24291	1	0.00411675	51.6522	-128.13	soil metagenome
ERR2015227	28229	1	0.00354246	51.6522	-128.13	soil metagenome
ERR2015235	27573	1	0.00362674	51.6522	-128.13	soil metagenome
ERR2015241	18771	1	0.00532737	51.6522	-128.13	soil metagenome
ERR2015243	18461	39	0.211256	51.6522	-128.13	soil metagenome
ERR2015245	31234	3	0.00960492	51.6522	-128.13	soil metagenome
ERR2015289	17895	2	0.0111763	51.6522	-128.13	soil metagenome
ERR2015312	12199	2	0.0163948	51.6522	-128.13	soil metagenome
ERR2015327	98402	2	0.00203248	51.6522	-128.13	soil metagenome
ERR2015328	92581	7	0.00756095	51.6522	-128.13	soil metagenome
ERR2015329	85164	4	0.00469682	51.6522	-128.13	soil metagenome
ERR2015330	100992	6	0.00594106	51.6522	-128.13	soil metagenome
ERR2015332	87532	2	0.00228488	51.6522	-128.13	soil metagenome
ERR2015344	62649	26	0.0415011	51.6522	-128.13	soil metagenome
ERR2015345	73763	51	0.0691404	51.6522	-128.13	soil metagenome
ERR2015348	79622	27	0.0339102	51.6522	-128.13	soil metagenome
ERR2015350	89213	3	0.00336274	51.6522	-128.13	soil metagenome
ERR2015353	68416	3	0.00438494	51.6522	-128.13	soil metagenome
ERR2015369	55652	8	0.014375	51.6522	-128.13	soil metagenome
ERR2015376	71805	12	0.0167119	51.6522	-128.13	soil metagenome
ERR2015377	41281	3	0.00726727	51.6522	-128.13	soil metagenome
ERR2015385	78650	3	0.00381437	51.6522	-128.13	soil metagenome
ERR2092867	87640	322	0.367412	6.07771	-75.3259	soil metagenome
ERR2092868	88992	776	0.871988	6.07771	-75.3259	soil metagenome
ERR2092869	87000	409	0.470115	6.07771	-75.3259	soil metagenome
ERR2092873	90201	290	0.321504	6.07771	-75.3259	soil metagenome
ERR2092874	90702	258	0.284448	6.07771	-75.3259	soil metagenome
ERR2092877	89565	222	0.247865	6.07771	-75.3259	soil metagenome
ERR2092883	84322	223	0.264462	6.07771	-75.3259	soil metagenome
ERR2092884	76434	244	0.31923	6.07771	-75.3259	soil metagenome
ERR2092885	85617	533	0.62254	6.07771	-75.3259	soil metagenome
ERR2092889	101034	757	0.749253	6.07771	-75.3259	soil metagenome
ERR2092890	89865	321	0.357202	6.07771	-75.3259	soil metagenome
ERR2092895	92713	242	0.261021	6.07771	-75.3259	soil metagenome
ERR2122337	18233	5	0.0274228	-	-	marine metagenome
ERR2122338	31906	5	0.015671	-	-	marine metagenome
ERR2122339	24087	3	0.0124549	-	-	marine metagenome
ERR2135812	29065	6	0.0206434	37.8833	114.683	soil metagenome
ERR2135820	22070	12	0.0543725	37.8833	114.683	soil metagenome
ERR2191485	48821	3	0.0061449	40.6419	2.85056	aquatic metagenome
ERR2197945	63987	15	0.0234423	29.9326	97.999	soil metagenome
ERR2197953	18867	36	0.190809	29.9326	97.999	soil metagenome
ERR2197955	29883	25	0.0836596	29.9326	97.999	soil metagenome
ERR2197956	78213	221	0.282562	29.9326	97.999	soil metagenome
ERR2197960	47160	31	0.0657337	29.9326	97.999	soil metagenome
ERR2201839	41041	29	0.070661	37.6064	-0.857609	soil metagenome
ERR2222933	2210	16	0.723982	-	-	soil metagenome
ERR2222937	4332	48	1.10803	-	-	soil metagenome
ERR2222938	2395	12	0.501044	-	-	soil metagenome
ERR2222960	2525	24	0.950495	-	-	soil metagenome
ERR2222961	2275	16	0.703297	-	-	soil metagenome
ERR2222979	4264	72	1.68856	-	-	soil metagenome
ERR2222982	1714	9	0.525088	-	-	soil metagenome
ERR2223005	27930	389	1.39277	-	-	soil metagenome
ERR2223010	32548	201	0.617549	-	-	soil metagenome
ERR2223030	11518	51	0.442785	-	-	soil metagenome
ERR2223032	15293	48	0.313869	-	-	soil metagenome
ERR2223034	19366	114	0.588661	-	-	soil metagenome
ERR225805	6244	1	0.0160154	19.33	102.59	soil metagenome
ERR2604425	110996	210	0.189196	60.2649	17.8673	soil metagenome
ERR2604429	60611	144	0.237581	59.8425	17.6223	freshwater sediment metagenome
ERR2609626	5926	11	0.185623	-	-	soil metagenome
ERR2612662	1637	2	0.122175	-	-	soil metagenome
ERR2612722	5426	43	0.792481	-	-	soil metagenome
ERR2640669	35872	104	0.28992	48.8486	14.4855	freshwater metagenome
ERR2640673	29958	45	0.15021	48.8486	14.4855	freshwater metagenome
ERR2640677	59052	51	0.0863646	48.8486	14.4855	freshwater metagenome
ERR2640680	42167	44	0.104347	48.8486	14.4855	freshwater metagenome
ERR2937426	41602	105	0.252392	46.1385	6.31943	wastewater metagenome
ERR318781	5669	2	0.0352796	39.5287	-107.772	sediment metagenome
ERR318782	710	7	0.985915	39.5287	-107.772	sediment metagenome
ERR318783	7639	32	0.418903	39.5287	-107.772	sediment metagenome
ERR318786	4353	5	0.114863	39.5287	-107.772	sediment metagenome
ERR318789	1157	9	0.777874	39.5287	-107.772	sediment metagenome
ERR318791	2594	2	0.077101	39.5287	-107.772	sediment metagenome
ERR318793	5972	25	0.41862	39.5287	-107.772	sediment metagenome
ERR318794	9051	63	0.696056	39.5287	-107.772	sediment metagenome
ERR318798	5211	49	0.940319	39.5287	-107.772	sediment metagenome
ERR318799	5769	12	0.208008	39.5287	-107.772	sediment metagenome
ERR318800	5973	26	0.435292	39.5287	-107.772	sediment metagenome
ERR318801	3155	117	3.7084	39.5287	-107.772	sediment metagenome
ERR318802	2935	35	1.1925	39.5287	-107.772	sediment metagenome
ERR318803	10248	68	0.663544	39.5287	-107.772	sediment metagenome
ERR318804	2539	2	0.0787712	39.5287	-107.772	sediment metagenome
ERR318806	3662	22	0.600765	39.5287	-107.772	sediment metagenome
ERR318807	2707	6	0.221648	39.5287	-107.772	sediment metagenome
ERR318809	573	1	0.17452	39.5287	-107.772	sediment metagenome
ERR318810	1658	5	0.301568	39.5287	-107.772	sediment metagenome
ERR318812	6521	156	2.39227	39.5287	-107.772	sediment metagenome
ERR318813	3997	101	2.5269	39.5287	-107.772	sediment metagenome
ERR318817	1439	15	1.04239	39.5287	-107.772	sediment metagenome
ERR318818	647	2	0.309119	39.5287	-107.772	sediment metagenome
ERR318820	8727	30	0.343761	39.5287	-107.772	sediment metagenome
ERR318823	1114	7	0.628366	39.5287	-107.772	sediment metagenome
ERR318825	925	21	2.27027	39.5287	-107.772	sediment metagenome
ERR318826	8122	28	0.344743	39.5287	-107.772	sediment metagenome
ERR3218457	9578	2	0.0208812	-	-	soil metagenome
ERR3218465	6135	4	0.0651997	-	-	soil metagenome
ERR3218466	8920	1	0.0112108	-	-	soil metagenome
ERR3218501	2152	3	0.139405	-	-	soil metagenome
ERR3218504	3446	9	0.261172	-	-	soil metagenome
ERR3218506	4644	18	0.387597	-	-	soil metagenome
ERR3218507	4064	15	0.369094	-	-	soil metagenome
ERR3218508	3632	12	0.330396	-	-	soil metagenome
ERR3218510	5707	13	0.22779	-	-	soil metagenome
ERR3218511	2955	5	0.169205	-	-	soil metagenome
ERR3218512	5313	55	1.0352	-	-	soil metagenome
ERR3218514	2522	7	0.277557	-	-	soil metagenome
ERR3218516	8975	3	0.0334262	-	-	soil metagenome
ERR3218517	10979	9	0.0819747	-	-	soil metagenome
ERR3218520	6843	1	0.0146135	-	-	soil metagenome
ERR3218524	8000	1	0.0125	-	-	soil metagenome
ERR3218526	10487	13	0.123963	-	-	soil metagenome
ERR3218533	4806	3	0.062422	-	-	soil metagenome
ERR3218535	8641	12	0.138873	-	-	soil metagenome
ERR3218538	12827	5	0.0389803	-	-	soil metagenome
ERR3218544	10063	4	0.0397496	-	-	soil metagenome
ERR3218548	6597	7	0.106109	-	-	soil metagenome
ERR3218551	4672	5	0.107021	-	-	soil metagenome
ERR3218552	4823	15	0.31101	-	-	soil metagenome
ERR3218554	4151	9	0.216815	-	-	soil metagenome
ERR3218555	7984	31	0.388277	-	-	soil metagenome
ERR3218556	4016	6	0.149402	-	-	soil metagenome
ERR3218557	7807	6	0.0768541	-	-	soil metagenome
ERR3218572	3095	3	0.0969305	-	-	soil metagenome
ERR3218575	2770	8	0.288809	-	-	soil metagenome
ERR3218576	1770	8	0.451977	-	-	soil metagenome
ERR3218577	2137	5	0.233973	-	-	soil metagenome
ERR3218578	3845	17	0.442133	-	-	soil metagenome
ERR3218581	2480	1	0.0403226	-	-	soil metagenome
ERR3218585	2180	2	0.0917431	-	-	soil metagenome
ERR3218589	2102	9	0.428164	-	-	soil metagenome
ERR3218611	7097	12	0.169086	-	-	soil metagenome
ERR3218613	9703	1	0.0103061	-	-	soil metagenome
ERR3218614	7451	6	0.0805261	-	-	soil metagenome
ERR3218615	17366	36	0.207302	-	-	soil metagenome
ERR3218619	15596	22	0.141062	-	-	soil metagenome
ERR3218625	5163	15	0.290529	-	-	soil metagenome
ERR3218626	5332	12	0.225056	-	-	soil metagenome
ERR3218627	9698	3	0.0309342	-	-	soil metagenome
ERR3218628	10198	5	0.0490292	-	-	soil metagenome
ERR3218635	3188	7	0.219573	-	-	soil metagenome
ERR3218638	5661	28	0.494612	-	-	soil metagenome
ERR3218647	9056	8	0.0883392	-	-	soil metagenome
ERR3218648	7550	5	0.0662252	-	-	soil metagenome
ERR3218652	4735	24	0.506864	-	-	soil metagenome
ERR3218655	5507	17	0.308698	-	-	soil metagenome
ERR3218657	8438	2	0.0237023	-	-	soil metagenome
ERR3218659	2265	7	0.309051	-	-	soil metagenome
ERR333704	13930	24	0.17229	-	-	soil metagenome
ERR333713	17231	26	0.150891	-	-	soil metagenome
ERR338455	10623	14	0.13179	46.4203	0.124819	soil metagenome
ERR338459	9692	30	0.309534	46.4203	0.124819	soil metagenome
ERR359765	5447	48	0.881219	47.2317	5.10322	soil metagenome
ERR359785	7827	46	0.587709	46.4004	0.082115	soil metagenome
ERR359803	9047	24	0.265281	49.0285	2.17532	soil metagenome
ERR359804	6880	19	0.276163	49.0285	2.17532	soil metagenome
ERR413133	5625	23	0.408889	21.11	64.1	soil metagenome
ERR413134	7364	30	0.407387	21.11	64.1	soil metagenome
ERR413139	1273	6	0.471328	21.11	64.1	soil metagenome
ERR413140	2306	2	0.0867303	21.11	64.1	soil metagenome
ERR413142	8709	31	0.355954	21.11	64.1	soil metagenome
ERR413147	7136	23	0.322309	21.11	64.1	soil metagenome
ERR413159	2757	11	0.398984	21.11	64.1	soil metagenome
ERR413175	4874	23	0.471892	21.11	64.1	soil metagenome
ERR413191	6193	11	0.17762	21.11	64.1	soil metagenome
ERR413193	6279	23	0.3663	21.11	64.1	soil metagenome
ERR413194	4927	29	0.588593	21.11	64.1	soil metagenome
ERR413200	7279	20	0.274763	21.11	64.1	soil metagenome
ERR413201	6942	11	0.158456	21.11	64.1	soil metagenome
ERR413214	6803	29	0.426283	21.11	64.1	soil metagenome
ERR413223	6061	14	0.230985	21.11	64.1	soil metagenome
ERR413234	8260	33	0.399516	21.11	64.1	soil metagenome
ERR413240	4397	6	0.136457	21.11	64.1	soil metagenome
ERR413242	7477	23	0.30761	21.11	64.1	soil metagenome
ERR413243	5897	18	0.30524	21.11	64.1	soil metagenome
ERR413245	6000	22	0.366667	21.11	64.1	soil metagenome
ERR413254	5384	12	0.222883	21.11	64.1	soil metagenome
ERR413255	5802	19	0.327473	21.11	64.1	soil metagenome
ERR413263	5808	11	0.189394	21.11	64.1	soil metagenome
ERR413264	5773	28	0.485016	21.11	64.1	soil metagenome
ERR413270	6865	18	0.2622	21.11	64.1	soil metagenome
ERR413271	7052	7	0.0992626	21.11	64.1	soil metagenome
ERR413273	760	6	0.789474	21.11	64.1	soil metagenome
ERR413274	7338	26	0.35432	21.11	64.1	soil metagenome
ERR413278	6428	7	0.108899	21.11	64.1	soil metagenome
ERR413279	5994	19	0.316984	21.11	64.1	soil metagenome
ERR413285	4056	29	0.71499	21.11	64.1	soil metagenome
ERR413288	3281	13	0.396221	21.11	64.1	soil metagenome
ERR483010	21193	45	0.212334	43.63	116.7	soil metagenome
ERR483011	12169	28	0.230093	43.63	116.7	soil metagenome
ERR483014	18952	32	0.168848	43.63	116.7	soil metagenome
ERR483015	19020	39	0.205047	43.63	116.7	soil metagenome
ERR483022	19924	2	0.0100381	43.63	116.7	soil metagenome
ERR483030	22734	13	0.0571831	43.63	116.7	soil metagenome
ERR483035	22781	37	0.162416	43.63	116.7	soil metagenome
ERR483036	19028	43	0.225983	43.63	116.7	soil metagenome
ERR483040	14285	31	0.217011	43.63	116.7	soil metagenome
ERR483042	12280	38	0.309446	43.63	116.7	soil metagenome
ERR483043	9617	29	0.301549	43.63	116.7	soil metagenome
ERR483044	14882	45	0.302379	43.63	116.7	soil metagenome
ERR483045	16478	36	0.218473	43.63	116.7	soil metagenome
ERR483047	16347	56	0.342571	43.63	116.7	soil metagenome
ERR483048	13154	40	0.30409	43.63	116.7	soil metagenome
ERR483049	12472	35	0.280629	43.63	116.7	soil metagenome
ERR483050	12514	33	0.263705	43.63	116.7	soil metagenome
ERR483051	12491	33	0.26419	43.63	116.7	soil metagenome
ERR494113	11432	35	0.306158	46.4138	0.122089	soil metagenome
ERR494127	9374	16	0.170685	46.4138	0.122089	soil metagenome
ERR494131	10734	9	0.0838457	46.4138	0.122089	soil metagenome
ERR494139	8839	4	0.045254	46.4138	0.122089	soil metagenome
ERR494142	7327	65	0.88713	46.4138	0.122089	soil metagenome
ERR494143	6966	77	1.10537	46.4138	0.122089	soil metagenome
ERR494145	10236	91	0.889019	46.4138	0.122089	soil metagenome
ERR494153	7582	34	0.44843	46.4138	0.122089	soil metagenome
ERR494161	7215	16	0.22176	46.4138	0.122089	soil metagenome
ERR494165	7329	50	0.682221	46.4138	0.122089	soil metagenome
ERR494191	14390	4	0.0277971	46.4138	0.122089	soil metagenome
ERR494195	11273	27	0.23951	46.4138	0.122089	soil metagenome
ERR527331	4478	9	0.200983	31.698	34.7655	soil metagenome
ERR571396	9337	30	0.321302	42.1706	-85.6855	soil metagenome
ERR571397	2891	7	0.242131	42.7287	-84.6419	soil metagenome
ERR571399	2263	23	1.01635	42.3285	-85.6725	soil metagenome
ERR571400	9845	56	0.568817	42.8012	-84.3934	soil metagenome
ERR571403	3878	15	0.386797	42.2637	-85.6458	soil metagenome
ERR571404	4499	8	0.177817	42.8178	-84.4026	soil metagenome
ERR571406	4364	15	0.343721	42.395	-85.3733	soil metagenome
ERR571409	5498	18	0.327392	42.395	-85.3733	soil metagenome
ERR571411	6337	37	0.583872	42.395	-85.3733	soil metagenome
ERR571412	8930	40	0.447928	42.395	-85.3733	soil metagenome
ERR571425	6100	8	0.131148	43.0577	-89.283	soil metagenome
ERR571428	10138	41	0.404419	43.3028	-89.3453	soil metagenome
ERR571429	8918	22	0.246692	43.3028	-89.3453	soil metagenome
ERR571430	5513	5	0.0906947	43.3028	-89.3453	soil metagenome
ERR571431	9035	36	0.39845	43.3028	-89.3453	soil metagenome
ERR571436	14179	48	0.338529	43.3028	-89.3453	soil metagenome
ERR653160	13568	11	0.0810731	-	-	freshwater metagenome
ERR653162	15724	52	0.330705	-	-	freshwater metagenome
ERR653163	18563	73	0.393255	-	-	freshwater metagenome
ERR653167	18219	7	0.0384214	-	-	freshwater metagenome
ERR653169	16917	26	0.153692	-	-	freshwater metagenome
ERR653171	29075	39	0.134136	-	-	freshwater metagenome
ERR653184	24798	29	0.116945	-	-	freshwater metagenome
ERR653187	11160	298	2.67025	-	-	freshwater metagenome
ERR653192	13813	27	0.195468	-	-	freshwater metagenome
ERR653206	13891	29	0.208768	-	-	freshwater metagenome
ERR653215	11444	80	0.699056	-	-	freshwater metagenome
ERR653225	12350	18	0.145749	-	-	freshwater metagenome
ERR653226	14920	19	0.127346	-	-	freshwater metagenome
ERR653228	15070	22	0.145985	-	-	freshwater metagenome
ERR653230	18242	53	0.290538	-	-	freshwater metagenome
ERR653240	14841	4	0.0269524	-	-	freshwater metagenome
ERR653242	12947	6	0.0463428	-	-	freshwater metagenome
ERR653250	12354	12	0.0971345	-	-	freshwater metagenome
ERR653255	15108	39	0.258141	-	-	freshwater metagenome
ERR653257	22045	10	0.0453618	-	-	freshwater metagenome
ERR653259	18331	10	0.0545524	-	-	freshwater metagenome
ERR653261	22991	75	0.326215	-	-	freshwater metagenome
ERR657871	11563	6	0.0518896	-	-	soil metagenome
ERR657874	6706	37	0.551745	-	-	soil metagenome
ERR658137	55242	13	0.0235328	-	-	freshwater metagenome
ERR744562	14063	53	0.376875	51.9951	5.78954	soil metagenome
ERR744582	11615	13	0.111924	54.3001	-2.04526	soil metagenome
ERR744583	13126	27	0.205699	54.298	-2.04474	soil metagenome
ERR833640	14742	32	0.217067	43.6321	112.171	soil metagenome
ERR833652	8435	27	0.320095	43.6321	112.171	soil metagenome
ERR833655	3386	16	0.472534	43.6321	112.171	soil metagenome
ERR833659	5290	16	0.302457	43.6321	112.171	soil metagenome
ERR867787	2119837	13	0.000613255	-32	115.417	marine metagenome
ERR876035	27729	6	0.021638	33.1498	119.162	soil metagenome
ERR952644	165364	12	0.00725672	-	-	soil metagenome
ERR952648	227925	2	0.000877482	-	-	soil metagenome
ERR952654	167046	1	0.000598638	-	-	soil metagenome
ERR952677	136432	2	0.00146593	-	-	soil metagenome
ERR952716	190032	3	0.00157868	-	-	soil metagenome
ERR952760	146934	23	0.0156533	-	-	soil metagenome
ERR952835	141679	3	0.00211746	-	-	soil metagenome
ERR952856	78933	43	0.0544766	-	-	soil metagenome
ERR985495	29923	267	0.89229	-	-	soil metagenome
ERR985496	30416	16	0.0526039	-	-	soil metagenome
ERR985497	8771	3	0.0342036	-	-	soil metagenome
ERR985498	5681	2	0.0352051	-	-	soil metagenome
ERR985499	5875	1	0.0170213	-	-	soil metagenome
ERR985501	78196	65	0.0831245	-	-	soil metagenome
ERR985502	18393	9	0.0489317	-	-	soil metagenome
ERR985503	34712	12	0.0345702	-	-	soil metagenome
ERR995676	37599	6	0.0159579	46.646	8.46	soil metagenome
SRR060997	32894	198	0.601933	-	-	soil metagenome
SRR061002	26709	2	0.00748811	-	-	soil metagenome
SRR061003	29746	1	0.0033618	-	-	soil metagenome
SRR061008	34439	58	0.168414	-	-	soil metagenome
SRR064356	29038	8	0.0275501	-	-	soil metagenome
SRR064370	21184	85	0.401246	-	-	soil metagenome
SRR064371	19527	35	0.179239	-	-	soil metagenome
SRR064372	25285	61	0.24125	-	-	soil metagenome
SRR064373	20777	61	0.293594	-	-	soil metagenome
SRR064374	20623	115	0.55763	-	-	soil metagenome
SRR064375	22881	53	0.231633	-	-	soil metagenome
SRR064378	17508	103	0.588302	-	-	soil metagenome
SRR064382	19604	149	0.760049	-	-	soil metagenome
SRR096427	34007	63	0.185256	-	-	soil metagenome
SRR1041097	5004	6	0.119904	-	-	soil metagenome
SRR1106900	793052	347	0.043755	-	-	soil metagenome
SRR1107688	19990	57	0.285143	-	-	soil metagenome
SRR1207122	5144	21	0.408243	52.2333	37.3833	soil metagenome
SRR1207155	4033	5	0.123977	52.2333	37.3833	soil metagenome
SRR1217740	3810	1	0.0262467	-38.5289	142.812	groundwater metagenome
SRR1217741	2239	9	0.401965	-38.5289	142.812	groundwater metagenome
SRR1254130	197513	47	0.0237959	-84.24	-153.694	freshwater metagenome
SRR1370915	205171	27	0.0131598	44.0307	-72.1307	soil metagenome
SRR1370951	205230	27	0.013156	44.0307	-72.1307	soil metagenome
SRR1370961	205524	27	0.0131372	43.577	-71.983	soil metagenome
SRR1370985	205162	27	0.0131603	44.0307	-72.1307	soil metagenome
SRR1371001	204923	27	0.0131757	44.0307	-72.1307	soil metagenome
SRR1421656	13258	30	0.226278	41.9167	-93.75	soil metagenome
SRR1421679	14905	17	0.114056	41.9167	-93.75	soil metagenome
SRR1421694	30280	35	0.115588	41.9167	-93.75	soil metagenome
SRR1421702	9615	43	0.447218	41.9167	-93.75	soil metagenome
SRR1421706	13635	24	0.176018	41.9167	-93.75	soil metagenome
SRR1448323	13685	5	0.0365364	39.065	121.979	marine sediment metagenome
SRR1521969	29499	8	0.0271196	30.703	102.744	freshwater metagenome
SRR1542606	151229	981	0.648685	31.0777	102.965	freshwater metagenome
SRR1542628	110735	27	0.0243825	31.0934	102.957	freshwater metagenome
SRR1542629	134067	30	0.0223769	30.587	104.31	freshwater metagenome
SRR1542634	128180	198	0.15447	31.0977	102.956	freshwater metagenome
SRR1542638	128566	10	0.00777811	30.5891	104.311	freshwater metagenome
SRR1542646	143555	311	0.216642	31.0346	102.93	freshwater metagenome
SRR1552492	15299	481	3.144	40.968	-124.226	aquatic metagenome
SRR1553095	11862	2	0.0168606	40.968	-124.226	aquatic metagenome
SRR1553099	14541	243	1.67114	40.968	-124.226	aquatic metagenome
SRR1553106	7118	502	7.05254	40.968	-124.226	aquatic metagenome
SRR1553108	9172	327	3.5652	40.968	-124.226	aquatic metagenome
SRR1553219	14682	347	2.36344	40.968	-124.226	aquatic metagenome
SRR1553240	9366	323	3.44864	40.968	-124.226	aquatic metagenome
SRR1553256	13868	557	4.01644	40.968	-124.226	aquatic metagenome
SRR1553258	15416	235	1.52439	40.968	-124.226	aquatic metagenome
SRR1553261	14168	169	1.19283	40.968	-124.226	aquatic metagenome
SRR1553270	14706	2	0.0135999	40.968	-124.226	aquatic metagenome
SRR1553316	14799	2	0.0135144	40.968	-124.226	aquatic metagenome
SRR1554325	101652	53	0.0521387	-	-	freshwater metagenome
SRR1559255	35785	1	0.00279447	36	121	marine sediment metagenome
SRR1559256	51268	4	0.00780214	36	122	marine sediment metagenome
SRR1560277	121784	277	0.227452	-3.424616	36.6795	freshwater sediment metagenome
SRR1562980	14814	6	0.0405022	30.54	120.7	freshwater sediment metagenome
SRR1585620	87625	9	0.010271	-	-	soil metagenome
SRR1587075	51744	1409	2.72302	46.4622	8.1622	freshwater metagenome
SRR1612093	101756	32	0.0314478	42.96	-85.66	soil metagenome
SRR1620852	39850	378	0.948557	47.0028	8.33294	freshwater metagenome
SRR1620853	9375	38	0.405333	47.0028	8.33294	freshwater metagenome
SRR1620854	32336	1014	3.13582	47.0028	8.33294	freshwater metagenome
SRR1620855	21411	161	0.75195	47.0028	8.33294	freshwater metagenome
SRR1620858	38881	3	0.00771585	47.0028	8.33294	freshwater metagenome
SRR1620859	37816	712	1.8828	47.0028	8.33294	freshwater metagenome
SRR1620860	30009	457	1.52288	47.0028	8.33294	freshwater metagenome
SRR1620861	9881	189	1.91276	47.0028	8.33294	freshwater metagenome
SRR1620865	88309	827	0.936484	47.0028	8.33294	freshwater metagenome
SRR1620867	64226	1	0.001557	47.0028	8.33294	freshwater metagenome
SRR1620869	61305	141	0.229998	47.0028	8.33294	freshwater metagenome
SRR1620870	48573	859	1.76847	47.0028	8.33294	freshwater metagenome
SRR1620871	51654	472	0.913772	47.0028	8.33294	freshwater metagenome
SRR1620873	48830	69	0.141307	47.0028	8.33294	freshwater metagenome
SRR1620874	70545	2649	3.75505	47.0028	8.33294	freshwater metagenome
SRR1620876	63554	4	0.00629386	47.0028	8.33294	freshwater metagenome
SRR1620879	59284	284	0.47905	47.0028	8.33294	freshwater metagenome
SRR1620882	45351	1640	3.61624	47.0028	8.33294	freshwater metagenome
SRR1620884	68209	119	0.174464	47.0028	8.33294	freshwater metagenome
SRR1620886	94304	1476	1.56515	47.0028	8.33294	freshwater metagenome
SRR1620890	62498	1673	2.67689	47.0028	8.33294	freshwater metagenome
SRR1620893	72113	1274	1.76667	47.0028	8.33294	freshwater metagenome
SRR1620895	64239	1	0.00155669	47.0028	8.33294	freshwater metagenome
SRR1620896	58927	5	0.00848507	47.0028	8.33294	freshwater metagenome
SRR1646680	656567	3544	0.539777	38.3361	-77.0508	soil metagenome
SRR1649627	218131	1	0.00045844	37.8629	-122.3132	marine sediment metagenome
SRR1706032	40684	462	1.13558	-36.22456597	175.07	soil metagenome
SRR1706037	18371	92	0.500789	-36.22456597	175.07	soil metagenome
SRR1706042	16375	17	0.103817	-36.21828298	175.07	soil metagenome
SRR1706047	20589	17	0.0825684	-36.21828298	175.07	soil metagenome
SRR1706057	16330	16	0.0979792	-36.21672898	175.074	soil metagenome
SRR1706062	30021	320	1.06592	-36.21282997	175.075	soil metagenome
SRR1706067	17621	195	1.10663	-36.21282997	175.075	soil metagenome
SRR1706072	68027	337	0.495392	-36.21535703	175.075	soil metagenome
SRR1706082	15505	137	0.883586	-36.21347898	175.076	soil metagenome
SRR1706092	15823	61	0.385515	-36.21174602	175.079	soil metagenome
SRR1706097	28488	101	0.354535	-36.21174602	175.079	soil metagenome
SRR1706102	21638	107	0.4945	-36.21001298	175.079	soil metagenome
SRR1706107	20962	71	0.338708	-36.21001298	175.079	soil metagenome
SRR1706112	24681	52	0.210688	-36.20151096	175.072	soil metagenome
SRR1706122	14237	66	0.463581	-36.19910401	175.076	soil metagenome
SRR1706127	27121	123	0.453523	-36.19910401	175.076	soil metagenome
SRR1721806	10496	3	0.0285823	-39.0858	177.911	soil metagenome
SRR1721810	10911	7	0.0641554	-	-	soil metagenome
SRR1721811	4961	2	0.0403145	-	-	soil metagenome
SRR1721817	1304	1	0.0766871	-	-	soil metagenome
SRR1740125	11519	3	0.0260439	-36.4059	174.655	soil metagenome
SRR1740127	33985	98	0.288363	-43.5241	172.628	soil metagenome
SRR1740128	71603	11	0.0153625	-43.5241	172.628	soil metagenome
SRR1740131	6178	2	0.0323729	-36.88	174.9	soil metagenome
SRR1740133	20986	1	0.00476508	-36.7799	174.715	soil metagenome
SRR1740136	66970	5	0.00746603	-35.3803	174.076	soil metagenome
SRR1740137	13763	1	0.00726586	-35.3803	174.076	soil metagenome
SRR1740138	5437	4	0.07357	-35.3803	174.076	soil metagenome
SRR1740139	100395	2	0.00199213	-43.5653	172.623	soil metagenome
SRR1740141	12364	3	0.024264	-36.9142	174.916	soil metagenome
SRR1740152	4805	1	0.0208117	-39.3879	176.827	soil metagenome
SRR1740162	1623	1	0.0616143	-	-	soil metagenome
SRR1740165	8280	1	0.0120773	-40.4561	175.834	soil metagenome
SRR1740330	136405	4	0.00293244	-43.5076	172.578	soil metagenome
SRR1759595	114566	22514	19.6516	41.53	-70.45	groundwater metagenome
SRR1768561	407767	21	0.00515	51.27	2.61	seawater metagenome
SRR1768581	43115	1	0.00231938	51.68	2.42	seawater metagenome
SRR1770761	28978	15	0.0517634	-31.782138	117.611	soil metagenome
SRR1770781	34118	32	0.0937921	-29.81161	30.7157	soil metagenome
SRR1778127	497696	34	0.00683148	-41.05	-71.57	freshwater metagenome
SRR1778134	477459	95	0.019897	-41.05	-71.57	freshwater metagenome
SRR1778136	592928	62	0.0104566	-41.05	-71.57	freshwater metagenome
SRR1778138	396670	120	0.0302518	-41.17	-71.38	freshwater metagenome
SRR1778140	397942	95	0.0238728	-41.17	-71.38	freshwater metagenome
SRR1778142	489845	294	0.060019	-41.17	-71.38	freshwater metagenome
SRR1778149	474177	217	0.0457635	-41.17	-71.38	freshwater metagenome
SRR1797656	5983	3	0.0501421	-19.47	47.06	soil metagenome
SRR1797683	2845	4	0.140598	-19.47	47.06	soil metagenome
SRR1797693	6583	5	0.0759532	-19.47	47.06	soil metagenome
SRR1805142	25065	58	0.231398	41.36	47.89	soil metagenome
SRR1805144	28949	5	0.0172718	41.36	47.89	soil metagenome
SRR1805149	35530	4	0.0112581	43.87	46.65	soil metagenome
SRR1805169	25418	5	0.0196711	46.74	142.13	soil metagenome
SRR1805193	18221	1	0.00548817	44.8	44.2	soil metagenome
SRR1805195	14293	6	0.0419786	44.4	42.78	soil metagenome
SRR1818161	35325	1	0.00283086	-19.267661	147.06	seawater metagenome
SRR1818205	53689	2	0.00372516	-19.267661	147.06	seawater metagenome
SRR1819869	3257	370	11.3601	-17.99267	145.942	freshwater metagenome
SRR1824250	24835	2	0.00805315	18.9	-104.5	marine metagenome
SRR1824433	65544	2	0.00305139	44.6696	-125.103934	marine metagenome
SRR1914349	2954	10	0.338524	37.62	101.2	soil metagenome
SRR1918203	143839	3	0.00208567	29.1	-92.2	marine metagenome
SRR1927891	22751	8	0.0351633	32.3704	-64.69545	seawater metagenome
SRR1944194	2027	9	0.444006	43.3	-89.38	soil metagenome
SRR1965401	31464	287	0.912154	43.53	116.55	soil metagenome
SRR1965868	29524	890	3.0145	43.55	116.67	soil metagenome
SRR1971336	8547	68	0.795601	-	-	soil metagenome
SRR1971341	26701	251	0.94004	-	-	soil metagenome
SRR1971350	21510	185	0.860065	-	-	soil metagenome
SRR1971355	8208	129	1.57164	-	-	soil metagenome
SRR1971519	17140	46	0.268378	-	-	soil metagenome
SRR1971520	12549	86	0.685314	-	-	soil metagenome
SRR1971524	12152	21	0.172811	-	-	soil metagenome
SRR1971525	29037	171	0.588904	-	-	soil metagenome
SRR1971526	7229	86	1.18965	-	-	soil metagenome
SRR1971527	13836	19	0.137323	-	-	soil metagenome
SRR1971528	2658	7	0.263356	-	-	soil metagenome
SRR1971530	3128	9	0.287724	-	-	soil metagenome
SRR1971532	5688	36	0.632911	-	-	soil metagenome
SRR1971537	16046	114	0.710457	-	-	soil metagenome
SRR1971542	7972	64	0.80281	-	-	soil metagenome
SRR1971546	8012	48	0.599101	-	-	soil metagenome
SRR1980867	104909	1	0.000953207	13.88	-116.47	seawater metagenome
SRR1981239	7452	5	0.0670961	31.29	117.75	soil metagenome
SRR1982374	24739	21	0.0848862	24.964	102.643	freshwater metagenome
SRR1993018	38600	1	0.00259067	1.0295	154.762	marine metagenome
SRR2004057	30141	71	0.23556	43.93	126.54	soil metagenome
SRR2005218	66439	41	0.0617107	33.5191	-101.603134	soil metagenome
SRR2005222	70769	25	0.0353262	33.775	-102.402567	soil metagenome
SRR2005226	87642	17	0.0193971	33.1676	-101.92316	soil metagenome
SRR2005245	47822	18	0.0376396	33.611	-102.634639	soil metagenome
SRR2005248	47611	445	0.934658	33.9092	-102.39825	soil metagenome
SRR2005257	45305	420	0.92705	33.7646	-101.994333	soil metagenome
SRR2005259	42699	11	0.0257617	33.5191	-101.603134	soil metagenome
SRR2005260	62595	409	0.653407	33.518	-101.603118	soil metagenome
SRR2005263	47293	30	0.0634343	33.1705	-101.922604	soil metagenome
SRR2005973	45201	1	0.00221234	56.2333	9.5167	marine metagenome
SRR2015545	251095	3	0.00119477	-33.305517	33.4344	marine metagenome
SRR2015550	2489	115	4.62033	47.781	11.3188	freshwater metagenome
SRR2015607	9659	333	3.44756	47.8054	11.2986	freshwater metagenome
SRR2020038	31364	52	0.165795	41.3269	-81.17250907	riverine metagenome
SRR2020051	110551	9	0.00814104	41.2797	-81.22239229	riverine metagenome
SRR2020061	69523	34	0.0489047	41.1217	-81.51962757	riverine metagenome
SRR2020064	87748	30	0.0341888	41.1298	-81.5381261	riverine metagenome
SRR2020065	77712	48	0.0617665	41.1334	-81.54780149	riverine metagenome
SRR2020069	74129	35	0.047215	41.1556	-81.57106698	riverine metagenome
SRR2020071	61531	107	0.173896	-	-	riverine metagenome
SRR2027989	22200	3	0.0135135	30.3	120.2	soil metagenome
SRR2027995	23308	7	0.0300326	30.3	120.2	soil metagenome
SRR2035270	75206	98	0.130309	30.48	106.18	soil metagenome
SRR2035279	81078	71	0.08757	30.48	106.35	soil metagenome
SRR2035280	87402	52	0.0594952	30.48	106.2	soil metagenome
SRR2035287	81777	14	0.0171197	30.48	106.27	soil metagenome
SRR2035289	70130	14	0.0199629	30.48	106.06	soil metagenome
SRR2035297	35220	30	0.0851789	30.48	106.46	soil metagenome
SRR2035298	67719	17	0.0251037	30.48	106.47	soil metagenome
SRR2035300	97987	40	0.0408217	30.48	106.49	soil metagenome
SRR2035301	84079	56	0.066604	30.48	106.5	soil metagenome
SRR2035304	95148	23	0.0241729	30.48	106.61	soil metagenome
SRR2035305	75509	32	0.0423791	30.48	106.62	soil metagenome
SRR2035307	73352	17	0.0231759	30.48	106.64	soil metagenome
SRR2035309	35748	26	0.0727313	30.48	106.66	soil metagenome
SRR2035312	94880	17	0.0179174	30.48	106.53	soil metagenome
SRR2035315	75139	12	0.0159704	30.48	106.56	soil metagenome
SRR2035316	65423	24	0.0366843	30.48	106.57	soil metagenome
SRR2035320	89630	9	0.0100413	30.48	106.37	soil metagenome
SRR2035322	63640	27	0.0424261	30.48	106.39	soil metagenome
SRR2035324	85014	15	0.0176442	30.48	106.41	soil metagenome
SRR2035325	88632	19	0.021437	30.48	106.42	soil metagenome
SRR2035952	29224	26	0.088968	31.21	34.27	soil metagenome
SRR2035956	35781	12	0.0335374	31.21	34.27	soil metagenome
SRR2043075	7529	84	1.11569	36.871	109.349	soil metagenome
SRR2043076	6742	113	1.67606	36.871	109.349	soil metagenome
SRR2043077	5640	98	1.73759	36.872	109.349	soil metagenome
SRR2043079	4829	168	3.47898	36.872	109.348	soil metagenome
SRR2043080	7476	50	0.668807	36.872	109.348	soil metagenome
SRR2043081	7806	260	3.33077	36.87	109.35	soil metagenome
SRR2043082	8513	189	2.22013	36.87	109.35	soil metagenome
SRR2043083	6915	145	2.09689	36.87	109.35	soil metagenome
SRR2043084	7409	112	1.51167	36.87	109.35	soil metagenome
SRR2043085	8069	73	0.904697	36.87	109.35	soil metagenome
SRR2043086	6987	73	1.0448	36.87	109.35	soil metagenome
SRR2043088	7945	27	0.339836	36.865	109.35	soil metagenome
SRR2043097	9310	142	1.52524	36.869	109.348	soil metagenome
SRR2043101	9708	164	1.68933	36.871	109.349	soil metagenome
SRR2043103	5584	93	1.66547	36.871	109.349	soil metagenome
SRR2043105	9401	167	1.77641	36.872	109.349	soil metagenome
SRR2043107	4982	94	1.88679	36.872	109.349	soil metagenome
SRR2043109	6164	36	0.584036	36.872	109.348	soil metagenome
SRR2043111	8257	42	0.508659	36.872	109.348	soil metagenome
SRR2043112	7317	60	0.820008	36.87	109.35	soil metagenome
SRR2043113	8038	43	0.534959	36.87	109.35	soil metagenome
SRR2043114	4199	66	1.5718	36.87	109.35	soil metagenome
SRR2043115	6498	70	1.07725	36.87	109.35	soil metagenome
SRR2043116	4579	23	0.502293	36.87	109.35	soil metagenome
SRR2043117	8015	69	0.860886	36.87	109.35	soil metagenome
SRR2043119	7011	33	0.470689	36.865	109.35	soil metagenome
SRR2043126	8221	26	0.316263	36.869	109.348	soil metagenome
SRR2043128	8742	178	2.03615	36.869	109.348	soil metagenome
SRR2043129	8946	83	0.927789	36.869	109.348	soil metagenome
SRR2043130	7889	87	1.1028	36.871	109.349	soil metagenome
SRR2043131	7066	85	1.20294	36.871	109.349	soil metagenome
SRR2043132	5888	127	2.15693	36.872	109.349	soil metagenome
SRR2043133	8321	98	1.17774	36.872	109.349	soil metagenome
SRR2043134	4983	43	0.862934	36.872	109.348	soil metagenome
SRR2043135	7101	61	0.859034	36.872	109.348	soil metagenome
SRR2043136	4937	94	1.90399	36.87	109.35	soil metagenome
SRR2043137	6712	136	2.02622	36.87	109.35	soil metagenome
SRR2043138	4830	121	2.50518	36.87	109.35	soil metagenome
SRR2043139	4753	59	1.24132	36.87	109.35	soil metagenome
SRR2043140	6389	51	0.798247	36.87	109.35	soil metagenome
SRR2043141	6952	130	1.86997	36.87	109.35	soil metagenome
SRR2043144	4313	34	0.788314	36.87	109.349	soil metagenome
SRR2043148	8683	7	0.0806173	36.865	109.351	soil metagenome
SRR2056527	51573	5	0.009695	-	-	aquatic metagenome
SRR2062391	30168	27	0.0894988	-34.9	138.9	soil metagenome
SRR2062393	33573	11	0.0327644	-34.9	138.9	soil metagenome
SRR2062401	28357	11	0.0387911	-34.9	138.9	soil metagenome
SRR2062406	38022	9	0.0236705	-34.9	138.9	soil metagenome
SRR2062408	24154	6	0.0248406	-34.9	138.9	soil metagenome
SRR2062411	32369	12	0.0370725	-34.9	138.9	soil metagenome
SRR2062413	27237	10	0.0367148	-34.9	138.9	soil metagenome
SRR2062415	25621	23	0.0897701	-34.9	138.9	soil metagenome
SRR2062419	37177	13	0.0349679	-34.9	138.9	soil metagenome
SRR2062430	30786	26	0.084454	-34.9	138.9	soil metagenome
SRR2062433	30644	4	0.0130531	-34.9	138.9	soil metagenome
SRR2062434	36414	3	0.00823859	-34.9	138.9	soil metagenome
SRR2063424	12901	1	0.00775134	-	-	aquatic metagenome
SRR2063451	33141	1	0.00301741	-	-	aquatic metagenome
SRR2064995	30146	16	0.053075	32.03	118.43	freshwater metagenome
SRR2068724	11886	1	0.00841326	48.6	-123.5	marine metagenome
SRR2071289	14318	2	0.0139684	48.6	-123.5	marine metagenome
SRR2076895	155840	1	0.000641684	49	-123	freshwater metagenome
SRR2076905	186757	13	0.00696092	49	-123	freshwater metagenome
SRR2076933	17831	22	0.123381	49	-123	freshwater metagenome
SRR2076935	96605	43	0.0445112	49	-123	freshwater metagenome
SRR2076989	21034	1	0.00475421	49	-123	freshwater metagenome
SRR2077061	181698	5	0.00275182	49	-123	freshwater metagenome
SRR2077063	15453	11	0.0711836	49	-123	freshwater metagenome
SRR2077065	275858	76	0.0275504	49	-123	freshwater metagenome
SRR2082599	51500	5	0.00970874	31.59	120.92	soil metagenome
SRR2082600	50457	2	0.00396377	31.59	120.92	soil metagenome
SRR2082896	20854	75	0.359643	38.11	-121.65	wetland metagenome
SRR2082898	39809	126	0.316511	38.11	-121.65	wetland metagenome
SRR2082899	13913	32	0.230001	38.11	-121.65	wetland metagenome
SRR2082901	12250	56	0.457143	38.11	-121.65	wetland metagenome
SRR2082905	7840	33	0.420918	38.11	-121.65	wetland metagenome
SRR2083873	307115	213	0.0693551	49	-123	freshwater metagenome
SRR2083874	310227	35	0.0112821	49	-123	freshwater metagenome
SRR2083877	308585	155	0.0502293	49	-123	freshwater metagenome
SRR2083902	312329	326	0.104377	49	-123	freshwater metagenome
SRR2083906	290660	430	0.147939	49	-123	freshwater metagenome
SRR2083914	314919	406	0.128922	49	-123	freshwater metagenome
SRR2083918	203274	276	0.135777	49	-123	freshwater metagenome
SRR2083922	324773	196	0.0603498	49	-123	freshwater metagenome
SRR2083931	350186	546	0.155917	49	-123	freshwater metagenome
SRR2083934	359141	318	0.0885446	49	-123	freshwater metagenome
SRR2083939	297683	625	0.209955	49	-123	freshwater metagenome
SRR2083941	304150	116	0.0381391	49	-123	freshwater metagenome
SRR2083946	192241	229	0.119121	49	-123	freshwater metagenome
SRR2084007	24532	38	0.1549	49	-123	freshwater metagenome
SRR2084037	220462	910	0.41277	49	-123	freshwater metagenome
SRR2085301	261735	34	0.0129902	29.563	-95.091	wastewater metagenome
SRR2085303	377204	133	0.0352594	29.563	-95.091	wastewater metagenome
SRR2094616	2924	3	0.102599	-10.1719	-62.7877	soil metagenome
SRR2127220	53533	24	0.0448322	31.64	120.74	soil metagenome
SRR2153586	2317	1	0.0431593	-33.11	-71.71	soil metagenome
SRR2153625	2879	3	0.104203	-33.11	-71.71	soil metagenome
SRR2158165	48335	8	0.0165512	40.83	-96.66	soil metagenome
SRR2170664	288730	93	0.03221	-19.51	-43.48	soil metagenome
SRR2170668	94790	31	0.0327039	-19.56	-43.75	soil metagenome
SRR2192503	12038	799	6.63732	-27.4806	152.997	terrestrial metagenome
SRR2231135	35811	336	0.938259	-37.63	50.93	marine sediment metagenome
SRR2237903	66152	174	0.263031	32.704	35.18	terrestrial metagenome
SRR2237918	165442	46	0.0278043	32.704	35.194	terrestrial metagenome
SRR2237921	104397	45	0.0431047	32.704	35.196	terrestrial metagenome
SRR2237932	169072	17	0.0100549	32.704	35.206	terrestrial metagenome
SRR2237944	27483	7	0.0254703	32.704	35.174	terrestrial metagenome
SRR2309654	779724	1	0.000128251	23.04	107.86	soil metagenome
SRR2426763	333537	43	0.0128921	38.03	-84.5	soil metagenome
SRR2426764	254407	17	0.00668221	38.03	-84.5	soil metagenome
SRR2426766	237140	14	0.00590369	38.03	-84.5	soil metagenome
SRR2428634	33927	7	0.0206325	30.39	112.94	soil metagenome
SRR2440783	18474	6	0.0324781	35.239	128.978	soil metagenome
SRR2465686	11262	2	0.0177588	35.239	128.978	soil metagenome
SRR2466080	12423	1	0.00804959	35.239	128.978	soil metagenome
SRR2466081	15435	4	0.0259151	35.239	128.978	soil metagenome
SRR2466087	12911	1	0.00774533	35.239	128.978	soil metagenome
SRR2506767	3584	2	0.0558036	-	-	aquatic metagenome
SRR2547363	3287120	9642	0.293327	46.73	-90.05	beach sand metagenome
SRR2547554	2987330	101	0.00338095	33.66	-118	beach sand metagenome
SRR2578097	2114554	7671	0.362772	43.31	-79.81	beach sand metagenome
SRR2746814	81384	1304	1.60228	48.37	6.06	soil metagenome
SRR2746815	77606	1509	1.94444	48.37	6.06	soil metagenome
SRR2746816	61766	682	1.10417	48.37	6.06	soil metagenome
SRR2746824	66760	677	1.01408	48.37	6.06	soil metagenome
SRR2746840	58025	851	1.46661	48.37	6.06	soil metagenome
SRR2776319	242666	1	0.000412089	45.67	-73.32	soil metagenome
SRR2811880	390005	2	0.000512814	45.67	-73.32	soil metagenome
SRR2811906	402943	8	0.00198539	45.67	-73.32	soil metagenome
SRR2812077	322114	3	0.000931347	45.67	-73.32	soil metagenome
SRR2812312	333793	1	0.000299587	45.67	-73.32	soil metagenome
SRR2827645	189131	10	0.00528734	-65.00925	-63.16279	marine sediment metagenome
SRR2827647	134838	4	0.00296652	-63.48389	-60.2876	marine sediment metagenome
SRR2827649	162250	8	0.00493066	-64.34361	-61.38131	marine sediment metagenome
SRR2827652	158045	7	0.00442912	-64.5158	-62.34183	marine sediment metagenome
SRR2848811	3175	21	0.661417	-	-	soil metagenome
SRR2848813	17209	55	0.3196	-	-	soil metagenome
SRR2848815	19186	59	0.307516	-	-	soil metagenome
SRR2848816	15617	20	0.128066	-	-	soil metagenome
SRR2848819	5326	41	0.769808	-	-	soil metagenome
SRR2848820	8876	9	0.101397	-	-	soil metagenome
SRR2848825	32908	36	0.109396	-	-	soil metagenome
SRR2848829	2671	30	1.12317	-	-	soil metagenome
SRR2848833	10660	17	0.159475	-	-	soil metagenome
SRR2848834	19083	128	0.670754	-	-	soil metagenome
SRR2848835	17999	12	0.0666704	-	-	soil metagenome
SRR2848837	10778	9	0.0835034	-	-	soil metagenome
SRR2848839	22015	77	0.349762	-	-	soil metagenome
SRR2848843	23348	15	0.0642453	-	-	soil metagenome
SRR2848844	3910	7	0.179028	-	-	soil metagenome
SRR2848847	2095	54	2.57757	-	-	soil metagenome
SRR2848850	1489	83	5.57421	-	-	soil metagenome
SRR2848851	9172	378	4.12124	-	-	soil metagenome
SRR2848852	10833	604	5.57556	-	-	soil metagenome
SRR2848857	11421	29	0.253918	-	-	soil metagenome
SRR2848859	3098	19	0.613299	-	-	soil metagenome
SRR2848862	8375	16	0.191045	-	-	soil metagenome
SRR2848863	3258	75	2.30203	-	-	soil metagenome
SRR2848865	7305	707	9.6783	-	-	soil metagenome
SRR2848866	15113	1333	8.82022	-	-	soil metagenome
SRR2848868	15436	1776	11.5056	-	-	soil metagenome
SRR2848869	4165	56	1.34454	-	-	soil metagenome
SRR2848871	3041	173	5.68892	-	-	soil metagenome
SRR2848874	9587	9	0.0938771	-	-	soil metagenome
SRR2848876	5432	9	0.165685	-	-	soil metagenome
SRR2848879	31384	79	0.251721	-	-	soil metagenome
SRR2848882	4454	5	0.112259	-	-	soil metagenome
SRR2848883	16498	27	0.163656	-	-	soil metagenome
SRR2848905	5096	284	5.573	-	-	soil metagenome
SRR2848908	6500	114	1.75385	-	-	soil metagenome
SRR2848913	22755	70	0.307625	-	-	soil metagenome
SRR2848914	8911	22	0.246886	-	-	soil metagenome
SRR2848919	13475	63	0.467532	-	-	soil metagenome
SRR2848925	12698	133	1.04741	-	-	soil metagenome
SRR2848927	13907	9	0.0647156	-	-	soil metagenome
SRR2849007	14208	246	1.73142	-	-	soil metagenome
SRR2849014	14020	61	0.435093	-	-	soil metagenome
SRR2849052	12145	384	3.16179	-	-	soil metagenome
SRR2849061	9722	262	2.69492	-	-	soil metagenome
SRR2849079	11683	4	0.0342378	-	-	soil metagenome
SRR2849081	12321	6	0.0486973	-	-	soil metagenome
SRR2849082	14101	17	0.120559	-	-	soil metagenome
SRR2849107	8643	1	0.0115701	-	-	soil metagenome
SRR2849136	6379	17	0.266499	-	-	soil metagenome
SRR2849223	7231	24	0.331904	-	-	soil metagenome
SRR2849259	11431	46	0.402414	-	-	soil metagenome
SRR2849261	8335	69	0.827834	-	-	soil metagenome
SRR2849271	19198	109	0.567767	-	-	soil metagenome
SRR2849274	12340	245	1.98541	-	-	soil metagenome
SRR2849275	15231	2	0.0131311	-	-	soil metagenome
SRR2849280	7748	38	0.490449	-	-	soil metagenome
SRR2849287	11668	151	1.29414	-	-	soil metagenome
SRR2849291	7592	49	0.645416	-	-	soil metagenome
SRR2849294	12077	13	0.107643	-	-	soil metagenome
SRR2849296	10376	274	2.64071	-	-	soil metagenome
SRR2849297	5236	13	0.248281	-	-	soil metagenome
SRR2849302	9516	17	0.178646	-	-	soil metagenome
SRR2849303	10898	80	0.73408	-	-	soil metagenome
SRR2849305	12205	111	0.909463	-	-	soil metagenome
SRR2849307	9397	10	0.106417	-	-	soil metagenome
SRR2849309	10537	13	0.123375	-	-	soil metagenome
SRR2849314	11327	62	0.547365	-	-	soil metagenome
SRR2849316	9009	212	2.3532	-	-	soil metagenome
SRR2849319	4099	241	5.87948	-	-	soil metagenome
SRR2849322	8682	51	0.587422	-	-	soil metagenome
SRR2849324	8711	69	0.792102	-	-	soil metagenome
SRR2849326	9462	112	1.18368	-	-	soil metagenome
SRR2849328	10048	78	0.776274	-	-	soil metagenome
SRR2849341	9677	35	0.361682	-	-	soil metagenome
SRR2849343	2540	4	0.15748	-	-	soil metagenome
SRR2849346	10628	72	0.677456	-	-	soil metagenome
SRR2849348	9828	18	0.18315	-	-	soil metagenome
SRR2849350	9630	16	0.166147	-	-	soil metagenome
SRR2849351	9332	20	0.214316	-	-	soil metagenome
SRR2849352	21296	72	0.338092	-	-	soil metagenome
SRR2849353	5104	34	0.666144	-	-	soil metagenome
SRR2849355	7031	50	0.711136	-	-	soil metagenome
SRR2849360	10904	70	0.641966	-	-	soil metagenome
SRR2849361	10647	82	0.77017	-	-	soil metagenome
SRR2849364	8977	85	0.946864	-	-	soil metagenome
SRR2849366	10426	19	0.182237	-	-	soil metagenome
SRR2849371	11248	32	0.284495	-	-	soil metagenome
SRR2849375	9232	6	0.0649913	-	-	soil metagenome
SRR2849376	10763	25	0.232277	-	-	soil metagenome
SRR2849378	6416	78	1.21571	-	-	soil metagenome
SRR2849379	54664	197	0.360383	-	-	soil metagenome
SRR2849385	5872	57	0.970708	-	-	soil metagenome
SRR2849390	6428	48	0.746733	-	-	soil metagenome
SRR2849393	5835	34	0.582691	-	-	soil metagenome
SRR2849397	8640	84	0.972222	-	-	soil metagenome
SRR2849400	12711	95	0.747384	-	-	soil metagenome
SRR2849405	6718	37	0.550759	-	-	soil metagenome
SRR2849406	7277	30	0.412258	-	-	soil metagenome
SRR2849409	10440	75	0.718391	-	-	soil metagenome
SRR2849411	16109	24	0.148985	-	-	soil metagenome
SRR2849413	18482	21	0.113624	-	-	soil metagenome
SRR2849414	3367	3	0.0891001	-	-	soil metagenome
SRR2849416	21007	35	0.166611	-	-	soil metagenome
SRR2849423	5647	43	0.761466	-	-	soil metagenome
SRR2849431	6569	6	0.0913381	-	-	soil metagenome
SRR2849433	10706	11	0.102746	-	-	soil metagenome
SRR2849435	8155	34	0.416922	-	-	soil metagenome
SRR2849440	11901	90	0.756239	-	-	soil metagenome
SRR2849441	7930	41	0.517024	-	-	soil metagenome
SRR2849442	6698	6	0.089579	-	-	soil metagenome
SRR2849446	14304	304	2.12528	-	-	soil metagenome
SRR2849447	15760	123	0.780457	-	-	soil metagenome
SRR2849448	6107	74	1.21172	-	-	soil metagenome
SRR2849451	11247	4	0.035565	-	-	soil metagenome
SRR2849453	1946	25	1.28469	-	-	soil metagenome
SRR2849459	7572	33	0.435816	-	-	soil metagenome
SRR2849460	7529	34	0.451587	-	-	soil metagenome
SRR2849465	4049	8	0.19758	-	-	soil metagenome
SRR2849466	818	1	0.122249	-	-	soil metagenome
SRR2849469	42851	83	0.193694	-	-	soil metagenome
SRR2849472	3592	8	0.222717	-	-	soil metagenome
SRR2849473	36117	270	0.74757	-	-	soil metagenome
SRR2849474	9871	102	1.03333	-	-	soil metagenome
SRR2849476	14061	466	3.31413	-	-	soil metagenome
SRR2849477	14346	377	2.62791	-	-	soil metagenome
SRR2886821	13684	64	0.4677	41.51	124.54	soil metagenome
SRR2886822	11809	9	0.0762131	41.51	124.54	soil metagenome
SRR2886888	13113	61	0.465187	41.51	124.54	soil metagenome
SRR2886889	11176	43	0.384753	41.51	124.54	soil metagenome
SRR2886890	13137	25	0.190302	41.51	124.54	soil metagenome
SRR2886895	10966	8	0.0729528	41.51	124.54	soil metagenome
SRR2886897	13740	37	0.269287	41.51	124.54	soil metagenome
SRR2886902	12163	46	0.378196	41.51	124.54	soil metagenome
SRR2886905	13396	26	0.194088	41.51	124.54	soil metagenome
SRR2886907	13183	37	0.280664	41.51	124.54	soil metagenome
SRR2886908	12436	29	0.233194	41.51	124.54	soil metagenome
SRR2886909	12893	24	0.186148	41.51	124.54	soil metagenome
SRR2886910	14831	13	0.0876542	41.51	124.54	soil metagenome
SRR2886911	13648	37	0.271102	41.51	124.54	soil metagenome
SRR2886920	11708	12	0.102494	41.51	124.54	soil metagenome
SRR2886924	14143	3	0.0212119	41.51	124.54	soil metagenome
SRR2886928	14843	14	0.0943206	41.51	124.54	soil metagenome
SRR2886953	13558	3	0.0221272	41.51	124.54	soil metagenome
SRR2886955	14834	25	0.168532	41.51	124.54	soil metagenome
SRR2886961	15161	7	0.0461711	41.51	124.54	soil metagenome
SRR2886962	13642	9	0.0659727	41.51	124.54	soil metagenome
SRR2886965	12692	8	0.0630318	41.51	124.54	soil metagenome
SRR2886973	14636	30	0.204974	41.51	124.54	soil metagenome
SRR2889725	30091	4	0.013293	-	-	soil metagenome
SRR2889731	34527	16	0.0463405	-	-	soil metagenome
SRR2889733	64307	8	0.0124403	-	-	soil metagenome
SRR2889746	80074	25	0.0312211	-	-	soil metagenome
SRR2889748	65890	11	0.0166945	-	-	soil metagenome
SRR2889749	54126	4	0.00739016	-	-	soil metagenome
SRR2889751	50812	7	0.0137763	-	-	soil metagenome
SRR2911293	117385	36	0.0306683	36.12	103.5	soil metagenome
SRR2911388	39437	8	0.0202855	30.45	112.75	soil metagenome
SRR2911392	41723	4	0.00958704	30.45	112.75	soil metagenome
SRR2911401	13874	197	1.41992	30.39	112.94	soil metagenome
SRR2911402	20862	77	0.369092	30.39	112.94	soil metagenome
SRR2911408	25170	14	0.0556218	30.52	112.34	soil metagenome
SRR2913579	16945	1	0.00590145	33.47	-118.4	marine sediment metagenome
SRR2922932	84746	46	0.0542798	45.56	-73.5630089	soil metagenome
SRR2922937	21470	6	0.027946	45.56	-73.5630089	soil metagenome
SRR2922952	18042	8	0.044341	45.56	-73.5630089	soil metagenome
SRR2937700	25217	97	0.384661	-	-	wastewater metagenome
SRR2937736	29111	6	0.0206108	-	-	wastewater metagenome
SRR2938029	28630	16	0.0558854	-	-	wastewater metagenome
SRR2939085	19679	16	0.0813049	48.8505	-109.971366	soil metagenome
SRR2939107	13359	1	0.00748559	48.8505	-109.971366	soil metagenome
SRR2939160	67785	99	0.14605	48.8505	-109.971366	soil metagenome
SRR2939166	4056	3	0.0739645	48.8505	-109.971366	soil metagenome
SRR2939181	24001	23	0.0958293	47.1185	-109.69957	soil metagenome
SRR2939195	50923	22	0.0432025	47.1185	-109.69957	soil metagenome
SRR2939198	24416	33	0.135157	47.1185	-109.69957	soil metagenome
SRR2939200	34927	20	0.0572623	47.1185	-109.69957	soil metagenome
SRR2939201	10217	9	0.0880885	47.1185	-109.69957	soil metagenome
SRR2939207	51399	72	0.140081	47.1185	-109.69957	soil metagenome
SRR2939597	24115	25	0.10367	47.1141	-109.715622	soil metagenome
SRR2954342	257191	18	0.00699869	47.1141	-109.715622	soil metagenome
SRR2954405	55710	84	0.150781	47.773	-111.565377	soil metagenome
SRR2954412	20457	12	0.0586596	47.773	-111.565377	soil metagenome
SRR2954421	65450	39	0.0595875	47.773	-111.565377	soil metagenome
SRR2954422	43167	27	0.0625478	47.773	-111.565377	soil metagenome
SRR2954436	22492	22	0.0978126	47.7786	-111.578379	soil metagenome
SRR2961790	70548	26	0.0368543	47.7786	-111.578379	soil metagenome
SRR2961798	33142	2	0.00603464	48.8262	-110.076707	soil metagenome
SRR2961806	17932	35	0.195182	48.8262	-110.076707	soil metagenome
SRR2961814	14896	13	0.0872718	48.8262	-110.076707	soil metagenome
SRR2961815	64752	48	0.074129	48.8262	-110.076707	soil metagenome
SRR2961816	33517	72	0.214816	48.8262	-110.076707	soil metagenome
SRR2961824	88442	285	0.322245	48.0665	-110.012038	soil metagenome
SRR2961825	83135	107	0.128706	48.0665	-110.012038	soil metagenome
SRR2961827	57297	18	0.0314153	48.0665	-110.012038	soil metagenome
SRR2961834	93759	102	0.10879	48.0665	-110.012038	soil metagenome
SRR2961836	43200	86	0.199074	48.0665	-110.012038	soil metagenome
SRR2961839	27611	58	0.210061	48.0665	-110.012038	soil metagenome
SRR2961846	39041	47	0.120386	48.0689	-110.011836	soil metagenome
SRR2961847	19179	19	0.0990667	48.0689	-110.011836	soil metagenome
SRR2961856	44000	24	0.0545455	48.0689	-110.011836	soil metagenome
SRR2961858	22576	8	0.0354359	48.0689	-110.011836	soil metagenome
SRR2961859	30969	21	0.0678097	48.0689	-110.011836	soil metagenome
SRR2961860	45798	75	0.163763	48.0689	-110.011836	soil metagenome
SRR2961866	46896	44	0.0938246	48.0689	-110.011836	soil metagenome
SRR2962499	44617	11	0.0246543	31.64	120.74	soil metagenome
SRR2962528	381079	128	0.0335888	31.64	120.74	soil metagenome
SRR2962532	403522	19	0.00470854	31.64	120.74	soil metagenome
SRR2968821	48339	133	0.27514	40.35	109.83	soil crust metagenome
SRR2968822	54372	448	0.823954	40.35	109.83	soil crust metagenome
SRR2968823	52827	93	0.176046	40.35	109.83	soil crust metagenome
SRR2970469	10399	12	0.115396	29	107	soil metagenome
SRR2970536	13639	20	0.146638	29	107	soil metagenome
SRR2982538	53339	151	0.283095	43.35	124.45	soil metagenome
SRR2989266	89407	7	0.00782936	-29.311377	-71.244902	soil metagenome
SRR2989334	90087	2	0.00222008	23.2549	-101.055406	soil metagenome
SRR2990749	55065	51	0.0926178	35.44	117.84	soil metagenome
SRR2990750	23766	34	0.143062	35.44	117.84	soil metagenome
SRR2990751	60379	45	0.0745292	35.44	117.84	soil metagenome
SRR2991426	55068	174	0.315973	30	113	sediment metagenome
SRR2991427	43178	7	0.016212	30	113	sediment metagenome
SRR2991430	47444	6	0.0126465	30	113	sediment metagenome
SRR2991456	47296	53	0.11206	30	113	sediment metagenome
SRR2993053	15823	9	0.0568792	40.5735	-105.080889	soil metagenome
SRR3066874	69153	15	0.021691	10.35	-61.27	soil metagenome
SRR3066897	49998	49	0.0980039	10.47	-61.1	soil metagenome
SRR3066899	57302	3	0.00523542	10.47	-61.1	soil metagenome
SRR3095912	52596	9	0.0171116	30.14	119.42	soil metagenome
SRR3096023	120505	4	0.00331936	56.1113	10.418	marine sediment metagenome
SRR3098308	80546	2	0.00248305	34.7181	-76.6707	marine metagenome
SRR3098309	119415	2	0.00167483	34.7181	-76.6707	marine metagenome
SRR3098330	88895	14	0.0157489	34.7181	-76.6707	marine metagenome
SRR3098339	95603	39	0.0407937	34.7181	-76.6707	marine metagenome
SRR3107839	13650	41	0.300366	31.28	92.1	soil metagenome
SRR3107840	5893	12	0.203631	31.28	92.1	soil metagenome
SRR3107841	13230	86	0.650038	31.28	92.1	soil metagenome
SRR3107842	11662	47	0.403018	31.28	92.1	soil metagenome
SRR3107843	11837	31	0.261891	31.28	92.1	soil metagenome
SRR3107844	11155	9	0.0806813	31.28	92.1	soil metagenome
SRR3107845	7351	19	0.258468	31.28	92.1	soil metagenome
SRR3107846	14350	68	0.473868	31.28	92.1	soil metagenome
SRR3107847	10149	35	0.344862	31.28	92.1	soil metagenome
SRR3107848	14846	62	0.417621	31.28	92.1	soil metagenome
SRR3107849	12923	32	0.247621	31.28	92.1	soil metagenome
SRR3107850	9940	19	0.191147	31.28	92.1	soil metagenome
SRR3107851	11352	36	0.317125	31.28	92.1	soil metagenome
SRR3107852	6283	21	0.334235	31.28	92.1	soil metagenome
SRR3107853	7582	86	1.13427	31.28	92.1	soil metagenome
SRR3107855	6343	23	0.362604	31.28	92.1	soil metagenome
SRR3107856	11256	45	0.399787	31.28	92.1	soil metagenome
SRR3107857	9755	41	0.420297	31.28	92.1	soil metagenome
SRR3107858	9023	37	0.410063	31.28	92.1	soil metagenome
SRR3107860	16415	39	0.237588	31.28	92.1	soil metagenome
SRR3107862	16858	33	0.195753	31.28	92.1	soil metagenome
SRR3107863	12403	19	0.153189	31.28	92.1	soil metagenome
SRR3107864	7786	22	0.282558	31.28	92.1	soil metagenome
SRR3107865	8557	85	0.993339	31.28	92.1	soil metagenome
SRR3107866	15783	22	0.13939	31.28	92.1	soil metagenome
SRR3107868	12299	80	0.650459	31.28	92.1	soil metagenome
SRR3107869	8987	9	0.100145	31.28	92.1	soil metagenome
SRR3107870	14641	106	0.723994	31.28	92.1	soil metagenome
SRR3107871	14525	99	0.681583	31.28	92.1	soil metagenome
SRR3107872	9315	39	0.41868	31.28	92.1	soil metagenome
SRR3107873	11132	45	0.40424	31.28	92.1	soil metagenome
SRR3107875	9452	57	0.603047	31.28	92.1	soil metagenome
SRR3107876	11639	107	0.919323	31.28	92.1	soil metagenome
SRR3107877	16315	24	0.147104	31.28	92.1	soil metagenome
SRR3107878	10300	42	0.407767	31.28	92.1	soil metagenome
SRR3107880	14120	34	0.240793	31.28	92.1	soil metagenome
SRR3107881	14909	140	0.93903	31.28	92.1	soil metagenome
SRR3107882	8278	65	0.785214	31.28	92.1	soil metagenome
SRR3107883	15206	66	0.434039	31.28	92.1	soil metagenome
SRR3107885	6547	43	0.656789	31.28	92.1	soil metagenome
SRR3107886	8633	65	0.752925	31.28	92.1	soil metagenome
SRR3107887	14366	55	0.382848	31.28	92.1	soil metagenome
SRR3107888	5657	34	0.601025	31.28	92.1	soil metagenome
SRR3108635	96376	70	0.0726322	44.0725	-93.5233	soil metagenome
SRR3108664	90013	15	0.0166643	44.0725	-93.5233	soil metagenome
SRR3108677	86206	28	0.0324803	44.0725	-93.5233	soil metagenome
SRR3108700	203014	81	0.0398987	44.0725	-93.5233	soil metagenome
SRR3108702	83078	73	0.0878692	44.0725	-93.5233	soil metagenome
SRR3108706	94518	49	0.051842	44.0725	-93.5233	soil metagenome
SRR3108707	72936	55	0.0754086	44.0725	-93.5233	soil metagenome
SRR3108715	93645	32	0.0341716	44.0725	-93.5233	soil metagenome
SRR3108739	86719	30	0.0345945	44.0725	-93.5233	soil metagenome
SRR3112695	92636	17	0.0183514	-	-	aquatic metagenome
SRR3112728	103580	2	0.00193087	-	-	aquatic metagenome
SRR3112738	41662	14	0.0336038	-	-	aquatic metagenome
SRR3112785	193541	27	0.0139505	-	-	aquatic metagenome
SRR3112888	200091	3	0.00149932	-	-	aquatic metagenome
SRR3112902	55065	21	0.0381367	-	-	aquatic metagenome
SRR3112953	141322	11	0.00778364	-	-	aquatic metagenome
SRR3112968	77667	2	0.0025751	-	-	aquatic metagenome
SRR3113016	154569	17	0.0109983	-	-	aquatic metagenome
SRR3113055	153488	3	0.00195455	-	-	aquatic metagenome
SRR3113074	96096	15	0.0156094	-	-	aquatic metagenome
SRR3113091	143270	6	0.0041879	-	-	aquatic metagenome
SRR3113125	255612	2	0.000782436	-	-	aquatic metagenome
SRR3113131	531575	1	0.00018812	-	-	aquatic metagenome
SRR3141609	25359	400	1.57735	39.53	116.32	riverine metagenome
SRR3141613	26785	241	0.899757	39.49	116.25	riverine metagenome
SRR3141631	28367	76	0.267917	39.5	116.25	riverine metagenome
SRR3152265	18409	1	0.00543213	45.6551	2.97243	lake water metagenome
SRR3152270	20576	1	0.00486003	45.6551	2.97243	lake water metagenome
SRR3161973	28999	30	0.103452	-12.5907	45.0905	soil metagenome
SRR3178949	32414	5	0.0154254	40.1146	-105.21031	soil metagenome
SRR3178960	42490	393	0.924924	40.1146	-105.21031	soil metagenome
SRR3178962	28273	2	0.00707389	40.1146	-105.21031	soil metagenome
SRR3178965	41319	47	0.113749	40.1146	-105.21031	soil metagenome
SRR3178966	40113	232	0.578366	40.1146	-105.21031	soil metagenome
SRR3178967	43961	51	0.116012	40.1146	-105.21031	soil metagenome
SRR3178971	43264	3	0.00693417	40.1146	-105.21031	soil metagenome
SRR3179013	26779	11	0.041077	37.2079	-80.39053	soil metagenome
SRR3179021	15630	29	0.185541	37.2807	-80.4734	soil metagenome
SRR3179067	12420	52	0.41868	37.2816	-80.47392	soil metagenome
SRR3179125	25421	2	0.00786751	43.1758	-70.94256	soil metagenome
SRR3179192	17900	18	0.100559	39.1069	-96.60914	soil metagenome
SRR3179197	17708	1	0.00564717	39.1069	-96.60914	soil metagenome
SRR3179199	22163	4	0.0180481	39.1069	-96.60914	soil metagenome
SRR3179203	18207	27	0.148295	39.1069	-96.60914	soil metagenome
SRR3184426	25130	77	0.306407	32.3704	-64.69545	seawater metagenome
SRR3184431	20493	15	0.0731957	32.3704	-64.69545	seawater metagenome
SRR3184435	28206	1	0.00354534	32.3704	-64.69545	seawater metagenome
SRR3192866	29550	20	0.0676819	42.8225	122.189	soil metagenome
SRR3219116	59900	2	0.0033389	-	-	soil metagenome
SRR3219150	80171	1	0.00124733	-	-	soil metagenome
SRR3219187	45612	24	0.0526177	-	-	soil metagenome
SRR3219188	47533	53	0.111501	-	-	soil metagenome
SRR3219189	32489	21	0.0646373	-	-	soil metagenome
SRR3219193	47428	1	0.00210846	-	-	soil metagenome
SRR3219233	95439	1	0.00104779	-	-	soil metagenome
SRR3233732	26077	1	0.0038348	24.82	118.15	aquatic metagenome
SRR3233747	26390	2	0.00757863	24.82	118.15	aquatic metagenome
SRR3233749	30675	2	0.00651997	24.82	118.15	aquatic metagenome
SRR3233752	23017	1	0.00434461	24.82	118.15	aquatic metagenome
SRR3233753	25467	1	0.00392665	24.82	118.15	aquatic metagenome
SRR3233756	30083	1	0.00332414	24.82	118.15	aquatic metagenome
SRR3292328	13222	13	0.098321	27.99	117.84	freshwater metagenome
SRR3292346	17160	9	0.0524476	27.86	117.78	freshwater metagenome
SRR3292575	21347	20	0.09369	26.78	118.34	freshwater metagenome
SRR3292580	21555	4	0.0185572	26.81	118.31	freshwater metagenome
SRR3292582	20302	24	0.118215	26.65	117.36	freshwater metagenome
SRR3292608	16548	32	0.193377	26.68	117.44	freshwater metagenome
SRR3292611	27534	11	0.0399506	26.47	119.65	freshwater metagenome
SRR3292618	27507	7	0.0254481	25.53	117.07	freshwater metagenome
SRR3292619	14152	17	0.120124	25.45	116.91	freshwater metagenome
SRR3292620	17283	13	0.0752184	25.49	116.91	freshwater metagenome
SRR3292626	20714	7	0.0337936	24.6	117.31	freshwater metagenome
SRR3343853	25465	25	0.098174	31.51	107.67	soil metagenome
SRR3343859	34404	5	0.0145332	31.51	107.71	soil metagenome
SRR3343866	40417	6	0.0148452	31.51	107.71	soil metagenome
SRR3343873	50749	4	0.00788193	31.22	107.46	soil metagenome
SRR3343941	47426	5	0.0105427	31.51	107.67	soil metagenome
SRR3344180	40481	10	0.0247029	31.22	107.46	soil metagenome
SRR3344181	36125	21	0.0581315	31.22	107.46	soil metagenome
SRR3344224	16760	23	0.137232	46.57	125.2	soil metagenome
SRR3344226	36768	97	0.263816	37.24	118.15	soil metagenome
SRR3344227	45674	170	0.372203	45.13	124.87	soil metagenome
SRR3344228	38515	66	0.171362	45.2	124.79	soil metagenome
SRR3401942	45391	48	0.105748	45.41	-73.25	soil metagenome
SRR3401950	111184	52	0.0467693	45.41	-73.25	soil metagenome
SRR3437294	288060	70	0.0243005	51.36	22.61	soil metagenome
SRR3437295	260071	493	0.189564	51.36	22.12	soil metagenome
SRR3437296	327445	138	0.0421445	51.38	22.26	soil metagenome
SRR3437297	201042	346	0.172103	51.38	22.27	soil metagenome
SRR3437298	262828	136	0.0517449	50.85	24.07	soil metagenome
SRR3437299	234308	165	0.0704201	50.84	23.38	soil metagenome
SRR3437300	269277	57	0.0211678	51.42	22.12	soil metagenome
SRR3437301	85111	358	0.420627	50.75	23.72	soil metagenome
SRR3437302	112850	429	0.380151	51.38	22.11	soil metagenome
SRR3437303	127647	116	0.0908756	51.49	22.02	soil metagenome
SRR3437304	275433	62	0.02251	51.56	21.99	soil metagenome
SRR3437305	104988	144	0.137159	51.42	22.28	soil metagenome
SRR3437306	615278	372	0.0604605	51.44	22.17	soil metagenome
SRR3437307	383192	310	0.0808994	51.4	22.45	soil metagenome
SRR3437309	512088	368	0.0718626	51.4	22.45	soil metagenome
SRR3437310	149337	592	0.396419	51.38	22.27	soil metagenome
SRR3437311	113760	391	0.343706	50.85	24.07	soil metagenome
SRR3437313	163042	237	0.145361	50.84	23.38	soil metagenome
SRR3437314	153428	985	0.641995	51.42	22.12	soil metagenome
SRR3437315	143103	476	0.332628	50.75	23.72	soil metagenome
SRR3437316	151714	100	0.0659135	51.38	22.11	soil metagenome
SRR3437317	173262	966	0.557537	51.49	22.02	soil metagenome
SRR3437318	171462	399	0.232705	51.56	21.99	soil metagenome
SRR3437319	98403	140	0.142272	51.42	22.28	soil metagenome
SRR3437320	179320	1280	0.713808	51.21	23.18	soil metagenome
SRR3437321	181709	155	0.0853012	51.2	23.2	soil metagenome
SRR3437322	88337	16	0.0181125	51.21	23.18	soil metagenome
SRR3437323	89775	19	0.021164	51.2	23.2	soil metagenome
SRR3437324	614131	3657	0.595476	51.36	22.61	soil metagenome
SRR3437325	311928	983	0.315137	51.36	22.12	soil metagenome
SRR3467584	343412	4757	1.38522	-	-	freshwater metagenome
SRR3467606	555043	49	0.00882814	-	-	freshwater metagenome
SRR3467620	344888	2369	0.68689	-	-	freshwater metagenome
SRR3467625	223466	1259	0.563397	-	-	freshwater metagenome
SRR3467632	269518	681	0.252673	-	-	freshwater metagenome
SRR3467868	605910	142	0.0234358	-	-	soil metagenome
SRR3467869	644811	244	0.0378405	-	-	soil metagenome
SRR3485893	63805	56	0.0877674	40.7289	-91.49667	freshwater metagenome
SRR3485895	81315	109	0.134047	40.3772	-91.58278	freshwater metagenome
SRR3485965	48850	4	0.00818833	40.3772	-91.58278	freshwater metagenome
SRR3489311	59930	26	0.0433839	38.6083	-90.47167	freshwater metagenome
SRR3497572	78542	18	0.0229177	43.39	4.5711	soil metagenome
SRR3497600	66625	12	0.0180113	43.39	4.5711	soil metagenome
SRR3509921	1297	3	0.231303	51.0238	40.7254	soil metagenome
SRR3509945	835	9	1.07784	59.3483	30.1434	soil metagenome
SRR3593637	55142	3270	5.93014	40.12	-88.23	freshwater metagenome
SRR3598012	88273	10	0.0113285	33.8938	-83.5046	freshwater metagenome
SRR3598014	121281	53	0.0437002	33.9039	-83.4632	freshwater metagenome
SRR3598016	73666	59	0.0800912	33.9107	-83.400854	freshwater metagenome
SRR3598050	50791	26	0.0511902	33.9245	-83.4549	freshwater metagenome
SRR3598076	148385	419	0.282374	33.9418	-83.4016	freshwater metagenome
SRR3598136	90343	89	0.0985134	33.9368	-83.402523	freshwater metagenome
SRR3598137	74686	549	0.735078	33.9893	-83.457	freshwater metagenome
SRR3607542	33539	25	0.0745401	18.3	-65.8	soil metagenome
SRR3607543	47813	17	0.0355552	18.3	-65.8	soil metagenome
SRR3607615	46089	40	0.0867886	18.3	-65.8	soil metagenome
SRR3607663	49438	27	0.0546139	18.3	-65.8	soil metagenome
SRR3607664	46623	54	0.115823	18.3	-65.8	soil metagenome
SRR3607727	24615	14	0.0568759	18.3	-65.8	soil metagenome
SRR3607729	29511	23	0.077937	18.3	-65.8	soil metagenome
SRR3607735	45908	38	0.0827742	18.3	-65.8	soil metagenome
SRR3607770	28875	4	0.0138528	35	-83.5	soil metagenome
SRR3607865	61881	21	0.0339361	9.15	-79.85	soil metagenome
SRR3607903	51034	14	0.0274327	9.15	-79.85	soil metagenome
SRR3607906	26737	2	0.00748027	9.15	-79.85	soil metagenome
SRR3607907	40684	6	0.0147478	9.15	-79.85	soil metagenome
SRR3607938	58115	1	0.00172073	44.2	-122.26	soil metagenome
SRR3646858	22986	5	0.0217524	34.18	108	soil metagenome
SRR3663832	13381	5	0.0373664	53.1649	-111.78862925	soil metagenome
SRR3669387	33200	3	0.00903614	42.8342	-61.7319	marine metagenome
SRR3669417	25787	1	0.00387792	47.2712	-59.7816	marine metagenome
SRR3669420	44182	1	0.00226337	47.2712	-59.7816	marine metagenome
SRR3669424	41194	2	0.00485508	47.5832	-59.3437	marine metagenome
SRR3669447	128464	17	0.0132333	42.1319	-65.499	marine metagenome
SRR3669449	54481	1	0.0018355	42.7603	-65.483	marine metagenome
SRR3669451	53852	7	0.0129986	42.7603	-65.483	marine metagenome
SRR3669452	68840	5	0.00726322	42.7603	-65.483	marine metagenome
SRR3669483	21302	1	0.00469439	42.9997	-65.4813	marine metagenome
SRR3669484	30579	2	0.00654044	42.1329	-65.5007	marine metagenome
SRR3669500	45322	2	0.00441287	43.379	-63.6671	marine metagenome
SRR3669503	24999	1	0.00400016	43.379	-63.6671	marine metagenome
SRR3669507	66166	1	0.00151135	44.0864	-63.9026	marine metagenome
SRR3669511	32739	2	0.00610892	44.4001	-63.4503	marine metagenome
SRR3669548	27895	4	0.0143395	47.2703	-59.7837	marine metagenome
SRR3669556	33774	1	0.00296086	47.5792	-59.3418	marine metagenome
SRR3669581	28889	1	0.00346153	43.4805	-62.4494	marine metagenome
SRR3669600	40282	1	0.0024825	43.7891	-58.9002	marine metagenome
SRR3669636	47700	1	0.00209644	44.1303	-58.1822	marine metagenome
SRR3669662	32016	26	0.0812094	41.8673	-65.3485	marine metagenome
SRR3669672	27338	7	0.0256054	42.7603	-65.483	marine metagenome
SRR3669673	61600	4	0.00649351	42.7603	-65.483	marine metagenome
SRR3669677	63942	2	0.00312783	43.2498	-65.4805	marine metagenome
SRR3669711	25392	2	0.0078765	43.4689	-57.5314	marine metagenome
SRR3669741	34219	1	0.00292235	45.9986	-59.5288	marine metagenome
SRR3669750	49586	1	0.0020167	44.4001	-63.4498	marine metagenome
SRR3708712	2784090	124	0.00445388	39.5297	-107.77149952	freshwater metagenome
SRR3735586	31422	56	0.178219	40.03	116.56	soil metagenome
SRR3735592	44363	35	0.0788946	40.03	116.56	soil metagenome
SRR3736153	64048	107	0.167062	24.455	117.818	aquatic metagenome
SRR3750736	1534607	100	0.00651633	28.5	109.81	soil metagenome
SRR3823539	15862	2	0.0126088	30.08	103.84	aquatic metagenome
SRR3823541	17270	3	0.0173712	30.08	103.84	aquatic metagenome
SRR3923301	54424	36	0.0661473	-37.21779503	174.843	soil metagenome
SRR3923321	30850	15	0.0486224	-37.23839994	174.949	soil metagenome
SRR3923470	3772	2	0.0530223	-37.27621917	174.877	soil metagenome
SRR3926355	30252	16	0.0528891	-	-	soil metagenome
SRR3926433	32041	14	0.043694	-	-	soil metagenome
SRR3926440	29889	1	0.00334571	-	-	soil metagenome
SRR3926465	30054	1	0.00332734	-	-	soil metagenome
SRR3926470	32794	16	0.0487894	-	-	soil metagenome
SRR3926471	29399	4	0.0136059	-	-	soil metagenome
SRR3926481	27352	8	0.0292483	-	-	soil metagenome
SRR3926482	29505	13	0.0440603	-	-	soil metagenome
SRR3926483	36272	1284	3.53992	-	-	soil metagenome
SRR3926484	30976	224	0.72314	-	-	soil metagenome
SRR3926485	25538	11	0.0430731	-	-	soil metagenome
SRR3926486	29746	4	0.0134472	-	-	soil metagenome
SRR3926487	22242	21	0.094416	-	-	soil metagenome
SRR3926488	28487	14	0.0491452	-	-	soil metagenome
SRR3926489	31508	10	0.031738	-	-	soil metagenome
SRR3926490	34561	9	0.0260409	-	-	soil metagenome
SRR3926491	36178	10	0.0276411	-	-	soil metagenome
SRR3926492	31188	5	0.0160318	-	-	soil metagenome
SRR3926497	20844	19	0.0911533	-	-	soil metagenome
SRR3986606	12426	2	0.0160953	9.4329	-0.8485	soil metagenome
SRR3996081	33001	442	1.33935	1.3	103.87	freshwater metagenome
SRR4018394	102165	1	0.000978809	-45.14	167.33	soil metagenome
SRR4036726	3322	7	0.210716	40.8485	-73.8669956	soil metagenome
SRR4036732	4370	1	0.0228833	40.8485	-73.8669956	soil metagenome
SRR4036737	4469	11	0.24614	40.899	-73.872242	soil metagenome
SRR4036744	7564	2	0.026441	40.8994	-73.8743019	soil metagenome
SRR4036754	6877	1	0.0145412	40.899	-73.872242	soil metagenome
SRR4036755	8886	16	0.180059	40.8994	-73.8711476	soil metagenome
SRR4036759	7507	1	0.0133209	40.8485	-73.8669956	soil metagenome
SRR4117098	10832	147	1.35709	51.5579	9.95385	soil metagenome
SRR4117107	13430	18	0.134028	51.5579	9.95385	soil metagenome
SRR4117109	20161	13	0.0644809	51.5579	9.95385	soil metagenome
SRR4117111	22312	50	0.224095	51.5579	9.95385	soil metagenome
SRR4117116	13491	34	0.25202	51.5579	9.95385	soil metagenome
SRR4117123	9471	30	0.316756	51.5579	9.95385	soil metagenome
SRR4117144	11847	6	0.0506457	51.5579	9.95385	soil metagenome
SRR4117147	15744	17	0.107978	51.5579	9.95385	soil metagenome
SRR4117163	28794	19	0.065986	51.5579	9.95385	soil metagenome
SRR4117164	12314	42	0.341075	51.5579	9.95385	soil metagenome
SRR4117166	21508	24	0.111586	51.5579	9.95385	soil metagenome
SRR4117167	55933	173	0.309299	51.5579	9.95385	soil metagenome
SRR4119552	21409	27	0.126115	51.5579	9.95385	soil metagenome
SRR4119555	24083	269	1.11697	51.5579	9.95385	soil metagenome
SRR4119560	21542	20	0.0928419	51.5579	9.95385	soil metagenome
SRR4119568	33076	16	0.0483734	51.5579	9.95385	soil metagenome
SRR4119571	13095	29	0.221459	51.5579	9.95385	soil metagenome
SRR4119579	48372	122	0.252212	51.5579	9.95385	soil metagenome
SRR4119583	39869	172	0.431413	51.5579	9.95385	soil metagenome
SRR4119585	15776	1	0.00633874	51.5579	9.95385	soil metagenome
SRR4125778	594519	144	0.0242213	31.64	120.74	soil metagenome
SRR4125805	403084	19	0.00471366	31.64	120.74	soil metagenome
SRR4125820	342847	7	0.00204173	31.64	120.74	soil metagenome
SRR4241246	21107	1	0.00473776	48.35	-123.3	marine metagenome
SRR4279340	24845	11	0.0442745	31.58	119.95	soil metagenome
SRR4279343	21067	19	0.0901884	31.43	119.89	soil metagenome
SRR4279344	33306	16	0.0480394	31.61	119.82	soil metagenome
SRR4279346	5835	5	0.0856898	31.61	119.84	soil metagenome
SRR4279348	20704	16	0.0772798	31.6	119.82	soil metagenome
SRR4279349	6165	1	0.0162206	31.6	119.83	soil metagenome
SRR4279351	6924	7	0.101098	31.48	119.96	soil metagenome
SRR4279353	7299	5	0.0685025	31.48	119.98	soil metagenome
SRR4279355	3728	1	0.026824	31.52	119.95	soil metagenome
SRR4279357	7999	13	0.16252	31.43	119.87	soil metagenome
SRR4289158	13225	4	0.0302457	-22.1538	166.688	soil metagenome
SRR4434495	8054	33	0.409734	43.19	124.14	soil metagenome
SRR4434496	7116	23	0.323215	43.19	124.14	soil metagenome
SRR4434507	6610	34	0.514372	43.19	124.14	soil metagenome
SRR4434511	6404	16	0.249844	43.19	124.14	soil metagenome
SRR4434521	8174	21	0.256912	43.19	124.14	soil metagenome
SRR4435050	25390	2	0.00787712	22.45	-158	marine metagenome
SRR4458036	34425	4	0.0116195	20.5	116.5	marine metagenome
SRR4458037	28159	1	0.00355126	20.5	120.5	marine metagenome
SRR4458041	41146	1	0.00243037	20.5	119.5	marine metagenome
SRR454144	18785	36	0.191642	-	-	soil metagenome
SRR454184	9429	40	0.424223	-	-	soil metagenome
SRR4931089	494058	1701	0.344292	42.57	112.43	soil metagenome
SRR5001287	23932	30	0.125355	31.9	118.62	soil metagenome
SRR5002589	20048	40	0.199521	40.53	115.74	soil metagenome
SRR5002591	36670	92	0.250886	40.51	115.82	soil metagenome
SRR5002592	13342	4	0.0299805	40.53	115.74	soil metagenome
SRR5002594	22527	64	0.284104	40.53	115.74	soil metagenome
SRR5006847	36575	237	0.647984	50.15	127.27	soil metagenome
SRR5007364	12808	1	0.00780762	30.91	121.14	aquatic metagenome
SRR5019643	22678	1	0.00440956	21.5284	100.495	soil metagenome
SRR5022870	22562	12	0.0531868	-32.06	115.81	freshwater metagenome
SRR5022889	2860	24	0.839161	-32.03	115.81	freshwater metagenome
SRR5025519	72931	4	0.00548464	26.52	107.06	soil metagenome
SRR5025521	57995	45	0.0775929	26.52	107.06	soil metagenome
SRR5025591	67125	17	0.0253259	26.52	107.06	soil metagenome
SRR5046801	27602	344	1.24629	25.4753	107.331	soil metagenome
SRR5046808	21800	3	0.0137615	25.4752	107.331	soil metagenome
SRR5046824	19664	18	0.0915378	25.4752	107.331	soil metagenome
SRR5046831	24187	4	0.0165378	25.4752	107.331	soil metagenome
SRR5051288	59495	209	0.35129	29.3	102.27	soil metagenome
SRR5051289	58435	76	0.130059	29.3	102.28	soil metagenome
SRR5052007	38151	377	0.988179	39	116	soil metagenome
SRR5052105	28786	145	0.503717	39	116	soil metagenome
SRR5053359	42928	169	0.393682	25.4724	107.332	soil metagenome
SRR5053369	33712	62	0.183911	25.4724	107.332	soil metagenome
SRR5060402	24707	284	1.14947	36.2317	114.963	soil metagenome
SRR5060416	26581	468	1.76066	36.6641	119.981	soil metagenome
SRR5060424	26124	485	1.85653	33.4234	114.172	soil metagenome
SRR5060433	25568	295	1.15379	34.8888	113.394	soil metagenome
SRR5060455	30386	375	1.23412	33.3618	114.27	soil metagenome
SRR5060456	31116	298	0.957707	33.3628	114.19	soil metagenome
SRR5060459	30573	315	1.03032	33.4234	114.172	soil metagenome
SRR5060476	29670	216	0.728008	36.9502	117.633	soil metagenome
SRR5060478	30627	264	0.861985	37.8346	114.829	soil metagenome
SRR5060481	31048	206	0.663489	37.7674	114.891	soil metagenome
SRR5060485	30995	198	0.638813	36.2301	115.042	soil metagenome
SRR5060501	29396	248	0.843652	36.6641	119.981	soil metagenome
SRR5060502	31263	284	0.908422	36.6186	119.938	soil metagenome
SRR5060504	31448	421	1.33872	33.3618	114.27	soil metagenome
SRR5060505	29395	301	1.02398	33.3628	114.19	soil metagenome
SRR5060508	29781	142	0.476814	37.8031	114.856	soil metagenome
SRR5060509	29306	293	0.999795	33.4234	114.172	soil metagenome
SRR5060521	29036	246	0.847224	36.9467	117.719	soil metagenome
SRR5060522	29885	152	0.508616	37.0292	117.705	soil metagenome
SRR5060526	30525	230	0.753481	37.7664	114.831	soil metagenome
SRR5083101	34827	27	0.0775261	43.014	119.383	soil metagenome
SRR5115457	12890	3	0.0232739	42.024	119.383	soil metagenome
SRR5115467	7870	2	0.025413	42.004	119.383	soil metagenome
SRR5115472	15649	2	0.0127804	42.004	119.383	soil metagenome
SRR5115478	13674	2	0.0146263	42.024	119.383	soil metagenome
SRR5115479	9510	3	0.0315457	42.014	119.383	soil metagenome
SRR5115480	24420	5	0.020475	42.004	119.383	soil metagenome
SRR5115482	7123	10	0.14039	42.004	119.383	soil metagenome
SRR5115484	37799	20	0.0529115	42.004	119.383	soil metagenome
SRR5115485	11878	10	0.0841893	42.014	119.383	soil metagenome
SRR5116599	28945	118	0.40767	34.36	109.12	soil metagenome
SRR5116619	30276	69	0.227903	34.36	109.12	soil metagenome
SRR5116659	32040	67	0.209114	34.36	109.12	soil metagenome
SRR5123538	3189	3	0.0940734	-	-	aquatic metagenome
SRR5133354	59564	17	0.0285407	-	-	aquatic metagenome
SRR5138586	31510	18	0.0571247	42.18	116.47	soil metagenome
SRR5138588	27976	4	0.014298	42.18	116.47	soil metagenome
SRR5138590	18189	23	0.12645	42.18	116.47	soil metagenome
SRR5138591	32145	40	0.124436	42.18	116.47	soil metagenome
SRR5138593	31106	24	0.0771555	42.18	116.47	soil metagenome
SRR5138596	21308	22	0.103248	42.18	116.47	soil metagenome
SRR5138598	39943	24	0.0600856	42.18	116.47	soil metagenome
SRR5138599	24363	18	0.0738825	42.18	116.47	soil metagenome
SRR5138600	27957	23	0.0822692	42.18	116.47	soil metagenome
SRR5139025	79362	44	0.0554422	35.718	-86.9648	soil metagenome
SRR5139060	65846	102	0.154907	35.9336	-88.7224	soil metagenome
SRR5139067	65317	22	0.0336819	35.718	-86.9648	soil metagenome
SRR513924	35498	130	0.366218	-	-	soil metagenome
SRR513925	32206	102	0.316711	-	-	soil metagenome
SRR513926	22763	69	0.303123	-	-	soil metagenome
SRR5141003	29622	48	0.162042	12.3938	114.9	marine sediment metagenome
SRR5150742	23876	25	0.104708	42.2	116.5	soil metagenome
SRR5150743	35022	17	0.0485409	42.2	116.5	soil metagenome
SRR5150746	27963	22	0.0786754	42.2	116.5	soil metagenome
SRR5163790	33495	66	0.197044	12.3938	114.9	marine sediment metagenome
SRR5163791	32736	57	0.17412	12.3938	114.9	marine sediment metagenome
SRR5163988	31750	15	0.0472441	12.3938	114.9	marine sediment metagenome
SRR5163990	32271	39	0.120852	12.3938	114.9	marine sediment metagenome
SRR5163992	26182	31	0.118402	12.3938	114.9	marine sediment metagenome
SRR5164415	32739	46	0.140505	12.3938	114.9	marine sediment metagenome
SRR5164416	34140	24	0.0702988	12.3938	114.9	marine sediment metagenome
SRR5164424	26608	43	0.161606	12.3938	114.9	marine sediment metagenome
SRR5164428	31782	55	0.173054	12.3938	114.9	marine sediment metagenome
SRR5164429	21328	6	0.028132	12.3938	114.9	marine sediment metagenome
SRR5169001	208668	26	0.01246	20.25	85.55	soil metagenome
SRR5171672	16723	7	0.0418585	26.17	103.53	soil metagenome
SRR5215919	126235	152	0.12041	38.873	-122.427	soil metagenome
SRR5215964	46426	55	0.118468	38.871	-122.427	soil metagenome
SRR5215987	60081	45	0.0748989	38.869	-122.429	soil metagenome
SRR5215990	41164	69	0.167622	38.869	122.429	soil metagenome
SRR5216010	58687	63	0.107349	38.87	-122.428	soil metagenome
SRR5229551	206480	808	0.391321	-	-	soil metagenome
SRR5229552	244400	809	0.331015	-	-	soil metagenome
SRR5233176	141458	10	0.00706924	21.3338	-157.7162	soil metagenome
SRR5233178	200109	16	0.00799564	21.3338	-157.7162	soil metagenome
SRR5233185	55584	27	0.0485751	21.3338	-157.7162	soil metagenome
SRR5233188	128060	28	0.0218648	21.3338	-157.7162	soil metagenome
SRR5233191	216602	13	0.00600179	21.3338	-157.7162	soil metagenome
SRR5233193	417152	68	0.016301	21.3338	-157.7162	soil metagenome
SRR5233194	221016	12	0.00542947	21.3338	-157.7162	soil metagenome
SRR5233196	195430	21	0.0107455	21.3338	-157.7162	soil metagenome
SRR5233282	126439	1	0.000790895	21.3338	-157.7162	soil metagenome
SRR5233291	81789	19	0.0232305	21.3338	-157.7162	soil metagenome
SRR5233315	169073	12	0.00709753	21.5449	-158.08818	soil metagenome
SRR5233352	255316	2	0.000783343	21.5449	-158.08818	soil metagenome
SRR5233385	200899	1	0.000497763	21.5449	-158.08818	soil metagenome
SRR5233389	245554	2	0.000814485	21.5449	-158.08818	soil metagenome
SRR5233419	116416	4	0.00343595	21.5449	-158.08818	soil metagenome
SRR5233435	9553	7	0.0732754	21.3338	-157.7162	soil metagenome
SRR5233448	2191	4	0.182565	21.3338	-157.7162	soil metagenome
SRR5233453	1630	1	0.0613497	21.3338	-157.7162	soil metagenome
SRR5233457	121968	21	0.0172176	21.3338	-157.7162	soil metagenome
SRR5233476	121272	37	0.0305099	21.3338	-157.7162	soil metagenome
SRR5233491	22606	3	0.0132708	21.3338	-157.7162	soil metagenome
SRR5233494	70726	42	0.0593841	21.3338	-157.7162	soil metagenome
SRR5233496	62320	34	0.0545571	21.3338	-157.7162	soil metagenome
SRR5233497	54397	6	0.01103	21.3338	-157.7162	soil metagenome
SRR5233502	35021	75	0.214157	21.3338	-157.7162	soil metagenome
SRR5233510	50751	18	0.0354673	21.3338	-157.7162	soil metagenome
SRR5233514	60289	29	0.0481016	21.3338	-157.7162	soil metagenome
SRR5233515	77674	10	0.0128743	21.3338	-157.7162	soil metagenome
SRR5233516	278950	130	0.0466033	21.3338	-157.7162	soil metagenome
SRR5233520	69677	93	0.133473	21.3338	-157.7162	soil metagenome
SRR5233522	78512	16	0.0203791	21.3338	-157.7162	soil metagenome
SRR5233523	51129	29	0.0567193	21.3338	-157.7162	soil metagenome
SRR5233524	43263	5	0.0115572	21.3338	-157.7162	soil metagenome
SRR5233526	65323	25	0.0382714	21.3338	-157.7162	soil metagenome
SRR5233527	54575	35	0.0641319	21.3338	-157.7162	soil metagenome
SRR5233528	57456	25	0.0435116	21.3338	-157.7162	soil metagenome
SRR5233537	20746	3	0.0144606	21.3338	-157.7162	soil metagenome
SRR5233542	60056	10	0.0166511	21.3338	-157.7162	soil metagenome
SRR5233543	83990	23	0.0273842	21.3338	-157.7162	soil metagenome
SRR5233546	162234	70	0.0431476	21.3338	-157.7162	soil metagenome
SRR5233552	64447	10	0.0155166	21.3338	-157.7162	soil metagenome
SRR5233554	50931	12	0.0235613	21.3338	-157.7162	soil metagenome
SRR5233559	85269	29	0.03401	21.3338	-157.7162	soil metagenome
SRR5233572	83043	9	0.0108378	21.5449	-158.08818	soil metagenome
SRR5233577	46631	7	0.0150115	21.5449	-158.08818	soil metagenome
SRR5233609	38756	4	0.010321	21.5449	-158.08818	soil metagenome
SRR5233622	80409	353	0.439006	21.5449	-158.08818	soil metagenome
SRR5239702	4600	1	0.0217391	52.066	5.158	freshwater metagenome
SRR5273074	118818	18	0.0151492	31.95	119.017	soil metagenome
SRR5273076	169751	185	0.108983	31.95	119.017	soil metagenome
SRR5286108	29798	7	0.0234915	26.4961	127.848	soil metagenome
SRR5286120	22514	6	0.0266501	26.4961	127.848	soil metagenome
SRR5317959	30682	22	0.0717033	42.46	-76.48	soil metagenome
SRR5332359	13050	22	0.168582	50.893	-111.874	soil metagenome
SRR5332360	8110	9	0.110974	50.893	-111.874	soil metagenome
SRR5332365	16803	22	0.130929	50.893	-111.874	soil metagenome
SRR5332369	15354	57	0.371239	50.893	-111.874	soil metagenome
SRR5332428	17388	38	0.218542	50.893	-111.874	soil metagenome
SRR5332436	9993	11	0.110077	50.893	-111.874	soil metagenome
SRR5341636	60833	39	0.0641099	42.7055	-92.5368306	freshwater metagenome
SRR5345082	60188	63	0.104672	36.6641	119.981	soil metagenome
SRR5345083	76194	370	0.485603	36.6652	119.942	soil metagenome
SRR5345085	72795	537	0.737688	36.6301	119.968	soil metagenome
SRR5345098	68520	105	0.15324	36.3704	119.68	soil metagenome
SRR5345105	31400	168	0.535032	35.6413	115.882	soil metagenome
SRR5345109	21206	78	0.36782	35.6371	115.864	soil metagenome
SRR5345112	22828	109	0.477484	35.671	115.947	soil metagenome
SRR5345144	18664	62	0.33219	34.7535	118.381	soil metagenome
SRR5345146	27557	243	0.881809	34.7468	118.449	soil metagenome
SRR5345149	18787	11	0.0585511	34.718	118.443	soil metagenome
SRR5345152	15945	94	0.589526	35.0668	117.074	soil metagenome
SRR5345153	14014	82	0.585129	35.0413	116.999	soil metagenome
SRR5345154	11030	63	0.57117	35.0382	117.036	soil metagenome
SRR5345157	10167	1	0.00983574	35.0038	117.041	soil metagenome
SRR5345160	20762	21	0.101146	34.796	115.737	soil metagenome
SRR5345169	22896	71	0.310098	32.8294	115.06	soil metagenome
SRR5345171	31829	11	0.0345597	32.7932	115.004	soil metagenome
SRR5345173	28220	3	0.0106308	32.7921	115.105	soil metagenome
SRR5345195	24417	18	0.0737191	33.6804	115.275	soil metagenome
SRR5345198	19497	15	0.0769349	33.6509	115.275	soil metagenome
SRR5345200	11919	17	0.142629	33.653	115.353	soil metagenome
SRR5345203	23020	134	0.582103	33.6318	115.353	soil metagenome
SRR5345204	19501	11	0.0564074	33.2935	115.507	soil metagenome
SRR5345211	25607	12	0.0468622	33.2168	115.561	soil metagenome
SRR5345213	26640	8	0.03003	33.476	116.11	soil metagenome
SRR5345216	26699	5	0.0187273	33.4451	116.115	soil metagenome
SRR5345218	11811	6	0.0508001	33.4392	116.17	soil metagenome
SRR5345223	25415	2	0.00786937	34.7493	109.245	soil metagenome
SRR5345227	27425	55	0.200547	34.7301	109.279	soil metagenome
SRR5345237	22056	7	0.0317374	36.15	111.622	soil metagenome
SRR5345240	27102	2	0.00737953	32.5323	111.862	soil metagenome
SRR5345246	24078	1	0.00415317	32.5216	111.946	soil metagenome
SRR5345301	40250	55	0.136646	34.2913	108.334	soil metagenome
SRR5345302	37904	10	0.0263824	34.2858	108.325	soil metagenome
SRR5396132	5569	2	0.0359131	-75.65947	165.397	marine sediment metagenome
SRR5396133	11880	6	0.0505051	-75.65947	165.397	marine sediment metagenome
SRR5396696	13424	4	0.0297974	30.6	114.4	aquatic metagenome
SRR5396728	14276	310	2.17148	30.6	114.4	aquatic metagenome
SRR5396755	16774	2	0.0119232	30.6	114.4	aquatic metagenome
SRR5396762	11675	9	0.0770878	30.6	114.4	aquatic metagenome
SRR5396774	22985	3	0.013052	30.6	114.4	aquatic metagenome
SRR5396776	29772	64	0.214967	30.6	114.4	aquatic metagenome
SRR5396778	22314	1	0.00448149	30.6	114.4	aquatic metagenome
SRR5396780	24154	20	0.082802	30.6	114.4	aquatic metagenome
SRR5396785	27660	14	0.0506146	30.6	114.4	aquatic metagenome
SRR5431626	64654	4	0.00618678	43.46	-65.74377943	soil metagenome
SRR5431632	43678	47	0.107606	43.4603	-65.743513	soil metagenome
SRR5431636	48361	40	0.0827113	43.4603	-65.74356898	soil metagenome
SRR5431642	45586	10	0.0219366	43.4603	-65.74358467	soil metagenome
SRR5431648	50149	49	0.0977088	43.4601	-65.7434819	soil metagenome
SRR5431652	46766	95	0.203139	43.4602	-65.74358155	soil metagenome
SRR5433954	10510	2	0.0190295	-	-	marine metagenome
SRR5438650	60556	115	0.189907	-33.66	150.77	soil metagenome
SRR5438652	66613	216	0.324261	-33.66	150.77	soil metagenome
SRR5438660	57449	2288	3.98266	-33.66	150.77	soil metagenome
SRR5438665	52870	30	0.056743	-33.66	150.77	soil metagenome
SRR5438681	70384	44	0.0625142	-33.66	150.77	soil metagenome
SRR5438682	50491	81	0.160425	-33.66	150.77	soil metagenome
SRR5460747	16464	3	0.0182216	24.66	118.03	freshwater metagenome
SRR5460899	18158	2	0.0110144	24.66	118.03	freshwater metagenome
SRR5460904	36158	11	0.030422	24.631	118.032	freshwater metagenome
SRR5460919	36209	10	0.0276174	24.61	118.05	marine metagenome
SRR5460926	36099	10	0.0277016	24.63	118.06	marine metagenome
SRR5465778	42483	14	0.0329544	-37.833	49.617	marine metagenome
SRR5465779	49923	20	0.0400617	-37.767	49.517	marine metagenome
SRR5465782	67176	12	0.0178635	-38.167	48.612	marine metagenome
SRR5465784	74899	10	0.0133513	-34.299	55.584	marine metagenome
SRR5465808	52123	6	0.0115112	9.1	58.259	marine metagenome
SRR547932	19452	21	0.107958	-	-	soil metagenome
SRR5482027	20630	11	0.0533204	-37.42	145.3	soil metagenome
SRR5482036	57256	25	0.0436635	-37.42	145.3	soil metagenome
SRR5482172	2007026	663	0.033034	-	-	soil metagenome
SRR5500394	254378	3714	1.46003	-	-	freshwater metagenome
SRR5500586	364879	755	0.206918	23.0512	102.753	soil metagenome
SRR5500589	190189	179	0.0941169	23.1291	102.741	soil metagenome
SRR5500632	68374	980	1.43329	45.7664	132.398	soil metagenome
SRR5500634	63093	816	1.29333	45.9908	133.623	soil metagenome
SRR5500636	73577	858	1.16613	45.5339	132.892	soil metagenome
SRR5500641	188467	1663	0.882383	47.5794	133.526	soil metagenome
SRR5500643	80323	2152	2.67918	47.9917	134.143	soil metagenome
SRR5500644	335425	3552	1.05896	48.0444	133.466	soil metagenome
SRR5500645	65607	1160	1.7681	47.6672	132.541	soil metagenome
SRR5500648	74412	2724	3.6607	46.7436	131.697	soil metagenome
SRR5500653	218075	2096	0.961137	47.1475	130.279	soil metagenome
SRR5500654	66821	575	0.860508	46.4067	130.213	soil metagenome
SRR5520982	156442	122	0.0779842	20.15	-99.19	soil metagenome
SRR5521014	104195	23	0.022074	20.26	-99.26	soil metagenome
SRR5521094	66165	645	0.974836	20.18	-99.37	soil metagenome
SRR5525785	333704	57	0.017081	44.99	-93.17	soil metagenome
SRR5525874	264341	60	0.022698	47.8	-96.61	soil metagenome
SRR5525875	237717	19	0.0079927	47.8	-96.61	soil metagenome
SRR5525890	216886	90	0.0414965	44.23	-95.3	soil metagenome
SRR5558811	6073	6	0.098798	-	-	soil metagenome
SRR5558813	6157	3	0.048725	-	-	soil metagenome
SRR5558814	6545	6	0.091673	-	-	soil metagenome
SRR5558816	10114	8	0.0790983	-	-	soil metagenome
SRR5558819	5888	9	0.152853	-	-	soil metagenome
SRR5558821	9024	5	0.0554078	-	-	soil metagenome
SRR5558822	4765	5	0.104932	-	-	soil metagenome
SRR5558825	4077	3	0.0735835	-	-	soil metagenome
SRR5558830	7016	6	0.0855188	-	-	soil metagenome
SRR5558833	4920	6	0.121951	-	-	soil metagenome
SRR5558838	4518	6	0.132802	-	-	soil metagenome
SRR5558840	6702	2	0.0298418	-	-	soil metagenome
SRR5558843	8640	11	0.127315	-	-	soil metagenome
SRR5558844	4340	2	0.0460829	-	-	soil metagenome
SRR5564150	183030	49	0.0267716	28.7	-105.96	soil metagenome
SRR5569388	130300	60	0.0460476	23.1605	113.346	soil metagenome
SRR5569393	146886	587	0.39963	23.1605	113.347	soil metagenome
SRR5569395	116769	23	0.019697	23.1605	113.345	soil metagenome
SRR5569397	146123	22	0.0150558	23.1605	113.345	soil metagenome
SRR5569399	128034	14	0.0109346	23.1605	113.346	soil metagenome
SRR5580701	84618	58	0.0685433	45.36	84.42	soil metagenome
SRR5580702	53926	8	0.0148351	45.36	84.42	soil metagenome
SRR5586481	82820	337	0.406907	44.24	-95.3	soil metagenome
SRR5586483	98942	346	0.3497	44.24	-95.3	soil metagenome
SRR5586486	141740	426	0.30055	44.24	-95.3	soil metagenome
SRR5586487	161659	790	0.488683	44.24	-95.3	soil metagenome
SRR5586490	137115	730	0.5324	44.24	-95.3	soil metagenome
SRR5586499	120585	326	0.270349	44.24	-95.3	soil metagenome
SRR5586501	188363	286	0.151834	44.24	-95.3	soil metagenome
SRR5586503	115315	477	0.41365	45.39	-93.88	soil metagenome
SRR5586504	94112	98	0.104131	44.24	-95.3	soil metagenome
SRR5586505	97888	224	0.228833	45.39	-93.88	soil metagenome
SRR5586509	255678	682	0.266742	44.24	-95.3	soil metagenome
SRR5586510	140638	458	0.325659	44.24	-95.3	soil metagenome
SRR5586511	132465	208	0.157023	44.24	-95.3	soil metagenome
SRR5586512	182943	692	0.37826	44.24	-95.3	soil metagenome
SRR5586558	156108	663	0.424706	44.24	-95.3	soil metagenome
SRR5586565	91081	1909	2.09594	45.39	-93.88	soil metagenome
SRR5586568	156130	643	0.411836	45.39	-93.88	soil metagenome
SRR5586588	95382	659	0.690906	44.24	-95.3	soil metagenome
SRR5586591	85838	716	0.834129	44.24	-95.3	soil metagenome
SRR5586592	85210	249	0.292219	44.24	-95.3	soil metagenome
SRR5586595	89098	355	0.398438	44.24	-95.3	soil metagenome
SRR5586599	111689	1315	1.17738	45.39	-93.88	soil metagenome
SRR5586601	95904	405	0.422297	45.39	-93.88	soil metagenome
SRR5586609	200004	609	0.304494	44.24	-95.3	soil metagenome
SRR5586626	217969	504	0.231226	44.24	-95.3	soil metagenome
SRR5586629	276209	1878	0.67992	45.39	-93.88	soil metagenome
SRR5586631	146782	1246	0.848878	45.39	-93.88	soil metagenome
SRR5586634	238805	517	0.216495	45.39	-93.88	soil metagenome
SRR5586635	150549	682	0.453009	45.39	-93.88	soil metagenome
SRR5586637	148948	452	0.303462	44.24	-95.3	soil metagenome
SRR5586670	165560	864	0.521865	44.24	-95.3	soil metagenome
SRR5586674	210630	1467	0.696482	44.24	-95.3	soil metagenome
SRR5586676	289329	1111	0.383992	44.24	-95.3	soil metagenome
SRR5586677	197288	1445	0.732432	44.24	-95.3	soil metagenome
SRR5586683	113451	1441	1.27015	45.39	-93.88	soil metagenome
SRR5586685	213596	692	0.323976	45.39	-93.88	soil metagenome
SRR5586687	131076	737	0.562269	45.39	-93.88	soil metagenome
SRR5586704	114143	645	0.565081	45.39	-93.88	soil metagenome
SRR5586705	175566	2261	1.28783	45.39	-93.88	soil metagenome
SRR5586706	130269	908	0.697019	45.39	-93.88	soil metagenome
SRR5586710	119694	1	0.000835464	45.39	-93.88	soil metagenome
SRR5586712	91800	1278	1.39216	44.24	-95.3	soil metagenome
SRR5586713	114774	818	0.712705	44.24	-95.3	soil metagenome
SRR5586715	157649	719	0.456076	44.24	-95.3	soil metagenome
SRR5586716	161487	752	0.465672	44.24	-95.3	soil metagenome
SRR5586717	216826	1510	0.696411	44.24	-95.3	soil metagenome
SRR5586718	118217	949	0.802761	44.24	-95.3	soil metagenome
SRR5586721	107267	415	0.386885	44.24	-95.3	soil metagenome
SRR5586726	8592	61	0.709963	45.39	-93.88	soil metagenome
SRR5586746	304374	2542	0.835157	44.24	-95.3	soil metagenome
SRR5586747	227923	1239	0.543605	44.24	-95.3	soil metagenome
SRR5586757	95698	94	0.0982257	44.24	-95.3	soil metagenome
SRR5586763	199262	935	0.469231	45.39	-93.88	soil metagenome
SRR5586771	230007	2082	0.90519	45.39	-93.88	soil metagenome
SRR5586806	98041	367	0.374333	44.24	-95.3	soil metagenome
SRR5586809	113217	597	0.527306	44.24	-95.3	soil metagenome
SRR5586811	91437	779	0.851953	44.24	-95.3	soil metagenome
SRR5586813	304297	1470	0.483081	44.24	-95.3	soil metagenome
SRR5586823	169349	367	0.216712	44.24	-95.3	soil metagenome
SRR5586825	109247	256	0.234331	44.24	-95.3	soil metagenome
SRR5586831	113489	598	0.526923	45.39	-93.88	soil metagenome
SRR5586833	87442	689	0.787951	45.39	-93.88	soil metagenome
SRR5586835	205557	1400	0.681076	45.39	-93.88	soil metagenome
SRR5586836	91357	6	0.00656764	45.39	-93.88	soil metagenome
SRR5586848	103808	827	0.796663	44.24	-95.3	soil metagenome
SRR5586850	63983	241	0.376663	44.24	-95.3	soil metagenome
SRR5586851	265593	510	0.192023	44.24	-95.3	soil metagenome
SRR5586855	163302	910	0.55725	44.24	-95.3	soil metagenome
SRR5586878	131523	215	0.16347	44.24	-95.3	soil metagenome
SRR5586880	108103	253	0.234036	44.24	-95.3	soil metagenome
SRR5586886	123160	269	0.218415	44.24	-95.3	soil metagenome
SRR5586888	148007	760	0.513489	45.39	-93.88	soil metagenome
SRR5586896	106316	246	0.231386	45.39	-93.88	soil metagenome
SRR5586922	132235	220	0.16637	44.24	-95.3	soil metagenome
SRR5586923	157652	172	0.109101	44.24	-95.3	soil metagenome
SRR5620615	66327	2	0.00301536	41.3166	-72.06036	marine metagenome
SRR5621294	77728	5	0.00643269	24.36	118.313	soil metagenome
SRR5621297	146901	3	0.00204219	24.36	118.313	soil metagenome
SRR5621299	112153	21	0.0187244	24.36	118.313	soil metagenome
SRR5621313	269867	106	0.0392786	24.36	118.314	soil metagenome
SRR5621596	91784	14	0.0152532	30.51	120.44	soil metagenome
SRR5621609	94945	9	0.00947917	30.51	120.44	soil metagenome
SRR5621610	11786	2	0.0169693	30.51	120.44	soil metagenome
SRR5621616	52673	3	0.00569552	30.51	120.436	soil metagenome
SRR5621623	63253	2	0.00316191	30.51	120.43	soil metagenome
SRR5621665	70561	1	0.00141721	30.51	120.431	soil metagenome
SRR5621676	65611	14	0.0213379	30.51	120.441	soil metagenome
SRR5621678	58431	3	0.00513426	30.51	120.44	soil metagenome
SRR5621679	93595	6	0.0064106	30.51	120.44	soil metagenome
SRR5621680	74799	3	0.00401075	30.51	120.44	soil metagenome
SRR5621681	57222	3	0.00524274	30.51	120.441	soil metagenome
SRR5621682	108671	6	0.00552125	30.51	120.441	soil metagenome
SRR5621683	36137	5	0.0138362	30.51	120.441	soil metagenome
SRR5621684	101772	10	0.00982589	30.51	120.441	soil metagenome
SRR5621688	59625	3	0.00503145	30.51	120.442	soil metagenome
SRR5621691	24564	315	1.28236	30.51	120.441	soil metagenome
SRR5621694	47510	3	0.00631446	30.51	120.441	soil metagenome
SRR5626209	50730	2	0.00394244	39	117.28	soil metagenome
SRR5629458	30404	21	0.0690699	57.57	126.91	soil metagenome
SRR5638456	79537	471	0.592177	23.1605	113.347	soil metagenome
SRR5638458	97874	216	0.220692	23.1605	113.347	soil metagenome
SRR5638469	72105	53	0.0735039	23.1605	113.347	soil metagenome
SRR5640746	160417	2	0.00124675	24.5448	-81.41003	marine metagenome
SRR5640748	106607	1	0.000938025	24.5449	-81.40713	marine metagenome
SRR5640751	147363	2	0.00135719	24.5449	-81.40713	marine metagenome
SRR5640752	146537	2	0.00136484	24.5448	-81.41018	marine metagenome
SRR5640753	122699	1	0.000815003	24.5448	-81.41018	marine metagenome
SRR5640754	111662	3	0.00268668	24.5448	-81.41018	marine metagenome
SRR5640756	106042	3	0.00282907	24.5449	-81.40713	marine metagenome
SRR5640757	103169	1	0.000969283	24.5449	-81.40713	marine metagenome
SRR5640761	94477	1	0.00105846	24.5432	-81.41071	marine metagenome
SRR5640762	126759	1	0.000788899	24.5432	-81.41071	marine metagenome
SRR5640764	90545	3	0.00331327	24.5432	-81.41071	marine metagenome
SRR5640767	118364	2	0.0016897	24.5448	-81.41018	marine metagenome
SRR5640769	144598	1	0.000691572	24.5448	-81.41018	marine metagenome
SRR5640770	118789	3	0.00252549	24.5449	-81.40713	marine metagenome
SRR5640771	149488	2	0.0013379	24.5448	-81.41018	marine metagenome
SRR5640778	130585	3	0.00229735	24.5448	-81.41003	marine metagenome
SRR5640779	141638	2	0.00141205	24.5448	-81.41003	marine metagenome
SRR5640782	143616	3	0.0020889	24.5448	-81.41003	marine metagenome
SRR5640783	104426	1	0.000957616	24.5449	-81.40713	marine metagenome
SRR5640784	125631	1	0.000795982	24.5448	-81.41003	marine metagenome
SRR5640786	112908	6	0.00531406	24.545	-81.41115	marine metagenome
SRR5640787	97662	4	0.00409576	24.5449	-81.40713	marine metagenome
SRR5640788	79780	1	0.00125345	24.5448	-81.41003	marine metagenome
SRR5640791	110193	3	0.0027225	24.5448	-81.41003	marine metagenome
SRR5640798	106616	1	0.000937946	24.5432	-81.41071	marine metagenome
SRR5640801	114229	5	0.00437717	24.545	-81.41115	marine metagenome
SRR5640802	116727	5	0.0042835	24.5449	-81.40713	marine metagenome
SRR5640857	19624	26	0.132491	24.5448	-81.41003	marine metagenome
SRR5640859	19226	44	0.228857	24.5448	-81.41003	marine metagenome
SRR5640861	35556	47	0.132186	24.5448	-81.41003	marine metagenome
SRR5640863	32409	84	0.259187	24.5448	-81.41003	marine metagenome
SRR5640876	14389	27	0.187643	24.5448	-81.41003	marine metagenome
SRR5640878	14875	29	0.194958	24.5448	-81.41003	marine metagenome
SRR5640882	24159	27	0.11176	24.5448	-81.41003	marine metagenome
SRR5640884	34329	83	0.241778	24.5448	-81.41003	marine metagenome
SRR5640891	35642	1	0.00280568	24.5448	-81.41003	marine metagenome
SRR5640893	40095	1	0.00249408	24.5448	-81.41003	marine metagenome
SRR5640904	123084	553	0.449287	24.5448	-81.41003	marine metagenome
SRR5640905	46425	304	0.65482	24.5448	-81.41003	marine metagenome
SRR5640906	9296	66	0.709983	24.5448	-81.41003	marine metagenome
SRR5640908	17825	52	0.291725	24.5448	-81.41003	marine metagenome
SRR5640910	31142	81	0.260099	24.5448	-81.41003	marine metagenome
SRR5640912	10548	30	0.284414	24.5448	-81.41003	marine metagenome
SRR5640914	44254	77	0.173996	24.5448	-81.41003	marine metagenome
SRR5640928	140998	2	0.00141846	24.5448	-81.41003	marine metagenome
SRR5640932	43555	32	0.0734703	24.5448	-81.41003	marine metagenome
SRR5640940	133434	7	0.00524604	24.5448	-81.41003	marine metagenome
SRR5640944	30676	62	0.202112	24.5448	-81.41003	marine metagenome
SRR5640970	43694	10	0.0228864	24.5448	-81.41003	marine metagenome
SRR5643446	83007	116	0.139747	-31.89323833	-177.5319217	marine metagenome
SRR5643450	50727	11	0.0216847	-31.942755	-177.0907	marine metagenome
SRR5647878	35993	246	0.683466	25.5	101.24	soil metagenome
SRR5647880	50249	310	0.616928	25.5	101.24	soil metagenome
SRR5647881	50257	569	1.13218	25.5	101.24	soil metagenome
SRR5647883	31571	194	0.614488	25.5	101.24	soil metagenome
SRR5647885	50791	146	0.287453	25.5	101.24	soil metagenome
SRR5647890	52103	193	0.37042	25.5	101.24	soil metagenome
SRR5685047	161914	608	0.375508	35.2664	126.927	soil metagenome
SRR5685048	116763	1210	1.03629	36.2917	126.933	soil metagenome
SRR5685049	149820	1454	0.970498	35.2432	128.357	soil metagenome
SRR5685050	191962	331	0.17243	35.2493	128.355	soil metagenome
SRR5685051	136354	1426	1.04581	35.2664	126.927	soil metagenome
SRR5685052	144280	750	0.519823	35.2497	126.778	soil metagenome
SRR5685053	134811	1770	1.31295	35.2483	128.355	soil metagenome
SRR5685054	127689	364	0.285068	35.2493	128.355	soil metagenome
SRR5685055	196345	1661	0.84596	33.2346	126.24	soil metagenome
SRR5685056	171159	2045	1.1948	33.2961	126.209	soil metagenome
SRR5685057	148546	6803	4.57973	35.2489	126.845	soil metagenome
SRR5685058	127219	2098	1.64912	33.2685	126.268	soil metagenome
SRR5685059	98415	1842	1.87167	37.2869	126.873	soil metagenome
SRR5685060	102691	2766	2.69352	37.2973	126.892	soil metagenome
SRR5685099	145720	1151	0.789871	37.3412	126.858	soil metagenome
SRR5685100	147379	1279	0.867831	36.5972	128.396	soil metagenome
SRR5685101	116703	1222	1.0471	36.7176	128.499	soil metagenome
SRR5685103	131775	964	0.73155	36.2973	126.924	soil metagenome
SRR5685104	128025	1210	0.945128	36.3009	126.93	soil metagenome
SRR5685105	131810	1163	0.882331	36.2934	126.932	soil metagenome
SRR5685106	101261	1518	1.4991	36.2913	126.933	soil metagenome
SRR5685121	113272	719	0.634755	36.3009	126.93	soil metagenome
SRR5685122	100494	4617	4.5943	36.2934	126.932	soil metagenome
SRR5685123	107496	210	0.195356	36.7123	128.502	soil metagenome
SRR5685124	109103	245	0.224558	36.2973	126.924	soil metagenome
SRR5685125	77450	750	0.968367	35.2432	128.357	soil metagenome
SRR5685126	95710	2056	2.14816	35.2483	128.355	soil metagenome
SRR5685127	116768	248	0.212387	36.2913	126.933	soil metagenome
SRR5685129	72599	4119	5.67363	36.5972	128.396	soil metagenome
SRR5685130	99955	692	0.692312	36.7176	128.499	soil metagenome
SRR5685142	130927	546	0.417026	36.7176	128.499	soil metagenome
SRR5685143	50594	228	0.450646	35.2489	126.845	soil metagenome
SRR5685144	117341	12059	10.2769	35.2497	126.778	soil metagenome
SRR5685145	86545	1850	2.13762	33.2346	126.24	soil metagenome
SRR5685146	113386	1803	1.59014	33.2685	126.268	soil metagenome
SRR5685147	140068	939	0.670389	37.9265	127.754	soil metagenome
SRR5685148	73992	1012	1.36772	33.2961	126.209	soil metagenome
SRR5685149	147435	4133	2.80327	37.9341	127.77	soil metagenome
SRR5685150	183444	1545	0.842219	37.9314	127.763	soil metagenome
SRR5685151	98294	4606	4.68594	35.2664	126.927	soil metagenome
SRR5685152	68266	1452	2.12697	35.2493	128.355	soil metagenome
SRR5685162	186259	664	0.356493	37.9341	127.77	soil metagenome
SRR5685163	417222	5174	1.24011	37.2869	126.873	soil metagenome
SRR5685186	143673	522	0.363325	36.2934	126.932	soil metagenome
SRR5685200	91801	566	0.616551	37.9314	127.763	soil metagenome
SRR5685201	100119	9007	8.99629	37.9265	127.754	soil metagenome
SRR5685202	120615	3257	2.70033	37.3412	126.858	soil metagenome
SRR5689453	61703	30	0.04862	-21.14	149.01	soil metagenome
SRR5689684	34312	14	0.0408021	-17.92	145.97	soil metagenome
SRR5714319	17076	16	0.0936988	52.05	-106.32	soil metagenome
SRR5749811	40021	4	0.00999475	45.66	2.97	aquatic metagenome
SRR5749867	417547	13852	3.31747	-	-	aquatic metagenome
SRR5749870	297664	1	0.000335949	-	-	aquatic metagenome
SRR5749917	362507	3	0.00082757	-	-	aquatic metagenome
SRR5749941	333254	17	0.00510121	-	-	aquatic metagenome
SRR5753217	25923	8	0.0308606	45.36	-63.56	soil metagenome
SRR5753240	31715	49	0.154501	45.36	-63.56	soil metagenome
SRR5753255	32578	17	0.0521825	45.36	-63.56	soil metagenome
SRR5753258	23082	48	0.207954	45.36	-63.56	soil metagenome
SRR5753259	23768	30	0.12622	45.36	-63.56	soil metagenome
SRR5753264	23665	23	0.0971899	45.36	-63.56	soil metagenome
SRR5753270	33665	2	0.00594089	45.36	-63.56	soil metagenome
SRR5753271	34453	27	0.0783676	45.36	-63.56	soil metagenome
SRR5753272	40564	14	0.0345134	45.36	-63.56	soil metagenome
SRR5753274	36791	87	0.236471	45.36	-63.56	soil metagenome
SRR5753289	32992	92	0.278855	45.36	-63.56	soil metagenome
SRR5753290	27720	88	0.31746	45.36	-63.56	soil metagenome
SRR5753291	24486	23	0.0939312	45.36	-63.56	soil metagenome
SRR5753294	27322	10	0.0366005	45.36	-63.56	soil metagenome
SRR5753295	27551	21	0.0762223	45.36	-63.56	soil metagenome
SRR5753301	34837	2	0.00574102	45.36	-63.56	soil metagenome
SRR5753303	17051	56	0.328426	45.36	-63.56	soil metagenome
SRR5753323	40448	10	0.0247231	45.36	-63.56	soil metagenome
SRR5753325	14559	13	0.0892918	45.36	-63.56	soil metagenome
SRR5753327	23818	190	0.797716	45.36	-63.56	soil metagenome
SRR5753328	33812	6	0.0177452	45.36	-63.56	soil metagenome
SRR5753345	24893	37	0.148636	45.36	-63.56	soil metagenome
SRR5753353	21767	204	0.937199	45.36	-63.56	soil metagenome
SRR5753355	25989	282	1.08507	45.36	-63.56	soil metagenome
SRR5764799	278013	59	0.021222	41.16	16.36	soil metagenome
SRR5764802	379260	26	0.00685546	41.13	16.36	soil metagenome
SRR5764811	352279	30	0.00851598	41.12	16.36	soil metagenome
SRR5803869	54750	722	1.31872	42.85	1.5	aquatic metagenome
SRR5803871	72831	3730	5.12145	42.85	1.5	aquatic metagenome
SRR5803874	53874	1586	2.94391	42.85	1.5	aquatic metagenome
SRR5808432	30082	5137	17.0767	24.34	121.24	freshwater metagenome
SRR5808433	6672	100	1.4988	24.3	121.36	freshwater metagenome
SRR5808435	33905	319	0.940864	24.3	121.36	freshwater metagenome
SRR5808436	8268	190	2.29802	24.3	121.36	freshwater metagenome
SRR5808437	22462	634	2.82254	24.34	121.24	freshwater metagenome
SRR5808438	41813	647	1.54737	24.3	121.36	freshwater metagenome
SRR5808464	25238	109	0.431888	24.3	121.36	freshwater metagenome
SRR5808467	24314	222	0.913054	24.3	121.36	freshwater metagenome
SRR5808469	21414	87	0.406276	24.3	121.36	freshwater metagenome
SRR5808470	15604	72	0.46142	24.3	121.36	freshwater metagenome
SRR5808474	9533	481	5.04563	24.34	121.24	freshwater metagenome
SRR5813981	669841	2411	0.359936	45.4	126.35	terrestrial metagenome
SRR5814888	18394	13	0.0706752	18.38	108.87	soil metagenome
SRR5814897	19216	19	0.0988759	18.38	108.87	soil metagenome
SRR5814903	17130	75	0.437828	18.38	108.87	soil metagenome
SRR5815055	44629	90	0.201663	31.45	119.32	soil metagenome
SRR5820330	36406	38	0.104378	49.19	119.55	soil metagenome
SRR5820334	28853	20	0.0693169	49.19	119.55	soil metagenome
SRR5820336	39240	35	0.0891947	49.19	119.55	soil metagenome
SRR5820337	34118	34	0.0996541	49.19	119.55	soil metagenome
SRR5820338	37012	68	0.183724	49.19	119.55	soil metagenome
SRR5820355	29588	40	0.13519	49.19	119.55	soil metagenome
SRR5820356	31684	41	0.129403	49.19	119.55	soil metagenome
SRR5820357	34439	39	0.113244	49.19	119.55	soil metagenome
SRR5827438	449267	19	0.00422911	30.72	-157.99	marine metagenome
SRR5827474	189534	21	0.0110798	33.99	-145	marine metagenome
SRR5827487	295437	6	0.00203089	36.65	-158.73	marine metagenome
SRR5827510	32164	6	0.0186544	29.79	-126.61	marine metagenome
SRR5863303	11972	94	0.785165	-20	-43.82	freshwater metagenome
SRR5865880	43150	44	0.10197	31.2166	121.469	soil metagenome
SRR5865890	52003	33	0.0634579	31.1976	121.442	soil metagenome
SRR5865896	35544	10	0.0281341	31.1665	121.361	soil metagenome
SRR5865897	33690	20	0.0593648	31.1095	121.38	soil metagenome
SRR5884544	169162	217	0.128279	31.4435	120.038	freshwater metagenome
SRR5888953	107031	87	0.0812849	34.36	-81.43	soil metagenome
SRR5892550	37781	44	0.116461	40.003	-83.038	glacier metagenome
SRR5892552	34363	53	0.154236	40.003	-83.038	glacier metagenome
SRR5894845	71054	109	0.153404	31.22	121.48	soil metagenome
SRR5894847	40954	12	0.0293012	31.22	121.48	soil metagenome
SRR5894849	65130	122	0.187318	31.22	121.48	soil metagenome
SRR5894851	42746	42	0.0982548	31.22	121.48	soil metagenome
SRR5894853	40225	60	0.149161	31.22	121.48	soil metagenome
SRR5894855	33764	59	0.174742	31.22	121.48	soil metagenome
SRR5894856	57520	77	0.133866	31.22	121.48	soil metagenome
SRR5898834	65779	45	0.0684109	19.24	105.71	soil metagenome
SRR5898837	71122	42	0.0590535	19.24	105.71	soil metagenome
SRR5898841	74475	14	0.0187983	19.24	105.71	soil metagenome
SRR5898844	83651	40	0.0478177	19.24	105.71	soil metagenome
SRR5898845	77684	18	0.0231708	19.24	105.71	soil metagenome
SRR5898848	108827	31	0.0284856	19.24	105.71	soil metagenome
SRR5898872	83599	31	0.0370818	19.24	105.71	soil metagenome
SRR5902307	26453	161	0.608627	1.34	103.83	freshwater metagenome
SRR5902308	36634	39	0.106458	1.34	103.915	freshwater metagenome
SRR5902314	12931	229	1.77094	1.41	103.73	freshwater metagenome
SRR5904013	39086	95	0.243054	31.39	119.02	soil metagenome
SRR5904016	49039	339	0.691287	31.39	119.02	soil metagenome
SRR5930054	62200	16	0.0257235	36.67	-121.6	soil metagenome
SRR5930060	12822	15	0.116986	36.67	-121.6	soil metagenome
SRR5975788	65955	193	0.292624	26.466	106.658	soil metagenome
SRR5975791	21026	41	0.194997	26.466	106.658	soil metagenome
SRR5975797	52388	127	0.242422	26.466	106.658	soil metagenome
SRR5975810	82728	129	0.155933	30.467	116.311	soil metagenome
SRR5975811	38951	83	0.213088	30.467	116.311	soil metagenome
SRR5975818	45931	107	0.232958	30.835	120.718	soil metagenome
SRR5975828	46888	333	0.710203	31.267	105.453	soil metagenome
SRR5975832	38757	42	0.108368	31.267	105.453	soil metagenome
SRR5975835	33546	237	0.706493	31.267	105.453	soil metagenome
SRR5975844	52096	167	0.320562	26.466	106.658	soil metagenome
SRR5975848	40611	54	0.132969	21.27	110.361	soil metagenome
SRR5975853	44414	53	0.119332	28.917	111.433	soil metagenome
SRR5975865	46955	5	0.0106485	21.865	112.429	soil metagenome
SRR5975867	40001	8	0.0199995	21.865	112.429	soil metagenome
SRR5975871	39201	2750	7.01513	21.27	110.361	soil metagenome
SRR5975878	52579	135	0.256756	30.467	116.311	soil metagenome
SRR5975879	62570	195	0.311651	30.467	116.311	soil metagenome
SRR5975881	61826	114	0.184388	30.835	120.718	soil metagenome
SRR5975884	41727	133	0.318738	30.835	120.718	soil metagenome
SRR5975899	30753	72	0.234124	26.224	119.068	soil metagenome
SRR5975901	58730	135	0.229865	26.224	119.068	soil metagenome
SRR5975904	43387	106	0.244313	26.224	119.068	soil metagenome
SRR5975912	54674	209	0.382266	26.224	119.068	soil metagenome
SRR5975913	60161	276	0.458769	26.224	119.068	soil metagenome
SRR5975914	42704	189	0.442581	26.224	119.068	soil metagenome
SRR5975915	61006	187	0.306527	26.224	119.068	soil metagenome
SRR5975916	58416	171	0.292728	26.224	119.068	soil metagenome
SRR6024732	11249	2	0.0177794	26.45	117.52	soil metagenome
SRR6024736	18972	3	0.0158128	26.45	117.52	soil metagenome
SRR6024739	11055	3	0.027137	26.45	117.52	soil metagenome
SRR6024743	17075	2	0.011713	26.45	117.52	soil metagenome
SRR6024754	11937	2	0.0167546	26.45	117.52	soil metagenome
SRR6024755	21966	3	0.0136575	26.45	117.52	soil metagenome
SRR6024756	23112	13	0.0562478	26.45	117.52	soil metagenome
SRR6024758	24108	7	0.029036	26.45	117.52	soil metagenome
SRR6024760	24752	1	0.00404008	26.45	117.52	soil metagenome
SRR6024763	25323	6	0.0236939	26.45	117.52	soil metagenome
SRR6024764	12950	1	0.00772201	26.45	117.52	soil metagenome
SRR6027499	29760	142	0.477151	37.8031	114.856	soil metagenome
SRR6027575	31100	296	0.951768	33.3628	114.19	soil metagenome
SRR6027576	30435	375	1.23213	33.3618	114.27	soil metagenome
SRR6027580	30495	319	1.04607	33.4234	114.172	soil metagenome
SRR6029507	8973	14	0.156024	49.27	-123.2	aquatic metagenome
SRR6029532	6690	37	0.553064	49.27	-123.2	aquatic metagenome
SRR6029595	242188	5	0.00206451	-22.3	-44.45	aquatic metagenome
SRR6049370	501325	16	0.00319154	39.283	-75.3633	freshwater metagenome
SRR6050584	96711	35	0.0361903	-	-	soil metagenome
SRR6050599	139425	39	0.027972	-	-	soil metagenome
SRR6050614	86406	54	0.0624957	-	-	soil metagenome
SRR6055209	28006	100	0.357066	-	-	soil metagenome
SRR6055228	68650	141	0.20539	-	-	soil metagenome
SRR6055239	42129	107	0.253982	-	-	soil metagenome
SRR6055243	14559	45	0.309087	-	-	soil metagenome
SRR6055253	67595	224	0.331385	-	-	soil metagenome
SRR6055254	27380	89	0.325055	-	-	soil metagenome
SRR6055256	56847	139	0.244516	-	-	soil metagenome
SRR6055267	49418	43	0.0870128	-	-	soil metagenome
SRR6055290	73622	39	0.0529733	-	-	soil metagenome
SRR6055295	63797	44	0.0689688	-	-	soil metagenome
SRR6055296	47446	30	0.0632298	-	-	soil metagenome
SRR6055315	128358	60	0.0467443	-	-	soil metagenome
SRR6069127	104749	7	0.00668264	-	-	soil metagenome
SRR6069129	77543	38	0.0490051	-	-	soil metagenome
SRR6069130	96890	85	0.0877284	-	-	soil metagenome
SRR6069131	72235	91	0.125978	-	-	soil metagenome
SRR6069132	99725	55	0.0551517	-	-	soil metagenome
SRR6069133	78984	204	0.25828	-	-	soil metagenome
SRR6069134	92299	339	0.367285	-	-	soil metagenome
SRR6069135	76478	80	0.104605	-	-	soil metagenome
SRR6069136	109665	1	0.000911868	-	-	soil metagenome
SRR6069137	84110	29	0.0344787	-	-	soil metagenome
SRR6069138	131596	276	0.209733	-	-	soil metagenome
SRR6069149	106596	9	0.00844309	-	-	soil metagenome
SRR6069151	133290	21	0.0157551	-	-	soil metagenome
SRR6069156	152323	46	0.030199	-	-	soil metagenome
SRR6069159	98903	35	0.0353882	-	-	soil metagenome
SRR6069160	83909	15	0.0178765	-	-	soil metagenome
SRR6069161	104359	57	0.0546192	-	-	soil metagenome
SRR6069162	86759	42	0.04841	-	-	soil metagenome
SRR6069163	87268	92	0.105422	-	-	soil metagenome
SRR6069169	89794	8	0.00890928	-	-	soil metagenome
SRR6069170	127957	17	0.0132857	-	-	soil metagenome
SRR6069182	77987	15	0.019234	-	-	soil metagenome
SRR6069183	87391	28	0.0320399	-	-	soil metagenome
SRR6069188	97075	31	0.0319341	-	-	soil metagenome
SRR6069189	86344	11	0.0127397	-	-	soil metagenome
SRR6069191	89455	39	0.0435973	-	-	soil metagenome
SRR6069192	81508	30	0.0368062	-	-	soil metagenome
SRR6069204	129102	13	0.0100696	-	-	soil metagenome
[truncated: 1,214 more rows]
