# Supplementary material for: Phosphonate-driven oxic CH4 production by Variovorax xiamenensis sp. nov.: insights from marine and freshwater microbial adaptations to P-limitation
Source: ISME Commun. 2025 Jun 16;5(1):ycaf100. doi: 10.1093/ismeco/ycaf100 (PMC12226003; doi:10.1093/ismeco/ycaf100)
Supplement: Supplementary_Dataset_S3_ycaf100 [file supplementary_dataset_s3_ycaf100.xlsx]

## Sheet: Extended Data Fig.5
BioSample	superkindom	phylum	class	order	family	genus	species	freshwater	aquatic	soil	sediment	phn	Latitude	Longitude
SAMN05878470	Bacteria	Actinomycetota	Actinomycetes	Micrococcales	Microbacteriaceae	Cryobacterium	Cryobacterium roopkundense	-	Y	Y	-	-	-	-
SAMD00036551	Bacteria	Pseudomonadota	Gammaproteobacteria	Vibrionales	Vibrionaceae	Photobacterium	Photobacterium leiognathi	Y	Y	-	-	-	-	-
SAMN02603190	Bacteria	Pseudomonadota	Gammaproteobacteria	Pseudomonadales	Pseudomonadaceae	Pseudomonas	Pseudomonas mendocina	-	Y	Y	Y	Y	-	-
SAMN02470178	Archaea	Nitrososphaerota	Nitrososphaeria	Nitrosopumilales	Nitrosopumilaceae	Nitrosarchaeum	Nitrosarchaeum koreense	-	-	Y	Y	-	-	-
SAMEA1705940	Bacteria	Actinomycetota	Actinomycetes	Kitasatosporales	Streptomycetaceae	Streptomyces	Streptomyces coelicolor	-	-	Y	-	-	-	-
SAMEA6945550	Bacteria	Planctomycetota	Planctomycetia	Planctomycetales	Planctomycetaceae	-	uncultured Planctomycetaceae bacterium	-	Y	-	-	-	-	-
SAMEA6946666	Bacteria	Planctomycetota	Planctomycetia	Planctomycetales	Planctomycetaceae	-	uncultured Planctomycetaceae bacterium	-	Y	-	-	-	-	-
SAMEA6948136	Bacteria	Planctomycetota	Planctomycetia	Planctomycetales	Planctomycetaceae	-	uncultured Planctomycetaceae bacterium	-	Y	-	-	-	-	-
SAMEA6949573	Bacteria	Planctomycetota	Planctomycetia	Planctomycetales	Planctomycetaceae	-	uncultured Planctomycetaceae bacterium	-	Y	-	-	-	-	-
SAMEA6949581	Bacteria	Planctomycetota	Planctomycetia	Planctomycetales	Planctomycetaceae	-	uncultured Planctomycetaceae bacterium	-	Y	-	-	-	-	-
SAMEA6950138	Bacteria	Planctomycetota	Planctomycetia	Planctomycetales	Planctomycetaceae	-	uncultured Planctomycetaceae bacterium	-	Y	-	-	-	-	-
SAMEA6951656	Bacteria	Planctomycetota	Planctomycetia	Planctomycetales	Planctomycetaceae	-	uncultured Planctomycetaceae bacterium	-	Y	-	-	-	-	-
SAMEA6951973	Bacteria	Planctomycetota	Planctomycetia	Planctomycetales	Planctomycetaceae	-	uncultured Planctomycetaceae bacterium	-	Y	-	-	-	-	-
SAMEA6952302	Bacteria	Planctomycetota	Planctomycetia	Planctomycetales	Planctomycetaceae	-	uncultured Planctomycetaceae bacterium	-	Y	-	-	-	-	-
SAMEA6952336	Bacteria	Planctomycetota	Planctomycetia	Planctomycetales	Planctomycetaceae	-	uncultured Planctomycetaceae bacterium	-	Y	-	-	-	-	-
SAMEA6952382	Bacteria	Planctomycetota	Planctomycetia	Planctomycetales	Planctomycetaceae	-	uncultured Planctomycetaceae bacterium	-	Y	-	-	-	-	-
SAMEA6952416	Bacteria	Planctomycetota	Planctomycetia	Planctomycetales	Planctomycetaceae	-	uncultured Planctomycetaceae bacterium	-	Y	-	-	-	-	-
SAMEA6952441	Bacteria	Planctomycetota	Planctomycetia	Planctomycetales	Planctomycetaceae	-	uncultured Planctomycetaceae bacterium	-	Y	-	-	-	-	-
SAMEA6955608	Bacteria	Planctomycetota	Planctomycetia	Planctomycetales	Planctomycetaceae	-	uncultured Planctomycetaceae bacterium	-	Y	-	-	-	-	-
SAMEA6955640	Bacteria	Planctomycetota	Planctomycetia	Planctomycetales	Planctomycetaceae	-	uncultured Planctomycetaceae bacterium	-	Y	-	-	-	-	-
SAMEA6955655	Bacteria	Planctomycetota	Planctomycetia	Planctomycetales	Planctomycetaceae	-	uncultured Planctomycetaceae bacterium	-	Y	-	-	-	-	-
SAMEA6955677	Bacteria	Planctomycetota	Planctomycetia	Planctomycetales	Planctomycetaceae	-	uncultured Planctomycetaceae bacterium	-	Y	-	-	-	-	-
SAMEA6956128	Bacteria	Planctomycetota	Planctomycetia	Planctomycetales	Planctomycetaceae	-	uncultured Planctomycetaceae bacterium	-	Y	-	-	-	-	-
SAMEA9695312	Bacteria	Planctomycetota	Planctomycetia	Planctomycetales	Planctomycetaceae	-	uncultured Planctomycetaceae bacterium	-	Y	-	-	-	-	-
SAMN02471702	Bacteria	Pseudomonadota	Alphaproteobacteria	Rhodobacterales	Roseobacteraceae	Leisingera	Leisingera sp. ANG1	-	Y	-	-	Y	-	-
SAMEA6947576	Bacteria	Verrucomicrobiota	Verrucomicrobiae	Verrucomicrobiales	-	-	uncultured Verrucomicrobiales bacterium	-	Y	-	-	-	-	-
SAMEA6954851	Bacteria	Verrucomicrobiota	Verrucomicrobiae	Verrucomicrobiales	-	-	uncultured Verrucomicrobiales bacterium	-	Y	-	-	-	-	-
SAMEA8498479	Bacteria	Verrucomicrobiota	Verrucomicrobiae	Verrucomicrobiales	-	-	uncultured Verrucomicrobiales bacterium	Y	Y	-	-	-	-	-
SAMEA9694673	Bacteria	Verrucomicrobiota	Verrucomicrobiae	Verrucomicrobiales	-	-	uncultured Verrucomicrobiales bacterium	Y	Y	-	-	-	-	-
SAMN09094743	Bacteria	Acidobacteriota	Terriglobia	Terriglobales	Acidobacteriaceae	Occallatibacter	Occallatibacter savannae	-	-	Y	-	-	-	-
SAMN09689339	Bacteria	Actinomycetota	Rubrobacteria	Gaiellales	Gaiellaceae	Gaiella	Gaiella occulta	-	Y	-	-	-	-	-
SAMN02471472	Bacteria	Pseudomonadota	Betaproteobacteria	Burkholderiales	Alcaligenaceae	Achromobacter	Achromobacter insuavis	Y	Y	Y	Y	Y	-	-
SAMEA6947806	Bacteria	Planctomycetota	Planctomycetia	Planctomycetales	-	-	uncultured Planctomycetales bacterium	-	Y	-	-	-	-	-
SAMEA6954129	Bacteria	Planctomycetota	Planctomycetia	Planctomycetales	-	-	uncultured Planctomycetales bacterium	-	Y	-	-	-	-	-
SAMN02597464	Bacteria	Pseudomonadota	Gammaproteobacteria	Enterobacterales	Morganellaceae	Photorhabdus	Photorhabdus khanii	-	-	Y	-	-	-	-
SAMN04504644	Bacteria	Planctomycetota	Candidatus Brocadiia	Candidatus Brocadiales	Candidatus Brocadiaceae	Brocadia	Candidatus Brocadia caroliniensis	-	Y	-	-	-	-	-
SAMN03339753	Bacteria	Pseudomonadota	Gammaproteobacteria	Vibrionales	Vibrionaceae	Vibrio	Vibrio mexicanus	-	Y	-	-	-	-	-
SAMN02604118	Bacteria	Pseudomonadota	Gammaproteobacteria	Alteromonadales	Alteromonadaceae	Alteromonas	Alteromonas macleodii	-	Y	-	-	-	-	-
SAMN08634400	Bacteria	Actinomycetota	Actinomycetes	Mycobacteriales	Gordoniaceae	Gordonia	Gordonia iterans	-	-	Y	Y	-	-	-
SAMN02470529	Bacteria	Bacillota	Bacilli	Bacillales	Planococcaceae	Planococcus	Planococcus halocryophilus	-	-	Y	-	-	-	-
SAMN02742621	Bacteria	Pseudomonadota	Gammaproteobacteria	Enterobacterales	Enterobacteriaceae	Buttiauxella	Buttiauxella agrestis	-	-	Y	-	Y	-	-
SAMN02603221	Archaea	Thermoproteota	Thermoprotei	Sulfolobales	Sulfolobaceae	Metallosphaera	Metallosphaera cuprina	-	Y	Y	Y	-	-	-
SAMN07981412	Bacteria	Pseudomonadota	Gammaproteobacteria	Aeromonadales	Aeromonadaceae	Aeromonas	Aeromonas cavernicola	-	Y	-	-	-	-	-
SAMN02470015	Bacteria	Bacillota	Bacilli	Bacillales	Paenibacillaceae	Paenibacillus	Paenibacillus elgii	-	Y	Y	-	-	-	-
SAMN02440392	Bacteria	Candidatus Neomarinimicrobiota	-	-	-	-	Marinimicrobia bacterium SCGC AAA160-I06	-	Y	-	-	-	-	-
SAMN04516086	Archaea	Euryarchaeota	Halobacteria	Halobacteriales	Halococcaceae	Halalkalicoccus	Halalkalicoccus paucihalophilus	-	-	Y	-	-	-	-
SAMN09638981	Bacteria	Thermotogota	Thermotogae	Thermotogales	Fervidobacteriaceae	Fervidobacterium	Fervidobacterium thailandense	-	Y	Y	Y	-	-	-
SAMN03609695	Bacteria	Fibrobacterota	Chitinispirillia	Chitinispirillales	Chitinispirillaceae	Chitinispirillum	Chitinispirillum alkaliphilum	-	Y	-	-	-	-	-
SAMEA6955399	Bacteria	Pseudomonadota	Alphaproteobacteria	Rhodospirillales	Rhodospirillaceae	Telmatospirillum	uncultured Telmatospirillum sp.	-	Y	-	-	-	-	-
SAMD00248745	Bacteria	Pseudomonadota	Betaproteobacteria	Neisseriales	Chitinibacteraceae	Jeongeupia	Jeongeupia sp. HS-3	-	Y	-	-	-	-	-
SAMN07249127	Bacteria	Bacillota	Bacilli	Bacillales	Planococcaceae	Rummeliibacillus	Rummeliibacillus pycnus	-	-	Y	-	-	-	-
SAMN04263890	Bacteria	Bacillota	Bacilli	Bacillales	Bacillaceae	Fictibacillus	Fictibacillus enclensis	-	Y	Y	Y	-	-	-
SAMN03406601	Bacteria	Bacillota	Bacilli	Bacillales	Bacillaceae	Domibacillus	Domibacillus enclensis	-	Y	Y	Y	-	-	-
SAMN09240609	Bacteria	Actinomycetota	Actinomycetes	Mycobacteriales	Nocardiaceae	Rhodococcus	Rhodococcus sp. Eu-32	-	-	Y	-	-	-	-
SAMN02261354	Bacteria	Cyanobacteriota	Cyanophyceae	Pleurocapsales	Xenococcaceae	Xenococcus	Xenococcus sp. PCC 7305	-	Y	-	-	-	-	-
SAMD00041830	Bacteria	Actinomycetota	Actinomycetes	Mycobacteriales	Gordoniaceae	Gordonia	Gordonia alkanivorans	-	-	Y	-	-	-	-
SAMEA3139072	Bacteria	Pseudomonadota	Alphaproteobacteria	Hyphomicrobiales	Rhizobiaceae	Neorhizobium	Neorhizobium galegae	-	-	Y	-	Y	-	-
SAMN02470195	Bacteria	Actinomycetota	Actinomycetes	Micrococcales	Micrococcaceae	Kocuria	Kocuria rhizophila	Y	Y	Y	-	-	-	-
SAMN06133459	Bacteria	Bacteroidota	Flavobacteriia	Flavobacteriales	Flavobacteriaceae	Polaribacter	Polaribacter glomeratus	-	Y	-	-	-	-	-
SAMN04904200	Bacteria	Pseudomonadota	Alphaproteobacteria	Sphingomonadales	Sphingomonadaceae	Sphingomonas	Sphingomonas sp. KC8	-	Y	Y	Y	-	-	-
SAMEA3373827	Bacteria	Actinomycetota	Actinomycetes	Kitasatosporales	Streptomycetaceae	Streptomyces	Streptomyces sp. Wb2n-11	-	-	Y	-	-	-	-
SAMN03248542	Bacteria	Campylobacterota	Epsilonproteobacteria	Campylobacterales	Campylobacteraceae	Campylobacter	Campylobacter lari	Y	Y	-	-	-	-	-
SAMN09637541	Bacteria	Planctomycetota	Planctomycetia	Pirellulales	Pirellulaceae	Bremerella	Bremerella cremea	-	-	Y	-	-	-	-
SAMN09074687	Bacteria	Pseudomonadota	Betaproteobacteria	Burkholderiales	Comamonadaceae	Extensimonas	Extensimonas vulgaris	-	Y	-	-	-	-	-
SAMN03737973	Bacteria	Campylobacterota	Epsilonproteobacteria	Campylobacterales	Campylobacteraceae	Campylobacter	Campylobacter hyointestinalis	-	Y	-	-	-	-	-
SAMN03737949	Bacteria	Campylobacterota	Epsilonproteobacteria	Campylobacterales	Arcobacteraceae	Aliarcobacter	Aliarcobacter cryaerophilus	-	Y	Y	Y	-	-	-
SAMN03737955	Bacteria	Campylobacterota	Epsilonproteobacteria	Campylobacterales	Arcobacteraceae	Malaciobacter	Malaciobacter mytili	-	Y	-	-	-	-	-
SAMN03737956	Bacteria	Campylobacterota	Epsilonproteobacteria	Campylobacterales	Arcobacteraceae	Aliarcobacter	Aliarcobacter skirrowii	-	Y	-	-	-	-	-
SAMN10026476	Bacteria	Pseudomonadota	Gammaproteobacteria	Thiotrichales	Thiotrichaceae	Thiothrix	Thiothrix sp.	-	Y	-	-	-	-	-
SAMN18076803	Bacteria	Pseudomonadota	Gammaproteobacteria	Thiotrichales	Thiotrichaceae	Thiothrix	Thiothrix sp.	-	-	Y	Y	-	-	-
SAMEA2272503	Bacteria	Bacillota	Clostridia	Eubacteriales	Clostridiaceae	Clostridium	Clostridium senegalense	-	-	Y	-	-	-	-
SAMN02472183	Bacteria	Pseudomonadota	Gammaproteobacteria	Salinisphaerales	Salinisphaeraceae	Salinisphaera	Salinisphaera shabanensis	-	Y	-	-	-	-	-
SAMEA2271992	Archaea	Euryarchaeota	Halobacteria	Halobacteriales	Haloarculaceae	Halorhabdus	Halorhabdus tiamatea	-	-	Y	Y	-	-	-
SAMN04917425	Bacteria	Pseudomonadota	Gammaproteobacteria	Pseudomonadales	Marinobacteraceae	Marinobacter	Marinobacter adhaerens	Y	Y	Y	Y	-	-	-
SAMN08135438	Bacteria	Bacteroidota	Flavobacteriia	Flavobacteriales	Weeksellaceae	Chryseobacterium	Chryseobacterium sp. PMSZPI	-	-	Y	-	-	-	-
SAMN02769652	Bacteria	Pseudomonadota	Alphaproteobacteria	Hyphomicrobiales	Rhizobiaceae	Rhizobium	Rhizobium leguminosarum	-	-	Y	-	Y	-	-
SAMEA2271965	Bacteria	Pseudomonadota	Gammaproteobacteria	Legionellales	Legionellaceae	Legionella	Legionella tunisiensis	-	Y	-	-	-	-	-
SAMN12025574	Bacteria	Actinomycetota	Actinomycetes	Propionibacteriales	Nocardioidaceae	Nocardioides	Nocardioides soli	-	-	Y	Y	-	-	-
SAMN04515666	Bacteria	Pseudomonadota	Alphaproteobacteria	Hyphomicrobiales	Boseaceae	Bosea	Bosea lupini	-	-	Y	-	Y	-	-
SAMN10600592	Bacteria	Actinomycetota	Actinomycetes	Pseudonocardiales	Pseudonocardiaceae	Saccharothrix	Saccharothrix syringae	-	-	Y	-	-	-	-
SAMN10363104	Bacteria	Actinomycetota	Actinomycetes	Pseudonocardiales	Pseudonocardiaceae	Saccharothrix	Saccharothrix texasensis	-	-	Y	-	-	-	-
SAMN07621378	Bacteria	Pseudomonadota	Alphaproteobacteria	Rhodobacterales	Roseobacteraceae	Pelagimonas	Pelagimonas phthalicica	-	Y	-	-	Y	-	-
SAMN08324238	Bacteria	Bacteroidota	Flavobacteriia	Flavobacteriales	Weeksellaceae	Chryseobacterium	Chryseobacterium viscerum	Y	Y	-	-	-	-	-
SAMN13781051	Bacteria	Pseudomonadota	Alphaproteobacteria	Rhodobacterales	Roseobacteraceae	Profundibacterium	Profundibacterium mesophilum	-	Y	Y	Y	-	-	-
SAMN10791832	Bacteria	Actinomycetota	Actinomycetes	Streptosporangiales	Streptosporangiaceae	Nonomuraea	Nonomuraea turkmeniaca	-	-	Y	-	-	-	-
SAMN02441128	Bacteria	Pseudomonadota	Alphaproteobacteria	Hyphomicrobiales	Nitrobacteraceae	Bradyrhizobium	Bradyrhizobium murdochi	-	-	Y	-	Y	-22.1264	113.906
SAMN02441450	Bacteria	Pseudomonadota	Alphaproteobacteria	Hyphomicrobiales	Nitrobacteraceae	Bradyrhizobium	Bradyrhizobium elkanii	-	-	Y	-	Y	-27.35	31.3
SAMN02441026	Bacteria	Pseudomonadota	Alphaproteobacteria	Hyphomicrobiales	Nitrobacteraceae	Bradyrhizobium	Bradyrhizobium japonicum	-	-	Y	-	Y	33.424	-90.9151
SAMN02441452	Bacteria	Pseudomonadota	Alphaproteobacteria	Hyphomicrobiales	Nitrobacteraceae	Bradyrhizobium	Bradyrhizobium japonicum	-	-	Y	-	Y	42.0234	-93.6256
SAMN02440715	Bacteria	Pseudomonadota	Alphaproteobacteria	Hyphomicrobiales	Nitrobacteraceae	Bradyrhizobium	Bradyrhizobium sp. WSM3983	-	-	Y	-	Y	-13.335	132.439
SAMN02440788	Bacteria	Pseudomonadota	Betaproteobacteria	Burkholderiales	Burkholderiaceae	Paraburkholderia	Paraburkholderia mimosarum	-	-	Y	-	Y	4.94611	-52.3008
SAMN02436365	Bacteria	Pseudomonadota	Gammaproteobacteria	Pseudomonadales	Pseudomonadaceae	Pseudomonas	Pseudomonas chlororaphis	Y	Y	Y	-	-	-	-
SAMD00097238	Bacteria	Pseudomonadota	Alphaproteobacteria	Rhodospirillales	Acetobacteraceae	Acetobacter	Acetobacter peroxydans	-	Y	-	-	-	-	-
SAMN02597201	Bacteria	Pseudomonadota	Alphaproteobacteria	Hyphomicrobiales	Rhizobiaceae	Ensifer	Ensifer sp. WSM1721	-	-	Y	-	Y	-25.4433	113.95
SAMEA5600708	Bacteria	Verrucomicrobiota	-	-	-	Methylacidimicrobium	Methylacidimicrobium cyclopophantes	-	-	Y	-	-	-	-
SAMEA5600707	Bacteria	Verrucomicrobiota	-	-	-	Methylacidimicrobium	Methylacidimicrobium tartarophylax	-	-	Y	-	-	-	-
SAMN02603612	Bacteria	Bacteroidota	Flavobacteriia	Flavobacteriales	Flavobacteriaceae	Flavobacterium	Flavobacterium columnare	-	Y	-	-	-	-	-
SAMN02603117	Archaea	Euryarchaeota	Methanomicrobia	Methanocellales	Methanocellaceae	Methanocella	Methanocella conradii	-	-	Y	-	-	-	-
SAMN02469848	Bacteria	Bacillota	Bacilli	Bacillales	Paenibacillaceae	Brevibacillus	Brevibacillus laterosporus	-	Y	Y	Y	-	-	-
SAMN02470155	Bacteria	Pseudomonadota	Alphaproteobacteria	Rhodobacterales	Roseobacteraceae	Oceanicola	Oceanicola sp. S124	-	Y	-	-	Y	-	-
SAMN05444344	Bacteria	Bacteroidota	Flavobacteriia	Flavobacteriales	Flavobacteriaceae	Tenacibaculum	Tenacibaculum mesophilum	-	Y	-	-	-	-	-
SAMN08286392	Bacteria	Pseudomonadota	Alphaproteobacteria	Sphingomonadales	Erythrobacteraceae	Erythrobacter	Erythrobacter sp.	-	Y	-	-	-	-	-
SAMN08286423	Bacteria	Pseudomonadota	Alphaproteobacteria	Sphingomonadales	Erythrobacteraceae	Erythrobacter	Erythrobacter sp.	-	Y	-	-	-	-	-
SAMN16237330	Bacteria	Pseudomonadota	Alphaproteobacteria	Sphingomonadales	Erythrobacteraceae	Erythrobacter	Erythrobacter sp.	-	Y	-	-	-	-	-
SAMN12045485	Bacteria	Actinomycetota	Actinomycetes	Micrococcales	Microbacteriaceae	Microbacterium	Microbacterium foliorum	-	Y	-	-	-	-	-
SAMN15892356	Bacteria	Pseudomonadota	Alphaproteobacteria	Sphingomonadales	Sphingomonadaceae	Sphingomonas	Sphingomonas lutea	-	Y	-	-	-	-	-
SAMN02603133	Bacteria	Pseudomonadota	Gammaproteobacteria	Xanthomonadales	Xanthomonadaceae	Pseudoxanthomonas	Pseudoxanthomonas spadix	-	-	Y	-	-	-	-
SAMD00318914	Bacteria	Pseudomonadota	Gammaproteobacteria	Vibrionales	Vibrionaceae	Vibrio	Vibrio penaeicida	Y	Y	-	-	Y	-	-
SAMN09270315	Bacteria	Actinomycetota	Actinomycetes	Propionibacteriales	Nocardioidaceae	Nocardioides	Nocardioides daejeonensis	-	-	Y	Y	-	-	-
SAMN02222159	Bacteria	Chlamydiota	Chlamydiia	Chlamydiales	Chlamydiaceae	Chlamydia	Chlamydia ibidis	-	-	Y	-	-	-	-
SAMN02469766	Bacteria	Bacteroidota	Flavobacteriia	Flavobacteriales	Flavobacteriaceae	Bizionia	Bizionia argentinensis	-	Y	-	-	-	-	-
SAMN09280253	Bacteria	Actinomycetota	Actinomycetes	Mycobacteriales	Nocardiaceae	Nocardia	Nocardia sp. CS682	-	-	Y	-	-	-	-
SAMN02603870	Bacteria	Nitrospirota	Nitrospiria	Nitrospirales	Nitrospiraceae	Leptospirillum	Leptospirillum ferriphilum	-	-	Y	Y	-	-	-
SAMN02261321	Bacteria	Actinomycetota	Actinomycetes	Sporichthyales	Sporichthyaceae	Sporichthya	Sporichthya polymorpha	-	-	Y	-	-	-	-
SAMD00053810	Archaea	Euryarchaeota	Halobacteria	Haloferacales	Halorubraceae	Halopenitus	Halopenitus persicus	-	Y	-	-	-	-	-
SAMN08100113	Bacteria	Pseudomonadota	Gammaproteobacteria	Alteromonadales	Idiomarinaceae	Aliidiomarina	Aliidiomarina shirensis	-	Y	-	-	-	-	-
SAMN02739847	Bacteria	Bacteroidota	Cytophagia	Cytophagales	Cytophagaceae	Anditalea	Anditalea andensis	-	-	Y	-	-	-	-
SAMN19065551	Bacteria	Cyanobacteriota	Cyanophyceae	Nostocales	Scytonemataceae	Brasilonema	Brasilonema angustatum	-	-	Y	-	-	-	-
SAMN19065585	Bacteria	Cyanobacteriota	Cyanophyceae	Nostocales	Scytonemataceae	Scytonematopsis	Scytonematopsis contorta	Y	Y	Y	Y	-	-	-
SAMN02436507	Bacteria	Spirochaetota	Spirochaetia	Leptospirales	Leptospiraceae	Leptospira	Leptospira kmetyi	-	Y	Y	-	-	-	-
SAMD00230163	Bacteria	Actinomycetota	Actinomycetes	Micromonosporales	Micromonosporaceae	Actinoplanes	Actinoplanes rishiriensis	-	-	Y	-	-	-	-
SAMN02261292	Bacteria	Actinomycetota	Actinomycetes	Actinopolysporales	Actinopolysporaceae	Actinopolyspora	Actinopolyspora mortivallis	-	-	Y	-	-	-	-
SAMN13641328	Bacteria	Cyanobacteriota	Cyanophyceae	Synechococcales	Synechococcaceae	Synechococcus	Synechococcus sp. A15-24	-	Y	-	-	-	-	-
SAMN13641357	Bacteria	Cyanobacteriota	Cyanophyceae	Synechococcales	Synechococcaceae	Synechococcus	Synechococcus sp. A15-28	-	Y	-	-	-	-	-
SAMN13641338	Bacteria	Cyanobacteriota	Cyanophyceae	Synechococcales	Synechococcaceae	Synechococcus	Synechococcus sp. A15-62	-	Y	-	-	-	-	-
SAMN02469870	Bacteria	Pseudomonadota	Alphaproteobacteria	Hyphomicrobiales	Rhizobiaceae	Agrobacterium	Agrobacterium tumefaciens	-	Y	Y	Y	Y	-	-
SAMN02414602	Bacteria	Bacillota	Bacilli	Bacillales	Bacillaceae	Bacillus	Bacillus mojavensis	-	-	Y	-	-	-	-
SAMN02951903	Bacteria	Pseudomonadota	Gammaproteobacteria	Vibrionales	Vibrionaceae	Vibrio	Vibrio splendidus	Y	Y	-	-	-	-	-
SAMN02603352	Bacteria	Bacillota	Bacilli	Bacillales	Bacillaceae	Bacillus	Bacillus spizizenii	Y	Y	Y	Y	-	-	-
SAMN10284718	Bacteria	Pseudomonadota	Gammaproteobacteria	Oceanospirillales	Oceanospirillaceae	Marinomonas	Marinomonas hwangdonensis	Y	Y	-	-	-	-	-
SAMD00046505	Bacteria	Actinomycetota	Actinomycetes	Micrococcales	Intrasporangiaceae	Janibacter	Janibacter terrae	-	Y	-	-	-	-	-
SAMEA8498379	Bacteria	Pseudomonadota	Alphaproteobacteria	Maricaulales	Robiginitomaculaceae	Hellea	uncultured Hellea sp.	Y	Y	-	-	-	-	-
SAMN02261248	Bacteria	Actinomycetota	Actinomycetes	Kitasatosporales	Streptomycetaceae	Streptomyces	Streptomyces purpureus	-	-	Y	-	-	-	-
SAMN12612893	Bacteria	Pseudomonadota	Gammaproteobacteria	Oceanospirillales	Halomonadaceae	Cobetia	Cobetia pacifica	Y	Y	-	-	-	-	-
SAMN02598531	Bacteria	Pseudomonadota	Gammaproteobacteria	Chromatiales	Chromatiaceae	Nitrosococcus	Nitrosococcus watsonii	-	Y	-	-	-	-	-
SAMN02261426	Archaea	Thermoproteota	Thermoprotei	Acidilobales	Caldisphaeraceae	Caldisphaera	Caldisphaera lagunensis	-	Y	-	-	-	-	-
SAMN04166217	Bacteria	Pseudomonadota	Alphaproteobacteria	Rhodobacterales	Paracoccaceae	Rhodobacter	Rhodobacter capsulatus	-	-	Y	-	Y	-	-
SAMN11509942	Bacteria	Pseudomonadota	Alphaproteobacteria	Rhodobacterales	Paracoccaceae	Rhodobacter	Rhodobacter capsulatus	Y	Y	-	-	Y	-	-
SAMN14944517	Bacteria	Pseudomonadota	Alphaproteobacteria	Rhodobacterales	Paracoccaceae	Rhodobacter	Rhodobacter sp.	-	Y	-	-	-	-	-
SAMN16425547	Bacteria	Pseudomonadota	Alphaproteobacteria	Rhodobacterales	Paracoccaceae	Rhodobacter	Rhodobacter sp.	-	-	Y	Y	-	-	-
SAMN02199398	Bacteria	Actinomycetota	Actinomycetes	Frankiales	Frankiaceae	Frankia	Frankia casuarinae	-	-	Y	-	-	-	-
SAMN09867397	Bacteria	Pseudomonadota	Alphaproteobacteria	Rhodobacterales	Paracoccaceae	Cereibacter	Cereibacter sphaeroides	-	-	Y	Y	-	-	-
SAMN03470198	Bacteria	Pseudomonadota	Alphaproteobacteria	Hyphomicrobiales	Rhizobiaceae	Ensifer	Ensifer adhaerens	-	-	Y	-	Y	28.3	109.71
SAMN09083424	Bacteria	Pseudomonadota	Alphaproteobacteria	Hyphomicrobiales	Rhizobiaceae	Ensifer	Ensifer adhaerens	-	Y	Y	Y	Y	-	-
SAMN21155892	Bacteria	Pseudomonadota	Alphaproteobacteria	Hyphomicrobiales	Rhizobiaceae	Ensifer	Ensifer adhaerens	-	-	Y	-	Y	-	-
SAMN07535013	Bacteria	Pseudomonadota	Betaproteobacteria	Rhodocyclales	Rhodocyclaceae	Rhodocyclus	Rhodocyclus tenuis	Y	Y	-	-	-	-	-
SAMN02261309	Bacteria	Actinomycetota	Actinomycetes	Pseudonocardiales	Pseudonocardiaceae	Amycolatopsis	Amycolatopsis methanolica	-	-	Y	-	-	-	-
SAMN02261323	Bacteria	Bacillota	Negativicutes	Acidaminococcales	Acidaminococcaceae	Succinispira	Succinispira mobilis	Y	Y	-	-	-	-	-
SAMN05660197	Bacteria	Campylobacterota	Epsilonproteobacteria	Nautiliales	Nitratiruptoraceae	Nitratiruptor	Nitratiruptor tergarcus	-	Y	-	-	-	-	-
SAMN02261307	Archaea	Euryarchaeota	Methanococci	Methanococcales	Methanocaldococcaceae	Methanocaldococcus	Methanocaldococcus villosus	-	Y	Y	Y	-	-	-
SAMN02604232	Bacteria	Bdellovibrionota	Bdellovibrionia	Bdellovibrionales	Pseudobdellovibrionaceae	Bdellovibrio	Bdellovibrio bacteriovorus	Y	Y	-	-	-	-	-
SAMN03145168	Bacteria	Bacteroidota	Sphingobacteriia	Sphingobacteriales	Sphingobacteriaceae	Pedobacter	Pedobacter kyungheensis	-	-	Y	-	-	-	-
SAMD00231959	Bacteria	Actinomycetota	Actinomycetes	Streptosporangiales	Streptosporangiaceae	Acrocarpospora	Acrocarpospora phusangensis	-	-	Y	-	-	-	-
SAMN10080532	Bacteria	Actinomycetota	Actinomycetes	Streptosporangiales	Streptosporangiaceae	Bailinhaonella	Bailinhaonella thermotolerans	-	-	Y	-	-	-	-
SAMN02469735	Bacteria	Bacillota	Bacilli	Bacillales	Bacillaceae	Bacillus	Bacillus sp. SB49	-	-	Y	-	-	-	-
SAMN02469738	Archaea	Euryarchaeota	Halobacteria	Halobacteriales	-	-	haloarchaeon 3A1-DGR	-	Y	-	-	-	-	-
SAMN06828941	Bacteria	Actinomycetota	Actinomycetes	Kitasatosporales	Streptomycetaceae	Streptomyces	Streptomyces sp. SM12	-	-	Y	Y	-	-	-
SAMN12869503	Bacteria	Bacillota	Bacilli	Bacillales	Bacillaceae	Bacillus	Bacillus mesophilum	-	Y	Y	-	-	-	-
SAMN09748166	Bacteria	Actinomycetota	Actinomycetes	Micrococcales	Microbacteriaceae	Microbacterium	Microbacterium lemovicicum	-	-	Y	-	-	-	-
SAMN02471366	Bacteria	Pseudomonadota	Gammaproteobacteria	Oceanospirillales	Halomonadaceae	Halomonas	Halomonas boliviensis	-	Y	Y	-	-	-	-
SAMN07809691	Bacteria	Pseudomonadota	Gammaproteobacteria	Xanthomonadales	Xanthomonadaceae	Pseudoxanthomonas	Pseudoxanthomonas wuyuanensis	-	-	Y	-	-	-	-
SAMEA3303989	Bacteria	Bacillota	Bacilli	Bacillales	Paenibacillaceae	Paenibacillus	Paenibacillus riograndensis	-	-	Y	-	-	-	-
SAMN03938712	Bacteria	Pseudomonadota	Gammaproteobacteria	Enterobacterales	Enterobacteriaceae	Cronobacter	Cronobacter condimenti	-	Y	Y	-	-	-	-
SAMN09917449	Bacteria	Pseudomonadota	Gammaproteobacteria	Vibrionales	Vibrionaceae	Vibrio	Vibrio alfacsensis	-	Y	Y	Y	-	-	-
SAMN02470954	Bacteria	Pseudomonadota	Alphaproteobacteria	Sphingomonadales	Sphingomonadaceae	Sphingobium	Sphingobium yanoikuyae	Y	Y	Y	Y	-	-	-
SAMN07534998	Bacteria	Pseudomonadota	Alphaproteobacteria	Hyphomicrobiales	Beijerinckiaceae	Rhodoblastus	Rhodoblastus acidophilus	-	Y	-	-	-	-	-
SAMD00041822	Bacteria	Actinomycetota	Actinomycetes	Mycobacteriales	Gordoniaceae	Gordonia	Gordonia amarae	-	-	Y	Y	-	-	-
SAMN02597193	Bacteria	Pseudomonadota	Alphaproteobacteria	Hyphomicrobiales	Methylocystaceae	Methylosinus	Methylosinus sp. LW3	Y	Y	-	-	-	-	-
SAMN02841227	Bacteria	Pseudomonadota	Gammaproteobacteria	Methylococcales	Methylococcaceae	Methylomonas	Methylomonas sp. LW13	-	-	Y	-	-	-	-
SAMN04957796	Bacteria	Pseudomonadota	Alphaproteobacteria	Hyphomicrobiales	Nitrobacteraceae	Rhodopseudomonas	Rhodopseudomonas palustris	-	-	Y	-	Y	-	-
SAMN15436618	Bacteria	Pseudomonadota	Alphaproteobacteria	Hyphomicrobiales	Nitrobacteraceae	Rhodopseudomonas	Rhodopseudomonas palustris	-	Y	-	-	Y	38.7027	-122.519
SAMN08166682	Bacteria	Pseudomonadota	Alphaproteobacteria	Rhodobacterales	Paracoccaceae	Paracoccus	Paracoccus zhejiangensis	-	-	Y	Y	-	-	-
SAMN05421545	Bacteria	Bacteroidota	Cytophagia	Cytophagales	Hymenobacteraceae	Pontibacter	Pontibacter lucknowensis	-	-	Y	Y	-	-	-
SAMN09716593	Bacteria	Actinomycetota	Actinomycetes	Kitasatosporales	Streptomycetaceae	Streptomyces	Streptomyces hundungensis	-	-	Y	-	-	-	-
SAMN02471087	Bacteria	Actinomycetota	Actinomycetes	Mycobacteriales	Mycobacteriaceae	Mycolicibacterium	Mycolicibacterium thermoresistibile	-	-	Y	-	-	-	-
SAMN02261317	Bacteria	Pseudomonadota	Gammaproteobacteria	Methylococcales	Methylococcaceae	Methylovulum	Methylovulum miyakonense	-	Y	-	-	-	-	-
SAMN12792747	Bacteria	Pseudomonadota	Alphaproteobacteria	Hyphomicrobiales	Nitrobacteraceae	Rhodopseudomonas	Rhodopseudomonas sp.	-	Y	-	-	Y	-29.26	-177.92
SAMN15371442	Bacteria	Pseudomonadota	Alphaproteobacteria	Hyphomicrobiales	Nitrobacteraceae	Rhodopseudomonas	Rhodopseudomonas sp.	-	Y	-	-	Y	49.69	-93.69
SAMN02441033	Bacteria	Pseudomonadota	Alphaproteobacteria	Hyphomicrobiales	Rhizobiaceae	Rhizobium	Rhizobium leguminosarum	-	-	Y	-	Y	53.9436	-1.0577
SAMN02440561	Bacteria	Pseudomonadota	Alphaproteobacteria	Hyphomicrobiales	Rhizobiaceae	Rhizobium	Rhizobium mongolense	-	-	Y	-	Y	43.6194	122.266
SAMN02440775	Bacteria	Pseudomonadota	Alphaproteobacteria	Hyphomicrobiales	Nitrobacteraceae	Bradyrhizobium	Bradyrhizobium elkanii	-	-	Y	-	Y	40.6331	-89.3985
SAMN02440784	Bacteria	Pseudomonadota	Alphaproteobacteria	Hyphomicrobiales	Nitrobacteraceae	Bradyrhizobium	Bradyrhizobium japonicum	-	-	Y	-	Y	35.6895	139.692
SAMN02471828	Bacteria	Actinomycetota	Actinomycetes	Kitasatosporales	Streptomycetaceae	Streptomyces	Streptomyces chartreusis	-	-	Y	-	-	-	-
SAMN04123293	Bacteria	Pseudomonadota	Alphaproteobacteria	Hyphomicrobiales	Blastochloridaceae	Blastochloris	Blastochloris viridis	Y	Y	-	-	Y	-	-
SAMD00045841	Bacteria	Cyanobacteriota	Cyanophyceae	Leptolyngbyales	Leptolyngbyaceae	Leptolyngbya	Leptolyngbya sp. O-77	-	Y	-	-	-	-	-
SAMN13520430	Bacteria	Pseudomonadota	Gammaproteobacteria	Chromatiales	Ectothiorhodospiraceae	Thioalkalivibrio	Thioalkalivibrio paradoxus	-	-	Y	Y	-	-	-
SAMN02584916	Bacteria	Pseudomonadota	Betaproteobacteria	Burkholderiales	Burkholderiaceae	Burkholderia	Burkholderia sp. UYPR1.413	-	-	Y	-	Y	-30.5071	-57.7019
SAMN10884416	Bacteria	Campylobacterota	Epsilonproteobacteria	Campylobacterales	Arcobacteraceae	Malaciobacter	Malaciobacter pacificus	-	Y	-	-	-	-	-
SAMN10948600	Bacteria	Bacteroidota	Flavobacteriia	Flavobacteriales	Flavobacteriaceae	Hyunsoonleella	Hyunsoonleella pacifica	-	Y	-	-	-	-	-
SAMN13932593	Bacteria	Pseudomonadota	Alphaproteobacteria	Rhodospirillales	Acetobacteraceae	Neoroseomonas	Neoroseomonas soli	-	-	Y	-	Y	-	-
SAMN02469920	Bacteria	Actinomycetota	Actinomycetes	Micrococcales	Microbacteriaceae	Aquiluna	Candidatus Aquiluna sp. IMCC13023	-	Y	-	-	-	-	-
SAMN02604343	Bacteria	Pseudomonadota	Alphaproteobacteria	Hyphomicrobiales	Devosiaceae	Pelagibacterium	Pelagibacterium halotolerans	-	Y	-	-	-	-	-
SAMN10352333	Bacteria	Bacteroidota	Flavobacteriia	Flavobacteriales	Flavobacteriaceae	Sinomicrobium	Sinomicrobium pectinilyticum	-	-	Y	-	-	-	-
SAMD00079795	Bacteria	Cyanobacteriota	Cyanophyceae	Nostocales	Aphanizomenonaceae	Anabaenopsis	Anabaenopsis circularis	-	-	Y	-	-	-	-
SAMN02603857	Bacteria	Pseudomonadota	Gammaproteobacteria	Alteromonadales	Alteromonadaceae	Glaciecola	Glaciecola nitratireducens	-	Y	-	-	-	-	-
SAMN11176079	Bacteria	Pseudomonadota	Gammaproteobacteria	Thiotrichales	Francisellaceae	Allofrancisella	Allofrancisella frigidaquae	-	Y	-	-	-	-	-
SAMN10362943	Bacteria	Pseudomonadota	Gammaproteobacteria	Thiotrichales	Francisellaceae	Allofrancisella	Allofrancisella inopinata	-	Y	-	-	-	-	-
SAMN02471905	Bacteria	Bacteroidota	Flavobacteriia	Flavobacteriales	Flavobacteriaceae	Flavobacterium	Flavobacterium frigoris	-	Y	-	-	-	-	-
SAMN01057609	Bacteria	Pseudomonadota	Gammaproteobacteria	Enterobacterales	Enterobacteriaceae	Klebsiella	Klebsiella pneumoniae	Y	Y	Y	Y	Y	-	-
SAMN02603748	Bacteria	Bacillota	Bacilli	Bacillales	-	Exiguobacterium	Exiguobacterium antarcticum	-	Y	-	-	-	-	-
SAMD00041763	Bacteria	Actinomycetota	Actinomycetes	Mycobacteriales	Gordoniaceae	Gordonia	Gordonia terrae	-	-	Y	-	-	-	-
SAMN02261299	Bacteria	Actinomycetota	Actinomycetes	Pseudonocardiales	Pseudonocardiaceae	Amycolatopsis	Amycolatopsis benzoatilytica	-	-	Y	-	-	-	-
SAMN02256403	Bacteria	Actinomycetota	Actinomycetes	Pseudonocardiales	Pseudonocardiaceae	Amycolatopsis	Amycolatopsis balhimycina	-	-	Y	-	-	-	-
SAMN02597195	Bacteria	Actinomycetota	Actinomycetes	Glycomycetales	Glycomycetaceae	Haloglycomyces	Haloglycomyces albus	-	-	Y	-	-	-	-
SAMN02441221	Bacteria	Pseudomonadota	Alphaproteobacteria	Geminicoccales	Geminicoccaceae	Geminicoccus	Geminicoccus roseus	-	Y	-	-	Y	31.892	34.811
SAMD00079798	Bacteria	Cyanobacteriota	Cyanophyceae	Nostocales	Nostocaceae	Nostoc	Nostoc linckia	-	-	Y	-	-	-	-
SAMN14918460	Bacteria	Bacillota	Clostridia	Peptostreptococcales	Anaerovoracaceae	Anaerovorax	Anaerovorax odorimutans	-	Y	Y	Y	-	-	-
SAMN02603686	Bacteria	Bacillota	Clostridia	Thermoanaerobacterales	Thermoanaerobacteraceae	Thermoanaerobacterium	Thermoanaerobacterium saccharolyticum	-	Y	-	-	-	-	-
SAMN02471017	Bacteria	Pseudomonadota	Gammaproteobacteria	Pseudomonadales	Marinobacteraceae	Marinobacter	Marinobacter manganoxydans	Y	Y	-	-	-	-	-
SAMN00761801	Bacteria	Fusobacteriota	Fusobacteriia	Fusobacteriales	Fusobacteriaceae	Fusobacterium	Fusobacterium necrophorum	-	-	Y	-	-	-	-
SAMN11484333	Bacteria	Chlorobiota	Chlorobiia	Chlorobiales	Chlorobiaceae	Chlorobium	Chlorobium sp.	-	Y	-	-	-	-	-
SAMN11484334	Bacteria	Chlorobiota	Chlorobiia	Chlorobiales	Chlorobiaceae	Chlorobium	Chlorobium sp.	-	Y	-	-	-	-	-
SAMN11487493	Bacteria	Chlorobiota	Chlorobiia	Chlorobiales	Chlorobiaceae	Chlorobium	Chlorobium sp.	-	Y	-	-	-	-	-
SAMN11487494	Bacteria	Chlorobiota	Chlorobiia	Chlorobiales	Chlorobiaceae	Chlorobium	Chlorobium sp.	-	Y	-	-	-	-	-
SAMN11487496	Bacteria	Chlorobiota	Chlorobiia	Chlorobiales	Chlorobiaceae	Chlorobium	Chlorobium sp.	-	Y	-	-	-	-	-
SAMN14944556	Bacteria	Chlorobiota	Chlorobiia	Chlorobiales	Chlorobiaceae	Chlorobium	Chlorobium sp.	-	Y	-	-	-	-	-
SAMN21356771	Bacteria	Chlorobiota	Chlorobiia	Chlorobiales	Chlorobiaceae	Chlorobium	Chlorobium sp.	-	Y	-	-	-	-	-
SAMN02469487	Bacteria	Actinomycetota	Actinomycetes	Micrococcales	Micrococcaceae	Arthrobacter	Arthrobacter sp. PAO19	-	-	Y	-	-	-	-
SAMEA9694946	Bacteria	Pseudomonadota	Alphaproteobacteria	Hyphomicrobiales	Devosiaceae	Devosia	Devosia lucknowensis	-	Y	Y	Y	-	-	-
SAMN02471710	Bacteria	Pseudomonadota	Alphaproteobacteria	Sphingomonadales	Sphingomonadaceae	Novosphingobium	Novosphingobium lindaniclasticum	-	-	Y	-	-	-	-
SAMN02391504	Bacteria	Actinomycetota	Thermoleophilia	Solirubrobacterales	Patulibacteraceae	Patulibacter	Patulibacter medicamentivorans	-	-	Y	Y	-	-	-
SAMN11845911	Bacteria	Chlorobiota	Chlorobiia	Chlorobiales	Chlorobiaceae	Prosthecochloris	Prosthecochloris vibrioformis	Y	Y	-	-	-	-	-
SAMN06661512	Bacteria	Pseudomonadota	Betaproteobacteria	Burkholderiales	Comamonadaceae	Limnohabitans	Limnohabitans sp. 2KL-1	-	Y	-	-	-	-	-
SAMEA3448421	Bacteria	Pseudomonadota	Betaproteobacteria	Burkholderiales	Comamonadaceae	Limnohabitans	Limnohabitans sp. 2KL-3	-	Y	-	-	-	-	-
SAMN06661513	Bacteria	Pseudomonadota	Betaproteobacteria	Burkholderiales	Comamonadaceae	Limnohabitans	Limnohabitans sp. 2KL-17	-	Y	-	-	-	-	-
SAMEA3448420	Bacteria	Pseudomonadota	Betaproteobacteria	Burkholderiales	Comamonadaceae	Limnohabitans	Limnohabitans sp. 2KL-27	-	Y	-	-	-	-	-
SAMN06661511	Bacteria	Pseudomonadota	Betaproteobacteria	Burkholderiales	Comamonadaceae	Limnohabitans	Limnohabitans sp. 15K	-	Y	-	-	-	-	-
SAMN06661515	Bacteria	Pseudomonadota	Betaproteobacteria	Burkholderiales	Comamonadaceae	Limnohabitans	Limnohabitans sp. B9-3	Y	Y	-	-	-	-	-
SAMN06661517	Bacteria	Pseudomonadota	Betaproteobacteria	Burkholderiales	Comamonadaceae	Limnohabitans	Limnohabitans sp. G3-2	Y	Y	-	-	Y	47.5899	13.5704
SAMEA3448423	Bacteria	Pseudomonadota	Betaproteobacteria	Burkholderiales	Comamonadaceae	Limnohabitans	Limnohabitans sp. Rim11	-	Y	-	-	-	-	-
SAMEA3719354	Bacteria	Pseudomonadota	Betaproteobacteria	Burkholderiales	Comamonadaceae	Limnohabitans	Limnohabitans sp. Rim47	-	Y	-	-	-	-	-
SAMN06661527	Bacteria	Pseudomonadota	Betaproteobacteria	Burkholderiales	Comamonadaceae	Limnohabitans	Limnohabitans sp. T6-5	-	Y	-	-	-	-	-
SAMN06661528	Bacteria	Pseudomonadota	Betaproteobacteria	Burkholderiales	Comamonadaceae	Limnohabitans	Limnohabitans sp. T6-20	-	Y	-	-	Y	48.8335	14.9285
SAMN04571766	Bacteria	Chlorobiota	Chlorobiia	Chlorobiales	Chlorobiaceae	Pelodictyon	Pelodictyon luteolum	-	Y	-	-	-	-	-
SAMN02597162	Bacteria	Actinomycetota	Actinomycetes	Micrococcales	Micrococcaceae	Arthrobacter	Arthrobacter sp. MA-N2	-	Y	-	-	Y	-	-
SAMN02261258	Bacteria	Pseudomonadota	Alphaproteobacteria	Rhodobacterales	Paracoccaceae	Paracoccus	Paracoccus sp. N5	-	-	Y	-	-	-	-
SAMN02584938	Bacteria	Pseudomonadota	Alphaproteobacteria	Hyphomicrobiales	Methylobacteriaceae	Methylobacterium	Methylobacterium sp. 10	Y	Y	-	-	Y	-	-
SAMN12219528	Bacteria	Pseudomonadota	Betaproteobacteria	Burkholderiales	-	Tepidimonas	Tepidimonas fonticaldi	-	Y	-	-	-	-	-
SAMEA8498436	Bacteria	Verrucomicrobiota	Opitutae	Puniceicoccales	Puniceicoccaceae	-	uncultured Puniceicoccaceae bacterium	Y	Y	-	-	-	-	-
SAMEA8498641	Bacteria	Verrucomicrobiota	Opitutae	Puniceicoccales	Puniceicoccaceae	-	uncultured Puniceicoccaceae bacterium	Y	Y	-	-	-	-	-
SAMN02603094	Archaea	Thermoproteota	Thermoprotei	Thermoproteales	Thermoproteaceae	Pyrobaculum	Pyrobaculum ferrireducens	-	Y	-	-	-	-	-
SAMN14239001	Bacteria	Pseudomonadota	Alphaproteobacteria	Sphingomonadales	Erythrobacteraceae	Altererythrobacter	Altererythrobacter segetis	-	-	Y	-	-	-	-
SAMN14238987	Bacteria	Pseudomonadota	Gammaproteobacteria	Xanthomonadales	Xanthomonadaceae	Lysobacter	Lysobacter telluris	-	-	Y	-	-	-	-
SAMN13189925	Bacteria	Pseudomonadota	Alphaproteobacteria	Sphingomonadales	Sphingomonadaceae	Sphingomonas	Sphingomonas segetis	-	-	Y	-	-	-	-
SAMN14239005	Bacteria	Pseudomonadota	Alphaproteobacteria	Sphingomonadales	Sphingosinicellaceae	Sphingosinicella	Sphingosinicella sp. YJ22	-	-	Y	-	-	-	-
SAMN12422658	Bacteria	Bacteroidota	Chitinophagia	Chitinophagales	Chitinophagaceae	Agriterribacter	Agriterribacter humi	-	-	Y	-	-	-	-
SAMEA6955507	Bacteria	Actinomycetota	Coriobacteriia	-	-	-	uncultured Coriobacteriia bacterium	-	Y	-	-	-	-	-
SAMN02673274	Bacteria	Pseudomonadota	Alphaproteobacteria	Rhodobacterales	Paracoccaceae	Paenirhodobacter	Paenirhodobacter enshiensis	-	-	Y	-	Y	-	-
SAMEA5215812	Bacteria	Actinomycetota	Actinomycetes	Mycobacteriales	Mycobacteriaceae	Mycolicibacterium	Mycolicibacterium vanbaalenii	-	Y	-	-	-	-	-
SAMN02470902	Bacteria	Bacteroidota	Flavobacteriia	Flavobacteriales	Flavobacteriaceae	Flavobacterium	Flavobacterium enshiense	-	-	Y	-	-	-	-
SAMD00041828	Bacteria	Actinomycetota	Actinomycetes	Mycobacteriales	Gordoniaceae	Gordonia	Gordonia rhizosphera	-	-	Y	Y	-	-	-
SAMN02603926	Bacteria	Pseudomonadota	Alphaproteobacteria	Geminicoccales	Geminicoccaceae	Tistrella	Tistrella mobilis	-	Y	-	-	Y	-	-
SAMN02603100	Bacteria	Deinococcota	Deinococci	Thermales	Thermaceae	Thermus	Thermus sp. CCB_US3_UF1	-	Y	-	-	-	-	-
SAMN02440598	Bacteria	Pseudomonadota	Gammaproteobacteria	Enterobacterales	Budviciaceae	Budvicia	Budvicia aquatica	Y	Y	-	-	-	-	-
SAMN02441252	Bacteria	Bacteroidota	Flavobacteriia	Flavobacteriales	Flavobacteriaceae	Flavobacterium	Flavobacterium antarcticum	-	-	Y	-	-	-	-
SAMN02441561	Bacteria	Actinomycetota	Actinomycetes	Glycomycetales	Glycomycetaceae	Glycomyces	Glycomyces tenuis	-	-	Y	-	-	-	-
SAMN02440603	Bacteria	Pseudomonadota	Gammaproteobacteria	Chromatiales	Sedimenticolaceae	Sedimenticola	Sedimenticola selenatireducens	-	Y	Y	Y	-	-	-
SAMN02603285	Bacteria	Actinomycetota	Actinomycetes	Mycobacteriales	Gordoniaceae	Gordonia	Gordonia polyisoprenivorans	-	Y	Y	Y	-	-	-
SAMN02470164	Bacteria	Pseudomonadota	Betaproteobacteria	Burkholderiales	Oxalobacteraceae	Janthinobacterium	Janthinobacterium lividum	Y	Y	Y	-	-	-	-
SAMN02470161	Bacteria	Actinomycetota	Actinomycetes	Micrococcales	Microbacteriaceae	Salinibacterium	Salinibacterium sp. PAMC 21357	-	-	Y	-	-	-	-
SAMN02471562	Bacteria	Pseudomonadota	Gammaproteobacteria	Pseudomonadales	Pseudomonadaceae	Pseudomonas	Pseudomonas psychrotolerans	-	Y	-	-	-	-	-
SAMN02440439	Bacteria	Pseudomonadota	Betaproteobacteria	Nitrosomonadales	Methylophilaceae	Methylophilus	Methylophilus sp. 1	Y	Y	Y	Y	-	-	-
SAMN05176187	Bacteria	Pseudomonadota	Alphaproteobacteria	Sphingomonadales	Erythrobacteraceae	Erythrobacter	Erythrobacter neustonensis	Y	Y	-	-	-	-	-
SAMN12792707	Bacteria	Pseudomonadota	Alphaproteobacteria	Sphingomonadales	Erythrobacteraceae	Porphyrobacter	Porphyrobacter sp.	-	Y	-	-	-	-	-
SAMN02597192	Bacteria	Pseudomonadota	Gammaproteobacteria	Methylococcales	Methylococcaceae	Methylomicrobium	Methylomicrobium lacus	Y	Y	-	-	-	-	-
SAMN06049067	Bacteria	Bacteroidota	Flavobacteriia	Flavobacteriales	Flavobacteriaceae	Flavobacterium	Flavobacterium tructae	-	Y	-	-	-	-	-
SAMN19238701	Bacteria	Thermodesulfobacteriota	Desulfuromonadia	Geobacterales	Geobacteraceae	Geomobilimonas	Geomobilimonas luticola	-	-	Y	Y	-	-	-
SAMD00018686	Bacteria	Pseudomonadota	Gammaproteobacteria	Enterobacterales	Enterobacteriaceae	Citrobacter	Citrobacter farmeri	-	Y	Y	Y	Y	-	-
SAMN02470052	Bacteria	Actinomycetota	Actinomycetes	Kitasatosporales	Streptomycetaceae	Streptomyces	Streptomyces tsukubensis	-	-	Y	-	-	-	-
SAMN02470010	Bacteria	Actinomycetota	Actinomycetes	Pseudonocardiales	Pseudonocardiaceae	Actinoalloteichus	Actinoalloteichus spitiensis	-	-	Y	-	-	-	-
SAMN02899865	Bacteria	Pseudomonadota	Alphaproteobacteria	Sphingomonadales	Sphingomonadaceae	Sphingobium	Sphingobium baderi	-	-	Y	-	-	-	-
SAMD00018687	Bacteria	Pseudomonadota	Gammaproteobacteria	Enterobacterales	Enterobacteriaceae	Pseudescherichia	Pseudescherichia vulneris	-	Y	Y	Y	-	-	-
SAMN02584931	Bacteria	Actinomycetota	Actinomycetes	Micrococcales	Micrococcaceae	Arthrobacter	Arthrobacter sp. 31Y	-	-	Y	-	-	-	-
SAMN13008645	Bacteria	Cyanobacteriota	Cyanophyceae	Leptolyngbyales	Leptolyngbyaceae	Leptolyngbya	Leptolyngbya sp. BL0902	Y	Y	-	-	-	-	-
SAMN02441719	Bacteria	Pseudomonadota	Alphaproteobacteria	Hyphomicrobiales	Phyllobacteriaceae	Hoeflea	Hoeflea sp. 108	-	Y	-	-	Y	-	-
SAMN01816162	Bacteria	Bacillota	Bacilli	Bacillales	Paenibacillaceae	Paenibacillus	Paenibacillus alvei	-	-	Y	-	-	-	-
SAMN02583746	Bacteria	Pseudomonadota	Alphaproteobacteria	Hyphomicrobiales	Xanthobacteraceae	Xanthobacter	Xanthobacter sp. 91	-	Y	-	-	Y	-	-
SAMN02470924	Bacteria	Pseudomonadota	Gammaproteobacteria	Alteromonadales	Pseudoalteromonadaceae	Pseudoalteromonas	Pseudoalteromonas haloplanktis	-	Y	-	-	-	-	-
SAMN02470926	Bacteria	Pseudomonadota	Gammaproteobacteria	Alteromonadales	Pseudoalteromonadaceae	Pseudoalteromonas	Pseudoalteromonas spongiae	-	Y	Y	Y	-	-	-
SAMN04193360	Bacteria	Pseudomonadota	Alphaproteobacteria	Sphingomonadales	Sphingomonadaceae	Novosphingobium	Novosphingobium fuchskuhlense	-	Y	-	-	-	-	-
SAMN06264853	Bacteria	Bacteroidota	Bacteroidia	Marinilabiliales	Marinifilaceae	Marinifilum	Marinifilum flexuosum	-	Y	-	-	-	-	-
SAMEA5209065	Bacteria	Actinomycetota	Actinomycetes	Streptosporangiales	Thermomonosporaceae	Actinomadura	Actinomadura fibrosa	-	-	Y	-	-	-	-
SAMN00761066	Bacteria	Pseudomonadota	Gammaproteobacteria	Oceanospirillales	Halomonadaceae	Halomonas	Halomonas sp. GFAJ-1	-	Y	-	-	-	-	-
SAMEA2272452	Bacteria	Pseudomonadota	Gammaproteobacteria	Xanthomonadales	Xanthomonadaceae	Stenotrophomonas	Stenotrophomonas maltophilia	Y	Y	Y	Y	-	-	-
SAMN02261290	Bacteria	Pseudomonadota	Betaproteobacteria	Nitrosomonadales	Sterolibacteriaceae	Methyloversatilis	Methyloversatilis discipulorum	-	Y	-	-	-	-	-
SAMN02441027	Bacteria	Pseudomonadota	Betaproteobacteria	Nitrosomonadales	Sterolibacteriaceae	Methyloversatilis	Methyloversatilis discipulorum	Y	Y	-	-	-	-	-
SAMN17181059	Bacteria	Pseudomonadota	Betaproteobacteria	Nitrosomonadales	Sterolibacteriaceae	Methyloversatilis	Methyloversatilis discipulorum	-	-	Y	Y	-	-	-
SAMN02584929	Bacteria	Pseudomonadota	Alphaproteobacteria	Hyphomicrobiales	Methylocystaceae	Methylopila	Methylopila sp. 73B	Y	Y	-	-	-	-	-
SAMN02441705	Bacteria	Pseudomonadota	Gammaproteobacteria	Moraxellales	Moraxellaceae	Acinetobacter	Acinetobacter bouvetii	Y	Y	Y	Y	-	-	-
SAMN01087849	Bacteria	Pseudomonadota	Gammaproteobacteria	Moraxellales	Moraxellaceae	Acinetobacter	Acinetobacter gerneri	-	Y	Y	Y	-	-	-
SAMN01087852	Bacteria	Pseudomonadota	Gammaproteobacteria	Moraxellales	Moraxellaceae	Acinetobacter	Acinetobacter tandoii	-	Y	Y	Y	-	-	-
SAMN02440441	Bacteria	Pseudomonadota	Gammaproteobacteria	Moraxellales	Moraxellaceae	Acinetobacter	Acinetobacter tjernbergiae	-	Y	Y	Y	-	-	-
SAMN01087853	Bacteria	Pseudomonadota	Gammaproteobacteria	Moraxellales	Moraxellaceae	Acinetobacter	Acinetobacter towneri	Y	Y	Y	Y	-	-	-
SAMN02441196	Bacteria	Actinomycetota	Actinomycetes	Pseudonocardiales	Pseudonocardiaceae	Actinoalloteichus	Actinoalloteichus caeruleus	-	-	Y	-	-	-	-
SAMN02441015	Bacteria	Actinomycetota	Actinomycetes	Pseudonocardiales	Pseudonocardiaceae	Actinokineospora	Actinokineospora enzanensis	-	-	Y	-	-	-	-
SAMN02441427	Bacteria	Actinomycetota	Actinomycetes	Pseudonocardiales	Pseudonocardiaceae	Actinokineospora	Actinokineospora inagensis	Y	Y	-	-	-	-	-
SAMN02441315	Bacteria	Actinomycetota	Actinomycetes	Streptosporangiales	Thermomonosporaceae	Actinomadura	Actinomadura atramentaria	-	-	Y	-	-	-	-
SAMN02441154	Bacteria	Actinomycetota	Actinomycetes	Streptosporangiales	Thermomonosporaceae	Actinomadura	Actinomadura rifamycini	-	-	Y	-	-	-	-
SAMN02256421	Bacteria	Actinomycetota	Actinomycetes	Pseudonocardiales	Pseudonocardiaceae	Actinomycetospora	Actinomycetospora chiangmaiensis	-	-	Y	-	-	-	-
SAMN02256449	Bacteria	Actinomycetota	Actinomycetes	Micromonosporales	Micromonosporaceae	Actinoplanes	Actinoplanes globisporus	-	-	Y	-	-	-	-
SAMN02440435	Bacteria	Actinomycetota	Actinomycetes	Propionibacteriales	Actinopolymorphaceae	Actinopolymorpha	Actinopolymorpha alba	-	-	Y	-	-	-	-
SAMN02440880	Bacteria	Bacteroidota	Flavobacteriia	Flavobacteriales	Flavobacteriaceae	Aequorivita	Aequorivita capsosiphonis	-	Y	-	-	-	-	-
SAMN02441210	Bacteria	Pseudomonadota	Gammaproteobacteria	Alteromonadales	Alteromonadaceae	Aestuariibacter	Aestuariibacter salexigens	-	-	Y	Y	-	-	-
SAMN02440892	Bacteria	Actinomycetota	Actinomycetes	Propionibacteriales	Propionibacteriaceae	Aestuariimicrobium	Aestuariimicrobium kwangyangense	-	-	Y	Y	-	-	-
SAMN02440814	Bacteria	Actinomycetota	Actinomycetes	Micrococcales	Microbacteriaceae	Agrococcus	Agrococcus lahaulensis	-	Y	Y	-	-	-	-
SAMN02441016	Bacteria	Pseudomonadota	Alphaproteobacteria	Hyphomicrobiales	Ahrensiaceae	Ahrensia	Ahrensia kielensis	-	Y	-	-	Y	60	25
SAMN02441201	Bacteria	Pseudomonadota	Betaproteobacteria	Burkholderiales	Alcaligenaceae	Alcaligenes	Alcaligenes phenolicus	-	Y	Y	Y	-	-	-
SAMN02441017	Bacteria	Pseudomonadota	Gammaproteobacteria	Alteromonadales	Pseudoalteromonadaceae	Algicola	Algicola sagamiensis	Y	Y	-	-	-	-	-
SAMN02441202	Bacteria	Bacteroidota	Cytophagia	Cytophagales	Cyclobacteriaceae	Algoriphagus	Algoriphagus mannitolivorans	-	-	Y	Y	-	-	-
SAMN02440616	Bacteria	Bacteroidota	Cytophagia	Cytophagales	Cyclobacteriaceae	Algoriphagus	Algoriphagus marincola	-	Y	Y	Y	-	-	-
SAMN02440865	Bacteria	Bacteroidota	Cytophagia	Cytophagales	Cyclobacteriaceae	Algoriphagus	Algoriphagus terrigena	-	-	Y	-	-	-	-
SAMN02441203	Bacteria	Bacteroidota	Cytophagia	Cytophagales	Cyclobacteriaceae	Algoriphagus	Algoriphagus vanfongensis	-	Y	-	-	-	-	-
SAMN02440618	Bacteria	Pseudomonadota	Gammaproteobacteria	Alteromonadales	Alteromonadaceae	Aliagarivorans	Aliagarivorans taiwanensis	-	Y	-	-	Y	22.9928	120.161
SAMN02440619	Bacteria	Bacillota	Bacilli	Bacillales	Alicyclobacillaceae	Alicyclobacillus	Alicyclobacillus contaminans	-	-	Y	-	-	-	-
SAMN02441735	Bacteria	Bacillota	Bacilli	Bacillales	Alicyclobacillaceae	Effusibacillus	Effusibacillus pohliae	-	-	Y	-	-	-	-
SAMN02584918	Bacteria	Actinomycetota	Actinomycetes	Pseudonocardiales	Pseudonocardiaceae	Amycolatopsis	Amycolatopsis taiwanensis	-	-	Y	-	-	-	-
SAMN02441147	Bacteria	Bacillota	Negativicutes	Selenomonadales	Sporomusaceae	Anaeroarcus	Anaeroarcus burkinensis	-	-	Y	-	-	-	-
SAMN02441533	Bacteria	Bacillota	Clostridia	Peptostreptococcales	Anaerovoracaceae	Anaerovorax	Anaerovorax odorimutans	-	Y	Y	Y	-	-	-
SAMN02440807	Bacteria	Bacillota	Bacilli	Bacillales	Paenibacillaceae	Aneurinibacillus	Aneurinibacillus terranovensis	-	-	Y	-	-	-	-
SAMN02440573	Bacteria	Pseudomonadota	Betaproteobacteria	Neisseriales	Aquaspirillaceae	Aquaspirillum	Aquaspirillum serpens	Y	Y	-	-	-	-	-
SAMN02440808	Bacteria	Bacteroidota	Flavobacteriia	Flavobacteriales	Flavobacteriaceae	Aquimarina	Aquimarina latercula	Y	Y	-	-	-	-	-
SAMN02441476	Bacteria	Bacteroidota	Flavobacteriia	Flavobacteriales	Flavobacteriaceae	Aquimarina	Aquimarina muelleri	-	Y	-	-	-	-	-
SAMN02440866	Bacteria	Bacteroidota	Flavobacteriia	Flavobacteriales	Flavobacteriaceae	Arenibacter	Arenibacter certesii	-	-	Y	Y	-	-	-
SAMN02440812	Bacteria	Bacteroidota	Flavobacteriia	Flavobacteriales	Flavobacteriaceae	Arenibacter	Arenibacter latericius	-	Y	Y	Y	-	-	-
SAMN02441585	Bacteria	Pseudomonadota	Gammaproteobacteria	Xanthomonadales	Xanthomonadaceae	Arenimonas	Arenimonas oryziterrae	-	Y	Y	Y	-	-	-
SAMN02441521	Bacteria	Actinomycetota	Actinomycetes	Micrococcales	Intrasporangiaceae	Arsenicicoccus	Arsenicicoccus bolidensis	Y	Y	Y	Y	-	-	-
SAMN02440406	Bacteria	Pseudomonadota	Alphaproteobacteria	Caulobacterales	Caulobacteraceae	Asticcacaulis	Asticcacaulis benevestitus	-	-	Y	-	-	-	-
SAMN02441136	Bacteria	Pseudomonadota	Betaproteobacteria	Burkholderiales	Sphaerotilaceae	Azohydromonas	Azohydromonas australica	-	-	Y	-	-	-	-
SAMN02441189	Bacteria	Pseudomonadota	Betaproteobacteria	Rhodocyclales	Azonexaceae	Azonexus	Azonexus hydrophilus	Y	Y	-	-	-	-	-
SAMN02440867	Bacteria	Pseudomonadota	Alphaproteobacteria	Rhodospirillales	Azospirillaceae	Azospirillum	Azospirillum halopraeferens	-	-	Y	-	-	-	-
SAMN02440868	Bacteria	Pseudomonadota	Alphaproteobacteria	Rhodospirillales	Azospirillaceae	Niveispirillum	Niveispirillum irakense	-	-	Y	-	-	-	-
SAMN02440621	Bacteria	Bacillota	Bacilli	Bacillales	Bacillaceae	Salibacterium	Salibacterium aidingense	Y	Y	Y	Y	-	-	-
SAMN02441191	Bacteria	Bacillota	Bacilli	Bacillales	Bacillaceae	Alteribacter	Alteribacter aurantiacus	-	Y	Y	Y	-	-	-
SAMN02441192	Bacteria	Bacillota	Bacilli	Bacillales	Bacillaceae	Alkalicoccus	Alkalicoccus chagannorensis	Y	Y	-	-	-	-	-
SAMN02745910	Bacteria	Bacillota	Bacilli	Bacillales	Bacillaceae	Priestia	Priestia endophytica	-	Y	Y	Y	-	-	-
SAMN02440689	Bacteria	Bacillota	Bacilli	Bacillales	Bacillaceae	Peribacillus	Peribacillus kribbensis	-	-	Y	-	-	-	-
SAMN02440795	Bacteria	Bacillota	Bacilli	Bacillales	Bacillaceae	Ectobacillus	Ectobacillus panaciterrae	-	-	Y	-	-	-	-
SAMN02440413	Bacteria	Balneolota	Balneolia	Balneolales	Balneolaceae	Balneola	Balneola vulgaris	-	Y	-	-	-	-	-
SAMN02441699	Bacteria	Pseudomonadota	Betaproteobacteria	Burkholderiales	Comamonadaceae	Brachymonas	Brachymonas chironomi	Y	Y	-	-	-	-	-
SAMN02440440	Bacteria	Bacillota	Bacilli	Bacillales	Paenibacillaceae	Brevibacillus	Brevibacillus laterosporus	-	-	Y	-	-	-	-
SAMN02440844	Bacteria	Actinomycetota	Actinomycetes	Micrococcales	Brevibacteriaceae	Brevibacterium	Brevibacterium album	-	-	Y	-	-	-	-
SAMN02440608	Bacteria	Pseudomonadota	Alphaproteobacteria	Caulobacterales	Caulobacteraceae	Brevundimonas	Brevundimonas aveniformis	-	Y	Y	Y	-	-	-
SAMN02441231	Bacteria	Pseudomonadota	Alphaproteobacteria	Caulobacterales	Caulobacteraceae	Brevundimonas	Brevundimonas naejangsanensis	-	-	Y	-	-	-	-
SAMN02745883	Bacteria	Bacillota	Clostridia	Peptostreptococcales	Caminicellaceae	Caminicella	Caminicella sporogenes	-	Y	-	-	-	-	-
SAMN02745885	Bacteria	Bacillota	Clostridia	Eubacteriales	Clostridiales Family XVI. Incertae Sedis	Carboxydocella	Carboxydocella sporoproducens	-	-	Y	Y	-	-	-
SAMN02440622	Bacteria	Pseudomonadota	Alphaproteobacteria	Rhodobacterales	Paracoccaceae	Gemmobacter	Gemmobacter nectariphilus	-	Y	Y	Y	Y	-	-
SAMN02256447	Bacteria	Actinomycetota	Actinomycetes	Micromonosporales	Micromonosporaceae	Catelliglobosispora	Catelliglobosispora koreensis	-	-	Y	-	-	-	-
SAMN02441549	Bacteria	Pseudomonadota	Betaproteobacteria	Neisseriales	Chitinibacteraceae	Chitinibacter	Chitinibacter tainanensis	-	-	Y	-	-	-	-
SAMN02440690	Bacteria	Pseudomonadota	Betaproteobacteria	Neisseriales	Chitinibacteraceae	Chitinilyticum	Chitinilyticum aquatile	Y	Y	-	-	-	-	-
SAMN02440887	Bacteria	Pseudomonadota	Betaproteobacteria	Neisseriales	Chitinibacteraceae	Chitinimonas	Chitinimonas koreensis	-	-	Y	-	-	-	-
SAMN02441687	Bacteria	Pseudomonadota	Betaproteobacteria	Neisseriales	Chitinibacteraceae	Chitiniphilus	Chitiniphilus shinanonensis	-	Y	-	-	Y	36.4102	138.25
SAMN02745482	Bacteria	Pseudomonadota	Betaproteobacteria	Neisseriales	Chromobacteriaceae	Chromobacterium	Chromobacterium haemolyticum	Y	Y	Y	-	Y	-	-
SAMN02441523	Bacteria	Bacteroidota	Flavobacteriia	Flavobacteriales	Weeksellaceae	Epilithonimonas	Epilithonimonas caeni	-	Y	Y	Y	-	-	-
SAMN02441479	Bacteria	Bacteroidota	Flavobacteriia	Flavobacteriales	Weeksellaceae	Chryseobacterium	Chryseobacterium daeguense	-	Y	-	-	-	-	-
SAMN02440683	Bacteria	Bacteroidota	Flavobacteriia	Flavobacteriales	Weeksellaceae	Kaistella	Kaistella palustris	-	-	Y	Y	-	-	-
SAMN02603280	Bacteria	Bacillota	Clostridia	Eubacteriales	Oscillospiraceae	Thermoclostridium	Thermoclostridium stercorarium	-	-	Y	-	-	-	-
SAMN02441662	Bacteria	Bacillota	Bacilli	Bacillales	Paenibacillaceae	Cohnella	Cohnella laeviribosi	-	-	Y	-	-	-	-
SAMN02441113	Bacteria	Pseudomonadota	Betaproteobacteria	Burkholderiales	Comamonadaceae	Comamonas	Comamonas badia	-	Y	Y	Y	-	-	-
SAMN02603058	Bacteria	Actinomycetota	Actinomycetes	Mycobacteriales	Corynebacteriaceae	Corynebacterium	Corynebacterium callunae	-	-	Y	-	-	-	-
SAMN02603027	Bacteria	Actinomycetota	Actinomycetes	Mycobacteriales	Corynebacteriaceae	Corynebacterium	Corynebacterium halotolerans	-	-	Y	-	-	-	-
SAMN02441141	Bacteria	Actinomycetota	Actinomycetes	Micrococcales	Microbacteriaceae	Gryllotalpicola	Gryllotalpicola ginsengisoli	-	-	Y	-	-	-	-
SAMN02256446	Bacteria	Bacteroidota	Cytophagia	Cytophagales	Cytophagaceae	Cytophaga	Cytophaga aurantiaca	Y	Y	Y	-	-	-	-
SAMN02440427	Bacteria	Pseudomonadota	Gammaproteobacteria	Cellvibrionales	Spongiibacteraceae	Dasania	Dasania marina	-	Y	Y	Y	-	-	-
SAMN02441322	Bacteria	Deinococcota	Deinococci	Deinococcales	Deinococcaceae	Deinococcus	Deinococcus apachensis	-	-	Y	-	-	-	-
SAMN02440995	Bacteria	Deinococcota	Deinococci	Deinococcales	Deinococcaceae	Deinococcus	Deinococcus aquatilis	-	Y	-	-	-	-	-
SAMN02441464	Bacteria	Deinococcota	Deinococci	Deinococcales	Deinococcaceae	Deinococcus	Deinococcus ficus	-	-	Y	-	-	-	-
SAMN02440753	Bacteria	Deinococcota	Deinococci	Deinococcales	Deinococcaceae	Deinococcus	Deinococcus murrayi	-	Y	Y	Y	-	-	-
SAMN02440416	Bacteria	Actinomycetota	Actinomycetes	Micrococcales	Dermacoccaceae	Demetria	Demetria terragena	-	-	Y	-	-	-	-
SAMN02440752	Bacteria	Pseudomonadota	Betaproteobacteria	Burkholderiales	Alcaligenaceae	Derxia	Derxia gummosa	-	-	Y	-	-	-	-
SAMN02441551	Bacteria	Thermodesulfobacteriota	Desulfobacteria	Desulfobacterales	Desulfatibacillaceae	Desulfatibacillum	Desulfatibacillum aliphaticivorans	-	Y	Y	Y	-	-	-
SAMN02440872	Bacteria	Thermodesulfobacteriota	Desulfobacteria	Desulfobacterales	Desulfatirhabdiaceae	Desulfatirhabdium	Desulfatirhabdium butyrativorans	-	Y	Y	Y	-	-	-
SAMN02441374	Bacteria	Thermodesulfobacteriota	Desulfobacteria	Desulfobacterales	Desulfobacteraceae	Desulfobacter	Desulfobacter curvatus	-	Y	Y	Y	Y	45.44	12.31
SAMN02441472	Bacteria	Thermodesulfobacteriota	Desulfobacteria	Desulfatiglandales	Desulfatiglandaceae	Desulfatiglans	Desulfatiglans anilini	-	Y	Y	Y	-	-	-
SAMN02440624	Bacteria	Thermodesulfobacteriota	Desulfobulbia	Desulfobulbales	Desulfobulbaceae	Desulfogranum	Desulfogranum japonicum	-	-	Y	Y	-	-	-
SAMN02441536	Bacteria	Thermodesulfobacteriota	Desulfobulbia	Desulfobulbales	Desulfobulbaceae	Desulfogranum	Desulfogranum mediterraneum	-	Y	Y	Y	-	-	-
SAMN02584926	Bacteria	Thermodesulfobacteriota	Desulfovibrionia	Desulfovibrionales	Desulfovibrionaceae	Desulfocurvus	Desulfocurvus vexinensis	Y	Y	-	-	-	-	-
SAMN02440873	Bacteria	Thermodesulfobacteriota	Desulfovibrionia	Desulfovibrionales	Desulfomicrobiaceae	Desulfomicrobium	Desulfomicrobium escambiense	Y	Y	Y	Y	-	-	-
SAMN02440796	Bacteria	Bacillota	Clostridia	Eubacteriales	Desulfallaceae	Desulfotruncus	Desulfotruncus alcoholivorax	-	Y	-	-	-	-	-
SAMEA2272113	Bacteria	Bacillota	Clostridia	Eubacteriales	Peptococcaceae	Desulforamulus	Desulforamulus hydrothermalis	-	Y	-	-	-	-	-
SAMN02440804	Bacteria	Thermodesulfobacteriota	Desulfovibrionia	Desulfovibrionales	Desulfovibrionaceae	Desulfovibrio	Desulfovibrio aminophilus	-	Y	-	-	-	-	-
SAMN02440625	Bacteria	Thermodesulfobacteriota	Desulfovibrionia	Desulfovibrionales	Desulfovibrionaceae	Maridesulfovibrio	Maridesulfovibrio bastinii	-	Y	-	-	-	-	-
SAMN02440626	Bacteria	Thermodesulfobacteriota	Desulfovibrionia	Desulfovibrionales	Desulfovibrionaceae	Desulfovibrio	Desulfovibrio cuneatus	-	-	Y	Y	Y	53.1536	13.023
SAMN02441308	Bacteria	Thermodesulfobacteriota	Desulfovibrionia	Desulfovibrionales	Desulfovibrionaceae	Halodesulfovibrio	Halodesulfovibrio aestuarii	-	Y	Y	Y	-	-	-
SAMN02440572	Bacteria	Thermodesulfobacteriota	Desulfovibrionia	Desulfovibrionales	Desulfovibrionaceae	Desulfovibrio	Desulfovibrio desulfuricans	-	Y	Y	-	-	-	-
SAMN02440613	Bacteria	Thermodesulfobacteriota	Desulfovibrionia	Desulfovibrionales	Desulfovibrionaceae	Megalodesulfovibrio	Megalodesulfovibrio gigas	Y	Y	-	-	-	-	-
SAMEA2272440	Bacteria	Thermodesulfobacteriota	Desulfovibrionia	Desulfovibrionales	Desulfovibrionaceae	Maridesulfovibrio	Maridesulfovibrio hydrothermalis	-	Y	-	-	-	-	-
SAMN02441548	Bacteria	Thermodesulfobacteriota	Desulfovibrionia	Desulfovibrionales	Desulfovibrionaceae	Desulfovibrio	Desulfovibrio inopinatus	-	Y	Y	Y	-	-	-
SAMN02441051	Bacteria	Thermodesulfobacteriota	Desulfovibrionia	Desulfovibrionales	Desulfovibrionaceae	Desulfovibrio	Desulfovibrio oxyclinae	Y	Y	-	-	-	-	-
SAMN02441200	Bacteria	Thermodesulfobacteriota	Desulfovibrionia	Desulfovibrionales	Desulfovibrionaceae	Fundidesulfovibrio	Fundidesulfovibrio putealis	-	Y	-	-	-	-	-
SAMN13087127	Bacteria	Thermodesulfobacteriota	Desulfovibrionia	Desulfovibrionales	Desulfovibrionaceae	Desulfolutivibrio	Desulfolutivibrio sulfodismutans	-	Y	Y	Y	-	-	-
SAMN02441537	Bacteria	Thermodesulfobacteriota	Desulfovibrionia	Desulfovibrionales	Desulfovibrionaceae	Maridesulfovibrio	Maridesulfovibrio zosterae	-	-	Y	-	-	-	-
SAMN02440407	Bacteria	Bacillota	Clostridia	Eubacteriales	Desulfurisporaceae	Desulfurispora	Desulfurispora thermophila	-	Y	-	-	-	-	-
SAMN02440615	Bacteria	Pseudomonadota	Alphaproteobacteria	Rhodobacterales	Paracoccaceae	Pseudodonghicola	Pseudodonghicola xiamenensis	-	Y	-	-	Y	-	-
SAMN02440629	Bacteria	Pseudomonadota	Betaproteobacteria	Burkholderiales	Oxalobacteraceae	Pseudoduganella	Pseudoduganella violaceinigra	-	-	Y	-	-	-	-
SAMN02440874	Bacteria	Bacteroidota	Cytophagia	Cytophagales	Spirosomataceae	Dyadobacter	Dyadobacter alkalitolerans	-	-	Y	-	-	-	-
SAMN02441320	Bacteria	Bacteroidota	Cytophagia	Cytophagales	Spirosomataceae	Dyadobacter	Dyadobacter beijingensis	-	Y	Y	-	-	-	-
SAMN02441711	Bacteria	Bacteroidota	Cytophagia	Cytophagales	Cyclobacteriaceae	Echinicola	Echinicola pacifica	-	Y	-	-	-	-	-
SAMN02441332	Bacteria	Pseudomonadota	Alphaproteobacteria	Rhodospirillales	Elioraeaceae	Elioraea	Elioraea tepidiphila	-	Y	-	-	Y	37.77	-25.31
SAMN02440436	Bacteria	Pseudomonadota	Gammaproteobacteria	Oceanospirillales	Endozoicomonadaceae	Endozoicomonas	Endozoicomonas elysicola	-	Y	-	-	-	-	-
SAMN02745132	Bacteria	Pseudomonadota	Gammaproteobacteria	Vibrionales	Vibrionaceae	Enterovibrio	Enterovibrio nigricans	-	Y	-	-	-	-	-
SAMN03084138	Bacteria	Pseudomonadota	Gammaproteobacteria	Vibrionales	Vibrionaceae	Enterovibrio	Enterovibrio norvegicus	-	Y	-	-	Y	-	-
SAMN02440607	Bacteria	Bacteroidota	Flavobacteriia	Flavobacteriales	Weeksellaceae	Epilithonimonas	Epilithonimonas tenax	Y	Y	-	-	-	-	-
SAMN02745886	Bacteria	Actinomycetota	Acidimicrobiia	Acidimicrobiales	Acidimicrobiaceae	Ferrimicrobium	Ferrimicrobium acidiphilum	-	Y	-	-	-	-	-
SAMN02441517	Bacteria	Pseudomonadota	Gammaproteobacteria	Alteromonadales	Ferrimonadaceae	Ferrimonas	Ferrimonas futtsuensis	-	Y	Y	Y	-	-	-
SAMN02440630	Bacteria	Bacteroidota	Flavobacteriia	Flavobacteriales	Flavobacteriaceae	Flavobacterium	Flavobacterium filum	-	Y	Y	Y	-	-	-
SAMN02440631	Bacteria	Bacteroidota	Flavobacteriia	Flavobacteriales	Flavobacteriaceae	Flavobacterium	Flavobacterium frigidarium	-	Y	Y	Y	-	-	-
SAMN02441333	Bacteria	Bacteroidota	Flavobacteriia	Flavobacteriales	Flavobacteriaceae	Flavobacterium	Flavobacterium rivuli	-	Y	-	-	-	-	-
SAMN02441178	Bacteria	Bacteroidota	Flavobacteriia	Flavobacteriales	Flavobacteriaceae	Flavobacterium	Flavobacterium soli	-	-	Y	-	-	-	-
SAMN02441179	Bacteria	Bacteroidota	Flavobacteriia	Flavobacteriales	Flavobacteriaceae	Flavobacterium	Flavobacterium subsaxonicum	-	Y	-	-	-	-	-
SAMN02440857	Bacteria	Bacteroidota	Flavobacteriia	Flavobacteriales	Flavobacteriaceae	Flavobacterium	Flavobacterium suncheonense	-	-	Y	-	-	-	-
SAMN02440861	Bacteria	Bacteroidota	Flavobacteriia	Flavobacteriales	Flavobacteriaceae	Flavobacterium	Flavobacterium tegetincola	Y	Y	-	-	-	-	-
SAMN02441528	Bacteria	Bacteroidota	Flavobacteriia	Flavobacteriales	Flavobacteriaceae	Gaetbulibacter	Gaetbulibacter saemankumensis	-	-	Y	Y	-	-	-
SAMN03097396	Bacteria	Thermodesulfobacteriota	Desulfuromonadia	Desulfuromonadales	Geoalkalibacteraceae	Geoalkalibacter	Geoalkalibacter ferrihydriticus	-	Y	Y	-	-	-	-
SAMN02256402	Bacteria	Bacillota	Bacilli	Bacillales	Bacillaceae	Caldibacillus	Caldibacillus debilis	-	Y	Y	-	-	-	-
SAMN02441107	Bacteria	Actinomycetota	Actinomycetes	Glycomycetales	Glycomycetaceae	Glycomyces	Glycomyces arizonensis	-	-	Y	-	-	-	-
SAMN02440656	Bacteria	Actinomycetota	Actinomycetes	Mycobacteriales	Gordoniaceae	Gordonia	Gordonia shandongensis	-	-	Y	-	-	-	-
SAMN02441353	Bacteria	Bacillota	Bacilli	Bacillales	Bacillaceae	Gracilibacillus	Gracilibacillus lacisalsi	-	Y	Y	Y	-	-	-
SAMN02440412	Bacteria	Balneolota	Balneolia	Balneolales	Balneolaceae	Gracilimonas	Gracilimonas tropica	-	Y	-	-	-	-	-
SAMN02441529	Bacteria	Actinomycetota	Actinomycetes	Micrococcales	Microbacteriaceae	Gulosibacter	Gulosibacter molinativorax	-	Y	Y	-	-	-	-
SAMN02441505	Bacteria	Pseudomonadota	Gammaproteobacteria	Cellvibrionales	Halieaceae	Haliea	Haliea salexigens	-	Y	-	-	-	-	-
SAMN02441195	Bacteria	Bacillota	Bacilli	Bacillales	Bacillaceae	Halobacillus	Halobacillus kuroshimensis	-	Y	-	-	-	-	-
SAMN02440470	Bacteria	Pseudomonadota	Gammaproteobacteria	Oceanospirillales	Halomonadaceae	Halomonas	Halomonas lutea	-	Y	-	-	Y	45.05	82.977
SAMN02441569	Archaea	Euryarchaeota	Halobacteria	Haloferacales	Halorubraceae	Halorubrum	Halorubrum ezzemoulense	-	Y	-	-	-	-	-
SAMN02440591	Bacteria	Actinomycetota	Actinomycetes	Micrococcales	Microbacteriaceae	Humibacter	Humibacter albus	-	-	Y	Y	-	-	-
SAMN02440836	Bacteria	Pseudomonadota	Gammaproteobacteria	Alteromonadales	Idiomarinaceae	Pseudidiomarina	Pseudidiomarina sediminum	-	-	Y	Y	-	-	-
SAMN02441531	Bacteria	Bacillota	Bacilli	Bacillales	Staphylococcaceae	Jeotgalicoccus	Jeotgalicoccus marinus	-	Y	-	-	-	-	-
SAMN02441025	Bacteria	Pseudomonadota	Gammaproteobacteria	Kangiellales	Kangiellaceae	Kangiella	Kangiella aquimarina	-	Y	Y	Y	-	-	-
SAMN02441395	Bacteria	Pseudomonadota	Alphaproteobacteria	Kordiimonadales	Kordiimonadaceae	Kordiimonas	Kordiimonas gwangyangensis	-	-	Y	Y	-	-	-
SAMN02369505	Bacteria	Bacillota	Bacilli	Lactobacillales	Lactobacillaceae	Liquorilactobacillus	Liquorilactobacillus nagelii	-	Y	-	-	-	-	-
SAMN03267149	Bacteria	Bacillota	Bacilli	Lactobacillales	Streptococcaceae	Lactococcus	Lactococcus chungangensis	Y	Y	Y	Y	-	-	-
SAMN02745246	Bacteria	Bacteroidota	Flavobacteriia	Flavobacteriales	Flavobacteriaceae	Leeuwenhoekiella	Leeuwenhoekiella marinoflava	-	Y	-	-	-	-	-
SAMN02743989	Bacteria	Pseudomonadota	Gammaproteobacteria	Legionellales	Legionellaceae	Legionella	Legionella geestiana	-	Y	-	-	-	-	-
SAMN02746069	Bacteria	Pseudomonadota	Gammaproteobacteria	Legionellales	Legionellaceae	Legionella	Legionella israelensis	-	Y	-	-	-	-	-
SAMN02441510	Bacteria	Pseudomonadota	Gammaproteobacteria	Legionellales	Legionellaceae	Legionella	Legionella moravica	Y	Y	-	-	-	-	-
SAMN02256444	Bacteria	Bacteroidota	Saprospiria	Saprospirales	Lewinellaceae	Lewinella	Lewinella cohaerens	-	Y	-	-	-	-	-
SAMN02441042	Bacteria	Bacteroidota	Saprospiria	Saprospirales	Lewinellaceae	Neolewinella	Neolewinella persica	-	-	Y	Y	-	-	-
SAMN02256442	Bacteria	Actinomycetota	Actinomycetes	Micromonosporales	Micromonosporaceae	Longispora	Longispora albida	-	-	Y	-	-	-	-
SAMN03098275	Bacteria	Pseudomonadota	Gammaproteobacteria	Xanthomonadales	Xanthomonadaceae	Lysobacter	Lysobacter concretionis	-	-	Y	-	-	-	-
SAMN02745729	Bacteria	Pseudomonadota	Gammaproteobacteria	Oceanospirillales	Oceanospirillaceae	Marinobacterium	Marinobacterium iners	-	-	Y	Y	-	-	-
SAMN02440877	Bacteria	Pseudomonadota	Gammaproteobacteria	Oceanospirillales	Oceanospirillaceae	Marinobacterium	Marinobacterium litorale	-	Y	-	-	Y	-	-
SAMN02745753	Bacteria	Pseudomonadota	Gammaproteobacteria	Oceanospirillales	Oceanospirillaceae	Marinomonas	Marinomonas polaris	-	Y	-	-	-	-	-
SAMN02441696	Bacteria	Pseudomonadota	Alphaproteobacteria	Rhodobacterales	Neomegalonemataceae	Neomegalonema	Neomegalonema perideroedes	-	Y	Y	Y	-	-	-
SAMN02440751	Bacteria	Deinococcota	Deinococci	Thermales	Thermaceae	Meiothermus	Meiothermus taiwanensis	-	Y	-	-	-	-	-
SAMN02440685	Bacteria	Pseudomonadota	Gammaproteobacteria	Cellvibrionales	Spongiibacteraceae	Spongiibacter	Spongiibacter marinus	-	Y	-	-	-	-	-
SAMN02441142	Bacteria	Bacteroidota	Flavobacteriia	Flavobacteriales	Flavobacteriaceae	Mesoflavibacter	Mesoflavibacter zeaxanthinifaciens	-	Y	-	-	-	-	-
SAMN02441137	Archaea	Euryarchaeota	Methanomicrobia	Methanomicrobiales	Methanocorpusculaceae	Methanocorpusculum	Methanocorpusculum bavaricum	-	-	Y	-	-	-	-
SAMN02440991	Bacteria	Pseudomonadota	Betaproteobacteria	Nitrosomonadales	Methylophilaceae	Methylophilus	Methylophilus methylotrophus	-	Y	-	-	-	-	-
SAMN04516207	Bacteria	Bacillota	Clostridia	Moorellales	Moorellaceae	Moorella	Moorella mulderi	-	-	Y	Y	-	-	-
SAMN02745667	Bacteria	Pseudomonadota	Alphaproteobacteria	Rhodobacterales	Roseobacteraceae	Nereida	Nereida ignava	Y	Y	-	-	Y	-	-
SAMN02441518	Bacteria	Pseudomonadota	Alphaproteobacteria	Hyphomicrobiales	Stappiaceae	Pseudovibrio	Pseudovibrio exalbescens	-	Y	Y	Y	Y	25.7674	-171.733
SAMN02441376	Bacteria	Bacteroidota	Chitinophagia	Chitinophagales	Chitinophagaceae	Niabella	Niabella aurantiaca	-	-	Y	-	-	-	-
SAMN02441173	Bacteria	Actinomycetota	Actinomycetes	Propionibacteriales	Nocardioidaceae	Nocardioides	Nocardioides alkalitolerans	-	-	Y	-	-	-	-
SAMN02440651	Bacteria	Actinomycetota	Actinomycetes	Propionibacteriales	Nocardioidaceae	Nocardioides	Nocardioides halotolerans	-	-	Y	-	-	-	-
SAMN02441164	Bacteria	Actinomycetota	Actinomycetes	Propionibacteriales	Nocardioidaceae	Nocardioides	Nocardioides insulae	-	-	Y	-	-	-	-
SAMN02256440	Bacteria	Actinomycetota	Actinomycetes	Streptosporangiales	Streptosporangiaceae	Nonomuraea	Nonomuraea coxensis	-	Y	Y	-	-	-	-
SAMN02440878	Bacteria	Pseudomonadota	Alphaproteobacteria	Sphingomonadales	Sphingomonadaceae	Novosphingobium	Novosphingobium acidiphilum	-	Y	-	-	-	-	-
SAMN02440569	Bacteria	Pseudomonadota	Alphaproteobacteria	Maricaulales	Maricaulaceae	Oceanicaulis	Oceanicaulis alexandrii	-	Y	Y	Y	-	-	-
SAMN02441519	Bacteria	Pseudomonadota	Gammaproteobacteria	Oceanospirillales	Oceanospirillaceae	Oceanobacter	Oceanobacter kriegii	-	Y	-	-	-	-	-
SAMN02441143	Bacteria	Pseudomonadota	Gammaproteobacteria	Oceanospirillales	Oceanospirillaceae	Oceanospirillum	Oceanospirillum beijerinckii	-	Y	-	-	Y	-	-
SAMN02440652	Bacteria	Pseudomonadota	Gammaproteobacteria	Oceanospirillales	Oceanospirillaceae	Oceanospirillum	Oceanospirillum maris	-	Y	-	-	Y	-	-
SAMN02441166	Bacteria	Bacillota	Bacilli	Bacillales	Paenibacillaceae	Paenibacillus	Paenibacillus alginolyticus	-	-	Y	-	-	-	-
SAMN02441144	Bacteria	Bacillota	Bacilli	Bacillales	Paenibacillaceae	Paenibacillus	Paenibacillus assamensis	Y	Y	-	-	-	-	-
SAMN02440993	Bacteria	Bacillota	Bacilli	Bacillales	Paenibacillaceae	Paenibacillus	Paenibacillus daejeonensis	-	-	Y	-	-	-	-
SAMN02441316	Bacteria	Bacillota	Bacilli	Bacillales	Paenibacillaceae	Paenibacillus	Paenibacillus fonticola	Y	Y	-	-	-	-	-
SAMN02440998	Bacteria	Bacillota	Bacilli	Bacillales	Paenibacillaceae	Paenibacillus	Paenibacillus ginsengihumi	-	-	Y	-	-	-	-
SAMN02441525	Bacteria	Bacillota	Bacilli	Bacillales	Paenibacillaceae	Paenibacillus	Paenibacillus massiliensis	-	-	Y	-	-	-	-
SAMN02440802	Bacteria	Bacillota	Bacilli	Bacillales	Paenibacillaceae	Paenibacillus	Paenibacillus pasadenensis	-	Y	-	-	-	-	-
SAMN02440803	Bacteria	Bacillota	Bacilli	Bacillales	Paenibacillaceae	Paenibacillus	Paenibacillus pinihumi	-	-	Y	-	-	-	-
SAMN02440446	Bacteria	Bacillota	Bacilli	Bacillales	Paenibacillaceae	Paenibacillus	Paenibacillus terrigena	-	Y	Y	-	-	-	-
SAMN02441652	Bacteria	Pseudomonadota	Alphaproteobacteria	Hyphomicrobiales	Stappiaceae	Pannonibacter	Pannonibacter phragmitetus	Y	Y	Y	Y	Y	47.7125	16.6995
SAMN01057329	Bacteria	Bacillota	Negativicutes	Selenomonadales	Sporomusaceae	Pelosinus	Pelosinus fermentans	-	Y	-	-	-	-	-
SAMN03351355	Bacteria	Thermotogota	Thermotogae	Petrotogales	Petrotogaceae	Petrotoga	Petrotoga sibirica	-	Y	-	-	-	-	-
SAMN02441155	Bacteria	Pseudomonadota	Gammaproteobacteria	Vibrionales	Vibrionaceae	Photobacterium	Photobacterium halotolerans	-	-	Y	-	-	-	-
SAMN02441712	Bacteria	Bacteroidota	Cytophagia	Cytophagales	Hymenobacteraceae	Pontibacter	Pontibacter roseus	-	Y	Y	Y	-	-	-
SAMN02745723	Bacteria	Pseudomonadota	Gammaproteobacteria	Enterobacterales	Budviciaceae	Pragia	Pragia fontium	-	Y	-	-	-	-	-
SAMN02441031	Bacteria	Bacteroidota	Bacteroidia	Bacteroidales	Prevotellaceae	Segatella	Segatella paludivivens	-	-	Y	-	-	-	-
SAMN02673660	Bacteria	Pseudomonadota	Gammaproteobacteria	Pseudomonadales	Pseudomonadaceae	Stutzerimonas	Stutzerimonas balearica	-	Y	-	-	-	-	-
SAMN02441499	Bacteria	Pseudomonadota	Gammaproteobacteria	Pseudomonadales	Pseudomonadaceae	Pseudomonas	Pseudomonas resinovorans	-	Y	-	-	-	-	-
SAMN07809541	Bacteria	Pseudomonadota	Gammaproteobacteria	Xanthomonadales	Xanthomonadaceae	Pseudoxanthomonas	Pseudoxanthomonas kalamensis	-	-	Y	-	-	-	-
SAMN02441658	Bacteria	Bacteroidota	Cytophagia	Cytophagales	Cytophagaceae	Rhodonellum	Rhodonellum psychrophilum	-	Y	-	-	-	-	-
SAMN02441156	Bacteria	Bacteroidota	Cytophagia	Cytophagales	Spirosomataceae	Runella	Runella zeae	-	Y	-	-	-	-	-
SAMN02469369	Bacteria	Planctomycetota	Planctomycetia	Planctomycetales	Planctomycetaceae	Schlesneria	Schlesneria paludicola	-	Y	Y	-	-	-	-
SAMN02441241	Bacteria	Actinomycetota	Actinomycetes	Micrococcales	Ornithinimicrobiaceae	Serinicoccus	Serinicoccus marinus	Y	Y	-	-	-	-	-
SAMN02440774	Bacteria	Pseudomonadota	Gammaproteobacteria	Nevskiales	Nevskiaceae	Solimonas	Solimonas soli	-	-	Y	-	-	-	-
SAMN02198985	Bacteria	Pseudomonadota	Alphaproteobacteria	Sphingomonadales	Sphingomonadaceae	Sphingomonas	Sphingomonas jaspsi	Y	Y	-	-	-	-	-
SAMN02641489	Bacteria	Pseudomonadota	Alphaproteobacteria	Sphingomonadales	Sphingomonadaceae	Sphingomonas	Sphingomonas sanxanigenens	-	-	Y	-	-	-	-
SAMN02440570	Bacteria	Pseudomonadota	Gammaproteobacteria	Cellvibrionales	Spongiibacteraceae	Spongiibacter	Spongiibacter tropicus	-	Y	-	-	-	-	-
SAMN04455153	Bacteria	Bacillota	Negativicutes	Selenomonadales	Sporomusaceae	Sporomusa	Sporomusa silvacetica	-	-	Y	-	-	-	-
SAMN02256465	Bacteria	Actinomycetota	Actinomycetes	Kitasatosporales	Streptomycetaceae	Embleya	Embleya scabrispora	-	-	Y	-	-	-	-
SAMN02440478	Bacteria	Actinomycetota	Actinomycetes	Kitasatosporales	Streptomycetaceae	Streptomyces	Streptomyces sulphureus	-	Y	Y	Y	-	-	-
SAMN02440862	Bacteria	Pseudomonadota	Hydrogenophilia	Hydrogenophilales	Hydrogenophilaceae	Tepidiphilus	Tepidiphilus margaritifer	-	Y	Y	Y	-	-	-
SAMN02440863	Bacteria	Bacteroidota	Chitinophagia	Chitinophagales	Chitinophagaceae	Terrimonas	Terrimonas ferruginea	-	-	Y	Y	-	-	-
SAMN02441503	Bacteria	Pseudomonadota	Alphaproteobacteria	Rhodospirillales	Thalassobaculaceae	Thalassobaculum	Thalassobaculum salexigens	-	Y	-	-	Y	-	-
SAMN02440903	Bacteria	Pseudomonadota	Alphaproteobacteria	Rhodospirillales	Thalassospiraceae	Thalassospira	Thalassospira lucentensis	Y	Y	-	-	Y	-	-
SAMN02471162	Bacteria	Pseudomonadota	Alphaproteobacteria	Rhodospirillales	Thalassospiraceae	Thalassospira	Thalassospira xiamenensis	-	Y	Y	-	Y	-	-
SAMN02441489	Bacteria	Thermodesulfobacteriota	Thermodesulfobacteria	Thermodesulfobacteriales	Thermodesulfobacteriaceae	Thermodesulfobacterium	Thermodesulfobacterium hveragerdense	-	Y	-	-	-	-	-
SAMN02440663	Bacteria	Pseudomonadota	Gammaproteobacteria	Xanthomonadales	Xanthomonadaceae	Thermomonas	Thermomonas fusca	-	Y	-	-	-	-	-
SAMN02745781	Bacteria	Pseudomonadota	Gammaproteobacteria	Vibrionales	Vibrionaceae	Vibrio	Vibrio gazogenes	-	Y	-	-	-	-	-
SAMN02745241	Bacteria	Pseudomonadota	Gammaproteobacteria	Vibrionales	Vibrionaceae	Vibrio	Vibrio pacinii	-	Y	-	-	-	-	-
SAMN02440577	Bacteria	Actinomycetota	Actinomycetes	Micrococcales	Micrococcaceae	Yaniella	Yaniella halotolerans	-	-	Y	-	-	-	-
SAMN02469381	Bacteria	Planctomycetota	Planctomycetia	Gemmatales	Gemmataceae	Zavarzinella	Zavarzinella formosa	-	-	Y	-	-	-	-
SAMN02441217	Bacteria	Pseudomonadota	Gammaproteobacteria	Oceanospirillales	Zooshikellaceae	Zooshikella	Zooshikella ganghwensis	-	Y	Y	Y	-	-	-
SAMN02952986	Bacteria	Pseudomonadota	Gammaproteobacteria	Oceanospirillales	Halomonadaceae	Zymobacter	Zymobacter palmae	-	-	Y	-	Y	-	-
SAMN02746014	Bacteria	Pseudomonadota	Gammaproteobacteria	Thiotrichales	Piscirickettsiaceae	Hydrogenovibrio	Hydrogenovibrio marinus	Y	Y	-	-	-	-	-
SAMN02604107	Bacteria	Pseudomonadota	Gammaproteobacteria	Pseudomonadales	Pseudomonadaceae	Stutzerimonas	Stutzerimonas stutzeri	-	-	Y	-	-	-	-
SAMN02671740	Bacteria	Pseudomonadota	Alphaproteobacteria	Rhodobacterales	Roseobacteraceae	Marivita	Marivita geojedonensis	-	Y	-	-	-	-	-
SAMN10963504	Bacteria	Actinomycetota	Actinomycetes	Propionibacteriales	Kribbellaceae	Kribbella	Kribbella soli	-	-	Y	-	-	-	-
SAMN01823367	Bacteria	Bacteroidota	Cytophagia	Cytophagales	Cesiribacteraceae	Nafulsella	Nafulsella turpanensis	-	-	Y	-	-	-	-
SAMN02603113	Bacteria	Pseudomonadota	Gammaproteobacteria	Enterobacterales	Morganellaceae	Morganella	Morganella morganii	-	Y	-	-	-	-	-
SAMN04054243	Bacteria	Pseudomonadota	Gammaproteobacteria	-	-	Candidatus Pseudothioglobus	Candidatus Pseudothioglobus singularis	-	Y	-	-	-	-	-
SAMN02602959	Bacteria	Pseudomonadota	Gammaproteobacteria	Enterobacterales	Enterobacteriaceae	Klebsiella	Klebsiella pneumoniae	Y	Y	Y	Y	Y	-	-
SAMD00036597	Bacteria	Pseudomonadota	Gammaproteobacteria	Alteromonadales	Alteromonadaceae	Paraglaciecola	Paraglaciecola agarilytica	-	Y	Y	Y	-	-	-
SAMN02584914	Bacteria	Thermodesulfobacteriota	Deferrisomatia	Deferrisomatales	Deferrisomataceae	Deferrisoma	Deferrisoma camini	-	Y	-	-	-	-	-
SAMN07514173	Bacteria	Pseudomonadota	Alphaproteobacteria	Rhodobacterales	Paracoccaceae	Limimaricola	Limimaricola cinnabarinus	-	Y	-	-	-	-	-
SAMN02261260	Bacteria	Actinomycetota	Actinomycetes	Pseudonocardiales	Pseudonocardiaceae	Amycolatopsis	Amycolatopsis alba	-	-	Y	-	-	-	-
SAMN02841203	Bacteria	Pseudomonadota	Alphaproteobacteria	Hyphomicrobiales	Boseaceae	Bosea	Bosea sp. 117	-	-	Y	Y	Y	47.6312	-122.255
SAMN10721380	Archaea	Euryarchaeota	Halobacteria	Halobacteriales	Haladaptataceae	Halorussus	Halorussus ruber	-	Y	-	-	-	-	-
SAMN09684816	Archaea	Euryarchaeota	Halobacteria	Haloferacales	Haloferacaceae	Haloplanus	Haloplanus salinus	Y	Y	-	-	-	-	-
SAMN02469316	Bacteria	Pseudomonadota	Betaproteobacteria	Burkholderiales	Burkholderiaceae	Cupriavidus	Cupriavidus basilensis	-	Y	-	-	Y	-	-
SAMN13565699	Bacteria	Planctomycetota	Candidatus Brocadiia	Candidatus Brocadiales	Candidatus Scalinduaceae	Scalindua	Candidatus Scalindua arabica	-	Y	-	-	-	-	-
SAMN02469467	Bacteria	Pseudomonadota	Alphaproteobacteria	Hyphomicrobiales	Nitrobacteraceae	Bradyrhizobium	Bradyrhizobium sp. CCBAU 43298	-	-	Y	-	Y	-	-
SAMN02469469	Bacteria	Pseudomonadota	Alphaproteobacteria	Hyphomicrobiales	Nitrobacteraceae	Bradyrhizobium	Bradyrhizobium yuanmingense	-	-	Y	-	Y	-	-
SAMN03761947	Bacteria	Pseudomonadota	Alphaproteobacteria	Hyphomicrobiales	Rhizobiaceae	Sinorhizobium	Sinorhizobium fredii	-	-	Y	-	Y	-	-
SAMN02603272	Bacteria	Bacillota	Tissierellia	Tissierellales	Gottschalkiaceae	Gottschalkia	Gottschalkia acidurici	-	-	Y	-	-	-	-
SAMD00036602	Bacteria	Pseudomonadota	Gammaproteobacteria	Alteromonadales	Alteromonadaceae	Paraglaciecola	Paraglaciecola mesophila	-	Y	-	-	-	-	-
SAMEA6944697	Bacteria	Bacteroidota	Bacteroidia	-	-	-	uncultured Bacteroidia bacterium	-	Y	-	-	-	-	-
SAMEA6947100	Bacteria	Bacteroidota	Bacteroidia	-	-	-	uncultured Bacteroidia bacterium	-	Y	-	-	-	-	-
SAMEA6947615	Bacteria	Bacteroidota	Bacteroidia	-	-	-	uncultured Bacteroidia bacterium	-	Y	-	-	-	-	-
SAMEA6948435	Bacteria	Bacteroidota	Bacteroidia	-	-	-	uncultured Bacteroidia bacterium	-	Y	-	-	-	-	-
SAMEA6950934	Bacteria	Bacteroidota	Bacteroidia	-	-	-	uncultured Bacteroidia bacterium	-	Y	-	-	-	-	-
SAMEA6950970	Bacteria	Bacteroidota	Bacteroidia	-	-	-	uncultured Bacteroidia bacterium	-	Y	-	-	-	-	-
SAMEA6951836	Bacteria	Bacteroidota	Bacteroidia	-	-	-	uncultured Bacteroidia bacterium	-	Y	-	-	-	-	-
SAMEA6951967	Bacteria	Bacteroidota	Bacteroidia	-	-	-	uncultured Bacteroidia bacterium	-	Y	-	-	-	-	-
SAMEA6953993	Bacteria	Bacteroidota	Bacteroidia	-	-	-	uncultured Bacteroidia bacterium	-	Y	-	-	-	-	-
SAMEA6955832	Bacteria	Bacteroidota	Bacteroidia	-	-	-	uncultured Bacteroidia bacterium	-	Y	-	-	-	-	-
SAMEA6956210	Bacteria	Bacteroidota	Bacteroidia	-	-	-	uncultured Bacteroidia bacterium	-	Y	-	-	-	-	-
SAMEA8498415	Bacteria	Bacteroidota	Bacteroidia	-	-	-	uncultured Bacteroidia bacterium	Y	Y	-	-	-	-	-
SAMN02470203	Bacteria	Pseudomonadota	Gammaproteobacteria	Alteromonadales	Alteromonadaceae	Alishewanella	Alishewanella jeotgali	-	-	Y	Y	-	-	-
SAMN05420589	Bacteria	Bacillota	Bacilli	Lactobacillales	Enterococcaceae	Enterococcus	Enterococcus ureilyticus	-	Y	-	-	-	-	-
SAMN02256468	Bacteria	Bacillota	Bacilli	Bacillales	Bacillaceae	Bacillus	Bacillus sp. 37MA	-	-	Y	-	-	-	-
SAMN02256431	Bacteria	Pseudomonadota	Alphaproteobacteria	Hyphomicrobiales	Methylocystaceae	Methylocystis	Methylocystis rosea	-	Y	Y	Y	-	-	-
SAMD00067362	Bacteria	Pseudomonadota	Gammaproteobacteria	-	-	-	Bathymodiolus platifrons methanotrophic gill symbiont	-	Y	-	-	-	-	-
SAMN12647465	Bacteria	Pseudomonadota	Gammaproteobacteria	Xanthomonadales	Xanthomonadaceae	Luteimonas	Luteimonas viscosa	-	-	Y	-	-	-	-
SAMN02256405	Bacteria	Pseudomonadota	Betaproteobacteria	Nitrosomonadales	Methylophilaceae	Methylotenera	Methylotenera mobilis	-	Y	Y	Y	-	-	-
SAMEA6953399	Bacteria	Verrucomicrobiota	Spartobacteria	Chthoniobacterales	Chthoniobacteraceae	Chthoniobacter	uncultured Chthoniobacter sp.	-	Y	-	-	-	-	-
SAMN04259801	Bacteria	Pseudomonadota	Alphaproteobacteria	Maricaulales	Maricaulaceae	Marinicauda	Marinicauda pacifica	-	Y	-	-	-	-	-
SAMN02256519	Bacteria	Cyanobacteriota	Cyanophyceae	Chroococcales	Geminocystaceae	Geminocystis	Geminocystis herdmanii	-	Y	-	-	-	-	-
SAMN02603880	Bacteria	Actinomycetota	Actinomycetes	Kitasatosporales	Streptomycetaceae	Streptomyces	Streptomyces hygroscopicus	-	-	Y	-	-	-	-
SAMN02440785	Bacteria	Pseudomonadota	Alphaproteobacteria	Hyphomicrobiales	Nitrobacteraceae	Bradyrhizobium	Bradyrhizobium sp. Tv2a-2	-	-	Y	-	Y	9.1663	79.8248
SAMN02471006	Bacteria	Pseudomonadota	Gammaproteobacteria	Cellvibrionales	Cellvibrionaceae	Cellvibrio	Cellvibrio sp. BR	Y	Y	Y	Y	-	-	-
SAMN02470565	Bacteria	Pseudomonadota	Gammaproteobacteria	Pseudomonadales	Pseudomonadaceae	Pseudomonas	Pseudomonas fragi	-	Y	Y	-	-	-	-
SAMN02469457	Bacteria	Pseudomonadota	Alphaproteobacteria	Hyphomicrobiales	Methylocystaceae	Methylocystis	Methylocystis parvus	-	-	Y	Y	-	-	-
SAMD00229062	Bacteria	Actinomycetota	Actinomycetes	Micromonosporales	Micromonosporaceae	Actinoplanes	Actinoplanes deccanensis	-	-	Y	-	-	-	-
SAMD00229063	Bacteria	Actinomycetota	Actinomycetes	Micromonosporales	Micromonosporaceae	Actinoplanes	Actinoplanes derwentensis	Y	Y	Y	Y	-	-	-
SAMD00229065	Bacteria	Actinomycetota	Actinomycetes	Micromonosporales	Micromonosporaceae	Actinoplanes	Actinoplanes durhamensis	Y	Y	Y	Y	-	-	-
SAMD00229066	Bacteria	Actinomycetota	Actinomycetes	Micromonosporales	Micromonosporaceae	Actinoplanes	Actinoplanes ferrugineus	-	-	Y	-	-	-	-
SAMD00229067	Bacteria	Actinomycetota	Actinomycetes	Micromonosporales	Micromonosporaceae	Actinoplanes	Actinoplanes humidus	Y	Y	Y	Y	-	-	-
SAMN07621215	Bacteria	Actinomycetota	Actinomycetes	Micromonosporales	Micromonosporaceae	Actinoplanes	Actinoplanes italicus	-	-	Y	-	-	-	-
SAMN05878390	Bacteria	Actinomycetota	Actinomycetes	Micromonosporales	Micromonosporaceae	Actinoplanes	Actinoplanes lobatus	-	-	Y	-	-	-	-
SAMEA6526609	Bacteria	Pseudomonadota	Alphaproteobacteria	Rhodospirillales	Acetobacteraceae	Craurococcus	uncultured Craurococcus sp.	-	-	Y	-	Y	-	-
SAMN02603403	Bacteria	Actinomycetota	Actinomycetes	Mycobacteriales	Nocardiaceae	Rhodococcus	Rhodococcus erythropolis	-	Y	Y	Y	-	-	-
SAMN02988852	Archaea	Euryarchaeota	Archaeoglobi	Archaeoglobales	Archaeoglobaceae	Geoglobus	Geoglobus ahangari	-	Y	-	-	-	-	-
SAMN03776117	Bacteria	Actinomycetota	Actinomycetes	Mycobacteriales	Gordoniaceae	Gordonia	Gordonia phthalatica	-	-	Y	Y	-	-	-
SAMN02854799	Bacteria	Pseudomonadota	Gammaproteobacteria	Pseudomonadales	Marinobacteraceae	Marinobacter	Marinobacter nitratireducens	Y	Y	-	-	-	-	-
SAMN01940371	Bacteria	Bacteroidota	Flavobacteriia	Flavobacteriales	Flavobacteriaceae	Xanthomarina	Xanthomarina gelatinilytica	Y	Y	-	-	-	-	-
SAMN06133460	Bacteria	Bacteroidota	Flavobacteriia	Flavobacteriales	Flavobacteriaceae	Polaribacter	Polaribacter porphyrae	-	Y	-	-	-	-	-
SAMN07621134	Bacteria	Actinomycetota	Actinomycetes	Micrococcales	Cellulomonadaceae	Sediminihabitans	Sediminihabitans luteus	-	Y	Y	Y	-	-	-
SAMEA6526665	Bacteria	Actinomycetota	Actinomycetes	Micrococcales	Micrococcaceae	Arthrobacter	uncultured Arthrobacter sp.	-	-	Y	-	-	-	-
SAMN10141419	Bacteria	Actinomycetota	Actinomycetes	Kitasatosporales	Streptomycetaceae	Streptomyces	Streptomyces hoynatensis	-	Y	Y	Y	-	-	-
SAMN10363434	Bacteria	Pseudomonadota	Betaproteobacteria	Burkholderiales	-	Tepidimonas	Tepidimonas ignava	-	Y	-	-	-	-	-
SAMN02603593	Bacteria	Myxococcota	Myxococcia	Myxococcales	Myxococcaceae	Corallococcus	Corallococcus coralloides	-	-	Y	-	-	-	-
SAMN00839647	Bacteria	Pseudomonadota	Gammaproteobacteria	Pseudomonadales	Pseudomonadaceae	Pseudomonas	Pseudomonas sp. GM74	-	Y	Y	-	-	-	-
SAMN06545315	Bacteria	Pseudomonadota	Alphaproteobacteria	Rhodobacterales	Paracoccaceae	Pseudophaeobacter	Pseudophaeobacter leonis	-	-	Y	Y	Y	-	-
SAMN06140980	Bacteria	Actinomycetota	Actinomycetes	Kitasatosporales	Streptomycetaceae	Streptomyces	Streptomyces pharetrae	-	-	Y	-	-	-	-
SAMEA6954634	Bacteria	Verrucomicrobiota	Verrucomicrobiae	Verrucomicrobiales	Verrucomicrobiaceae	Verrucomicrobium	uncultured Verrucomicrobium sp.	-	Y	-	-	-	-	-
SAMEA6946196	Bacteria	Pseudomonadota	Betaproteobacteria	Burkholderiales	Comamonadaceae	Variovorax	uncultured Variovorax sp.	-	Y	-	-	-	-	-
SAMN12211639	Bacteria	Pseudomonadota	Gammaproteobacteria	Pseudomonadales	Pseudomonadaceae	Pseudomonas	Pseudomonas prosekii	-	-	Y	-	-	-	-
SAMD00061113	Bacteria	Cyanobacteriota	Cyanophyceae	Synechococcales	Merismopediaceae	Synechocystis	Synechocystis sp. PCC 6803	-	Y	-	-	-	-	-
SAMD00023458	Bacteria	Pseudomonadota	Gammaproteobacteria	Pseudomonadales	Pseudomonadaceae	Pseudomonas	Pseudomonas furukawaii	-	-	Y	-	-	-	-
SAMN12561461	Bacteria	Pseudomonadota	Alphaproteobacteria	Hyphomicrobiales	Phyllobacteriaceae	Phyllobacterium	Phyllobacterium endophyticum	-	-	Y	-	Y	36.762	10.5816
SAMN02470139	Bacteria	Bacteroidota	Sphingobacteriia	Sphingobacteriales	Sphingobacteriaceae	Pedobacter	Pedobacter agri	-	-	Y	-	-	-	-
SAMN08361974	Bacteria	Planctomycetota	Planctomycetia	Gemmatales	Gemmataceae	Gemmata	Gemmata obscuriglobus	-	Y	-	-	-	-	-
SAMN02469796	Bacteria	Bacillota	Bacilli	Bacillales	Bacillaceae	Bacillus	Bacillus bingmayongensis	-	-	Y	-	-	-	-
SAMN02469442	Bacteria	Bacteroidota	Sphingobacteriia	Sphingobacteriales	Sphingobacteriaceae	Arcticibacter	Arcticibacter svalbardensis	-	-	Y	-	-	-	-
SAMN03081532	Bacteria	Campylobacterota	Epsilonproteobacteria	Campylobacterales	Sulfurospirillaceae	Sulfurospirillum	Sulfurospirillum multivorans	-	Y	Y	Y	-	-	-
SAMN03614211	Bacteria	Bacillota	Bacilli	Bacillales	Bacillaceae	Bacillus	Bacillus coahuilensis	-	Y	-	-	-	-	-
PRJNA84455	Bacteria	Actinomycetota	Actinomycetes	Micromonosporales	Micromonosporaceae	Micromonospora	Micromonospora lupini	-	-	Y	-	-	-	-
SAMN02470188	Archaea	Euryarchaeota	Thermococci	Thermococcales	Thermococcaceae	Thermococcus	Thermococcus zilligii	-	Y	-	-	-	-	-
SAMN10167110	Bacteria	Cyanobacteriota	Cyanophyceae	Oscillatoriales	-	-	Oscillatoriales cyanobacterium	-	Y	-	-	-	-	-
SAMN13520414	Bacteria	Cyanobacteriota	Cyanophyceae	Oscillatoriales	-	-	Oscillatoriales cyanobacterium	-	-	Y	Y	-	-	-
SAMN08018532	Bacteria	Cyanobacteriota	Cyanophyceae	Pseudanabaenales	Pseudanabaenaceae	Pseudanabaena	Pseudanabaena sp.	-	Y	-	-	-	-	-
SAMN01822993	Bacteria	Bacillota	Bacilli	Lactobacillales	Streptococcaceae	Streptococcus	Streptococcus agalactiae	-	-	Y	-	-	-	-
SAMN10056415	Bacteria	Pseudomonadota	Alphaproteobacteria	Sphingomonadales	Erythrobacteraceae	Aurantiacibacter	Aurantiacibacter odishensis	-	-	Y	-	-	-	-
SAMEA4835414	Archaea	-	-	-	-	-	uncultured archaeon	-	Y	-	-	-	-	-
SAMEA4835415	Archaea	-	-	-	-	-	uncultured archaeon	-	Y	-	-	-	-	-
SAMEA4835416	Archaea	-	-	-	-	-	uncultured archaeon	-	Y	-	-	-	-	-
SAMEA4835417	Archaea	-	-	-	-	-	uncultured archaeon	-	Y	-	-	-	-	-
SAMEA4835421	Archaea	-	-	-	-	-	uncultured archaeon	-	Y	-	-	-	-	-
SAMEA4835440	Archaea	-	-	-	-	-	uncultured archaeon	-	Y	-	-	-	-	-
SAMEA4835441	Archaea	-	-	-	-	-	uncultured archaeon	-	Y	-	-	-	-	-
SAMEA4835442	Archaea	-	-	-	-	-	uncultured archaeon	-	Y	-	-	-	-	-
SAMEA4835448	Archaea	-	-	-	-	-	uncultured archaeon	-	Y	-	-	-	-	-
SAMEA4835449	Archaea	-	-	-	-	-	uncultured archaeon	-	Y	-	-	-	-	-
SAMN02940502	Archaea	-	-	-	-	-	uncultured archaeon	-	-	Y	-	-	-	-
SAMN15676491	Bacteria	Pseudomonadota	Gammaproteobacteria	Oceanospirillales	Halomonadaceae	Halomonas	Halomonas neptunia	-	Y	-	-	-	-	-
SAMN09509732	Bacteria	Pseudomonadota	Gammaproteobacteria	Oceanospirillales	Halomonadaceae	Halomonas	Halomonas sulfidaeris	-	Y	Y	Y	-	-	-
SAMN03295279	Bacteria	Pseudomonadota	Gammaproteobacteria	Oceanospirillales	Halomonadaceae	Halomonas	Halomonas axialensis	Y	Y	Y	Y	-	-	-
SAMN05443432	Bacteria	Pseudomonadota	Alphaproteobacteria	Rhodobacterales	Roseobacteraceae	Roseovarius	Roseovarius litoreus	-	Y	-	-	Y	-	-
SAMN02950964	Bacteria	Bacillota	Tissierellia	Tissierellales	Thermohalobacteraceae	Caloranaerobacter	Caloranaerobacter azorensis	-	Y	Y	Y	-	-	-
SAMN00998594	Bacteria	Pseudomonadota	Betaproteobacteria	Burkholderiales	Alcaligenaceae	Alcaligenes	Alcaligenes faecalis	-	Y	Y	-	-	-	-
SAMN01084074	Bacteria	Pseudomonadota	Alphaproteobacteria	Hyphomicrobiales	Rhizobiaceae	Agrobacterium	Agrobacterium albertimagni	Y	Y	-	-	Y	-	-
SAMEA2272587	Bacteria	Verrucomicrobiota	Methylacidiphilae	Methylacidiphilales	Methylacidiphilaceae	Methylacidiphilum (ex Ratnadevi et al. 2023)	Candidatus Methylacidiphilum fumarolicum	-	Y	-	-	-	-	-
SAMN02471151	Bacteria	Bacillota	Bacilli	Bacillales	Paenibacillaceae	Paenibacillus	Paenibacillus polymyxa	-	Y	Y	Y	-	-	-
SAMN02441313	Bacteria	Actinomycetota	Actinomycetes	Kitasatosporales	Streptomycetaceae	Streptomyces	Streptomyces sp. Amel2xE9	-	-	Y	-	-	-	-
SAMN02441038	Bacteria	Actinomycetota	Actinomycetes	Kitasatosporales	Streptomycetaceae	Streptomyces	Streptomyces sp. PsTaAH-124	-	-	Y	-	-	-	-
SAMN02440495	Bacteria	Pseudomonadota	Betaproteobacteria	Burkholderiales	Comamonadaceae	Variovorax	Variovorax paradoxus	-	-	Y	-	-	-	-
SAMN02441022	Bacteria	Actinomycetota	Actinomycetes	Micrococcales	Micrococcaceae	Arthrobacter	Arthrobacter sp. 131MFCol6.1	-	-	Y	-	-	-	-
SAMN02471522	Bacteria	Thermotogota	Thermotogae	Thermotogales	Thermotogaceae	Thermotoga	Thermotoga sp. EMP	-	Y	-	-	-	-	-
SAMN02604304	Bacteria	Pseudomonadota	Gammaproteobacteria	Enterobacterales	Morganellaceae	Providencia	Providencia stuartii	-	Y	-	-	-	-	-
SAMN02441688	Bacteria	Actinomycetota	Actinomycetes	Micrococcales	Micrococcaceae	Arthrobacter	Arthrobacter sp. 135MFCol5.1	-	-	Y	-	-	-	-
SAMN02441660	Bacteria	Pseudomonadota	Gammaproteobacteria	Chromatiales	Ectothiorhodospiraceae	Thioalkalivibrio	Thioalkalivibrio sp. ALJT	-	Y	-	-	-	-	-
SAMN02441337	Bacteria	Pseudomonadota	Gammaproteobacteria	Chromatiales	Ectothiorhodospiraceae	Thioalkalivibrio	Thioalkalivibrio sp. ALD1	-	Y	-	-	-	-	-
SAMN02441339	Bacteria	Pseudomonadota	Gammaproteobacteria	Chromatiales	Ectothiorhodospiraceae	Thioalkalivibrio	Thioalkalivibrio sp. AKL17	-	Y	-	-	-	-	-
SAMN02440463	Bacteria	Pseudomonadota	Gammaproteobacteria	Chromatiales	Ectothiorhodospiraceae	Thioalkalivibrio	Thioalkalivibrio sp. ALMg11	-	Y	-	-	-	-	-
SAMN02441681	Bacteria	Pseudomonadota	Gammaproteobacteria	Chromatiales	Ectothiorhodospiraceae	Thioalkalivibrio	Thioalkalivibrio sp. ALE31	-	Y	-	-	-	-	-
SAMN02441657	Bacteria	Pseudomonadota	Gammaproteobacteria	Chromatiales	Ectothiorhodospiraceae	Thioalkalivibrio	Thioalkalivibrio sp. ALM2T	-	Y	-	-	-	-	-
SAMN02441003	Bacteria	Pseudomonadota	Betaproteobacteria	Burkholderiales	-	Thiomonas	Thiomonas sp. FB-6	Y	Y	-	-	-	-	-
SAMN02440486	Bacteria	Pseudomonadota	Betaproteobacteria	Burkholderiales	Oxalobacteraceae	-	Oxalobacteraceae bacterium AB_14	-	-	Y	Y	-	-	-
SAMN11845907	Bacteria	Chlorobiota	Chlorobiia	Chlorobiales	Chlorobiaceae	Chlorobaculum	Chlorobaculum thiosulfatiphilum	-	Y	-	-	-	-	-
SAMN00809112	Bacteria	Bacillota	Bacilli	Lactobacillales	Enterococcaceae	Enterococcus	Enterococcus casseliflavus	Y	Y	Y	-	-	-	-
SAMN00809117	Bacteria	Bacillota	Bacilli	Lactobacillales	Enterococcaceae	Enterococcus	Enterococcus haemoperoxidus	-	Y	-	-	-	-	-
SAMN02441736	Bacteria	Pseudomonadota	Gammaproteobacteria	Chromatiales	Ectothiorhodospiraceae	Thioalkalivibrio	Thioalkalivibrio sp. ALJ7	-	Y	-	-	-	-	-
SAMN02441383	Bacteria	Pseudomonadota	Gammaproteobacteria	Chromatiales	Ectothiorhodospiraceae	Thioalkalivibrio	Thioalkalivibrio sp. ALJ11	-	Y	-	-	-	-	-
SAMN02440996	Bacteria	Pseudomonadota	Gammaproteobacteria	Chromatiales	Ectothiorhodospiraceae	Thioalkalivibrio	Thioalkalivibrio sp. ALJ21	-	Y	Y	Y	-	-	-
SAMN15002819	Bacteria	Bacillota	Bacilli	Bacillales	Bacillaceae	Paraliobacillus	Paraliobacillus salinarum	-	Y	-	-	-	-	-
SAMN02436853	Bacteria	Campylobacterota	Epsilonproteobacteria	Campylobacterales	Helicobacteraceae	Helicobacter	Helicobacter pylori	-	-	Y	-	-	-	-
SAMN08458080	Bacteria	Actinomycetota	Actinomycetes	Micrococcales	Microbacteriaceae	Pontimonas	Pontimonas salivibrio	-	Y	-	-	-	-	-
SAMEA2272469	Bacteria	Bacillota	Bacilli	Bacillales	Staphylococcaceae	Staphylococcus	Staphylococcus equorum	-	Y	Y	Y	-	-	-
SAMN03938716	Bacteria	Pseudomonadota	Gammaproteobacteria	Enterobacterales	Enterobacteriaceae	Cronobacter	Cronobacter malonaticus	-	Y	Y	-	-	-	-
SAMN03938717	Bacteria	Pseudomonadota	Gammaproteobacteria	Enterobacterales	Enterobacteriaceae	Cronobacter	Cronobacter dublinensis	-	Y	Y	-	-	-	-
SAMN02440498	Bacteria	Pseudomonadota	Betaproteobacteria	Burkholderiales	Alcaligenaceae	Bordetella	Bordetella sp. FB-8	-	-	Y	Y	Y	50.8653	12.1845
SAMN00811239	Bacteria	Actinomycetota	Actinomycetes	Kitasatosporales	Streptomycetaceae	Streptomyces	Streptomyces viridochromogenes	-	-	Y	-	-	-	-
SAMN02393732	Bacteria	Bacillota	Bacilli	Bacillales	Planococcaceae	Ureibacillus	Ureibacillus thermosphaericus	-	Y	-	-	-	-	-
SAMN02472162	Bacteria	Actinomycetota	Actinomycetes	Kitasatosporales	Streptomycetaceae	Streptomyces	Streptomyces auratus	-	-	Y	-	-	-	-
SAMN04098991	Bacteria	Pseudomonadota	Gammaproteobacteria	Alteromonadales	Alteromonadaceae	Alteromonas	Alteromonas stellipolaris	Y	Y	-	-	-	-	-
SAMN02679956	Archaea	Thermoproteota	Thermoprotei	Sulfolobales	Sulfolobaceae	Acidianus	Candidatus Acidianus copahuensis	-	Y	-	-	-	-	-
SAMD00180048	Bacteria	Pseudomonadota	Gammaproteobacteria	Alteromonadales	Pseudoalteromonadaceae	Pseudoalteromonas	Pseudoalteromonas sp. A25	-	Y	-	-	-	-	-
SAMN06251559	Bacteria	Pseudomonadota	Alphaproteobacteria	Sphingomonadales	Erythrobacteraceae	Erythrobacter	Erythrobacter colymbi	Y	Y	-	-	-	-	-
SAMN02053529	Bacteria	Pseudomonadota	Alphaproteobacteria	Maricaulales	Maricaulaceae	Euryhalocaulis	Euryhalocaulis caribicus	-	Y	-	-	-	-	-
SAMN02469784	Bacteria	Pseudomonadota	Betaproteobacteria	Burkholderiales	Oxalobacteraceae	Herbaspirillum	Herbaspirillum lusitanum	-	-	Y	-	-	-	-
SAMEA6526635	Bacteria	Actinomycetota	Thermoleophilia	Solirubrobacterales	Solirubrobacteraceae	-	uncultured Solirubrobacteraceae bacterium	-	-	Y	-	-	-	-
SAMEA6526649	Bacteria	Actinomycetota	Thermoleophilia	Solirubrobacterales	Solirubrobacteraceae	-	uncultured Solirubrobacteraceae bacterium	-	-	Y	-	-	-	-
SAMN09580698	Bacteria	Pseudomonadota	Alphaproteobacteria	Hyphomicrobiales	Cohaesibacteraceae	Cohaesibacter	Cohaesibacter haloalkalitolerans	-	Y	-	-	Y	-	-
SAMN02194552	Bacteria	Pseudomonadota	Alphaproteobacteria	Hyphomicrobiales	Hyphomicrobiaceae	Hyphomicrobium	Hyphomicrobium sp. 99	-	Y	-	-	-	-	-
SAMN02603095	Archaea	Thermoproteota	Thermoprotei	Fervidicoccales	Fervidicoccaceae	Fervidicoccus	Fervidicoccus fontis	-	Y	-	-	-	-	-
SAMEA2272383	Bacteria	Pseudomonadota	Gammaproteobacteria	Pseudomonadales	Marinobacteraceae	Marinobacter	Marinobacter nauticus	-	Y	-	-	-	-	-
SAMEA2272692	Bacteria	Cyanobacteriota	Cyanophyceae	Nostocales	Nostocaceae	Richelia	Richelia intracellularis	-	Y	-	-	-	-	-
SAMN02469595	Bacteria	Campylobacterota	Epsilonproteobacteria	Campylobacterales	Sulfurovaceae	Sulfurovum	Sulfurovum sp. AR	-	Y	Y	Y	-	-	-
SAMN09074942	Bacteria	Pseudomonadota	Betaproteobacteria	Burkholderiales	Comamonadaceae	Melaminivora	Melaminivora alkalimesophila	-	Y	-	-	-	-	-
SAMEA2272250	Bacteria	Bacteroidota	Cytophagia	Cytophagales	Spirosomataceae	Fibrella	Fibrella aestuarina	-	-	Y	Y	-	-	-
SAMN02949639	Bacteria	Pseudomonadota	Gammaproteobacteria	Oceanospirillales	Halomonadaceae	Halomonas	Halomonas xinjiangensis	-	Y	-	-	-	-	-
SAMN04631812	Bacteria	Pseudomonadota	Gammaproteobacteria	Chromatiales	Chromatiaceae	Thiodictyon	Candidatus Thiodictyon syntrophicum	-	Y	-	-	-	-	-
SAMN02470140	Bacteria	Bacteroidota	Flavobacteriia	Flavobacteriales	Flavobacteriaceae	Gillisia	Gillisia marina	-	Y	-	-	-	-	-
SAMN09639462	Bacteria	Cyanobacteriota	Cyanophyceae	Nostocales	Nostocaceae	Anabaena	Anabaena sp.	-	Y	Y	Y	-	-	-
SAMN02725840	Bacteria	Bacteroidota	Bacteroidia	Marinilabiliales	Prolixibacteraceae	Draconibacterium	Draconibacterium orientale	-	Y	Y	Y	-	-	-
SAMN02469384	Bacteria	Pseudomonadota	Gammaproteobacteria	Pseudomonadales	Pseudomonadaceae	Pseudomonas	Pseudomonas aeruginosa	Y	Y	Y	Y	Y	-	-
SAMN02597267	Bacteria	Pseudomonadota	Gammaproteobacteria	Methylococcales	Methylococcaceae	Methylomonas	Methylomonas sp. 11b	Y	Y	-	-	-	-	-
SAMN02469978	Bacteria	Bacteroidota	Bacteroidia	Marinilabiliales	Marinilabiliaceae	Marinilabilia	Marinilabilia salmonicolor	-	Y	Y	Y	-	-	-
SAMD00245620	Bacteria	Pseudomonadota	Gammaproteobacteria	Xanthomonadales	Xanthomonadaceae	Vulcaniibacterium	Vulcaniibacterium thermophilum	-	-	Y	-	-	-	-
SAMN02261327	Bacteria	Cyanobacteriota	Cyanophyceae	Nostocales	Calotrichaceae	Calothrix	Calothrix sp. PCC 6303	-	Y	-	-	-	-	-
SAMN15402826	Bacteria	Bacteroidota	Flavobacteriia	Flavobacteriales	Flavobacteriaceae	Galbibacter	Galbibacter sp. BG1	-	Y	-	-	-	-	-
SAMN02441631	Bacteria	Actinomycetota	Actinomycetes	Kitasatosporales	Streptomycetaceae	Streptomyces	Streptomyces sp. 351MFTsu5.1	-	-	Y	-	-	-	-
SAMN02440519	Bacteria	Actinomycetota	Actinomycetes	Kitasatosporales	Streptomycetaceae	Streptomyces	Streptomyces canus	-	Y	Y	Y	-	-	-
SAMN02471177	Bacteria	Campylobacterota	Epsilonproteobacteria	Campylobacterales	Sulfurimonadaceae	Sulfurimonas	Sulfurimonas hongkongensis	-	-	Y	Y	-	-	-
SAMN02469573	Bacteria	Pseudomonadota	Gammaproteobacteria	Nevskiales	Nevskiaceae	Hydrocarboniphaga	Hydrocarboniphaga effusa	-	-	Y	-	-	-	-
SAMN03084318	Bacteria	Pseudomonadota	Alphaproteobacteria	Sphingomonadales	Erythrobacteraceae	Croceicoccus	Croceicoccus estronivorus	-	Y	-	-	-	-	-
SAMN02261345	Bacteria	Cyanobacteriota	Cyanophyceae	Gomontiellales	Chamaesiphonaceae	Chamaesiphon	Chamaesiphon minutus	-	Y	-	-	-	-	-
SAMN02441755	Bacteria	Cyanobacteriota	Cyanophyceae	Nostocales	Hapalosiphonaceae	Fischerella	Fischerella sp. PCC 9431	-	Y	-	-	-	-	-
SAMN02597161	Bacteria	Cyanobacteriota	Cyanophyceae	Nostocales	Hapalosiphonaceae	Fischerella	Fischerella sp. PCC 9605	-	Y	Y	Y	-	-	-
SAMN02261347	Bacteria	Cyanobacteriota	Cyanophyceae	Chroococcales	Chroococcaceae	Gloeocapsa	Gloeocapsa sp. PCC 7428	-	Y	-	-	-	-	-
SAMN02261351	Bacteria	Cyanobacteriota	Cyanophyceae	Coleofasciculales	Coleofasciculaceae	Allocoleopsis	Allocoleopsis franciscana	-	-	Y	-	-	-	-
SAMN08781060	Bacteria	Pseudomonadota	Alphaproteobacteria	Hyphomicrobiales	Devosiaceae	Devosia	Devosia submarina	-	-	Y	Y	Y	-	-
SAMN18839544	Bacteria	Pseudomonadota	Gammaproteobacteria	Methylococcales	Methylococcaceae	Methylomonas	Methylomonas paludis	-	Y	-	-	-	-	-
SAMN02261357	Bacteria	Cyanobacteriota	Cyanophyceae	Leptolyngbyales	Leptolyngbyaceae	Leptolyngbya	Leptolyngbya sp. PCC 6406	Y	Y	-	-	-	-	-
SAMN19953108	Bacteria	Pseudomonadota	Alphaproteobacteria	Rhodobacterales	Roseobacteraceae	Ruegeria	Ruegeria arenilitoris	-	Y	Y	Y	Y	22.572	114.508
SAMN00990758	Bacteria	Pseudomonadota	Gammaproteobacteria	Enterobacterales	Enterobacteriaceae	Citrobacter	Citrobacter freundii	Y	Y	Y	Y	Y	-	-
SAMN00857837	Bacteria	Bacillota	Bacilli	Bacillales	Bacillaceae	Peribacillus	Peribacillus psychrosaccharolyticus	-	-	Y	-	-	-	-
SAMN10915336	Bacteria	Actinomycetota	Actinomycetes	Mycobacteriales	Mycobacteriaceae	Mycolicibacterium	Mycolicibacterium frederiksbergense	-	-	Y	-	-	-	-
SAMN09509804	Bacteria	Pseudomonadota	Gammaproteobacteria	Pseudomonadales	Pseudomonadaceae	Stutzerimonas	Stutzerimonas zhaodongensis	-	Y	Y	Y	-	-	-
SAMN12419120	Bacteria	Pseudomonadota	Alphaproteobacteria	Sphingomonadales	Sphingomonadaceae	Novosphingobium	Novosphingobium ginsenosidimutans	-	Y	-	-	-	-	-
SAMN15892488	Bacteria	Pseudomonadota	Alphaproteobacteria	Sphingomonadales	Sphingomonadaceae	Sphingomonas	Sphingomonas daechungensis	-	-	Y	Y	-	-	-
SAMN02472261	Bacteria	Pseudomonadota	Gammaproteobacteria	Oceanospirillales	Halomonadaceae	Halomonas	Halomonas stevensii	Y	Y	-	-	-	-	-
SAMN03076215	Bacteria	Pseudomonadota	Gammaproteobacteria	Oceanospirillales	Alcanivoracaceae	Alcanivorax	Alcanivorax nanhaiticus	-	Y	Y	Y	-	-	-
SAMN13821724	Bacteria	Pseudomonadota	Gammaproteobacteria	Oceanospirillales	Alcanivoracaceae	Alcanivorax	Alcanivorax xiamenensis	-	Y	-	-	-	-	-
SAMN13821723	Bacteria	Pseudomonadota	Gammaproteobacteria	Oceanospirillales	Alcanivoracaceae	Alcanivorax	Alcanivorax sp. S71-1-4	-	Y	-	-	-	-	-
SAMN02471206	Bacteria	Pseudomonadota	Gammaproteobacteria	Oceanospirillales	Alcanivoracaceae	Alcanivorax	Alcanivorax hongdengensis	-	Y	-	-	-	-	-
SAMN03076214	Bacteria	Pseudomonadota	Gammaproteobacteria	Oceanospirillales	Alcanivoracaceae	Alcanivorax	Alcanivorax jadensis	-	Y	Y	Y	-	-	-
SAMN16709231	Bacteria	Pseudomonadota	Gammaproteobacteria	Oceanospirillales	Alcanivoracaceae	Alloalcanivorax	Alloalcanivorax venustensis	-	Y	-	-	-	-	-
SAMN02414599	Bacteria	Bacillota	Bacilli	Bacillales	Bacillaceae	Bacillus	Bacillus siamensis	Y	Y	Y	Y	-	-	-
SAMN04915608	Bacteria	Pseudomonadota	Alphaproteobacteria	Hyphomicrobiales	Hyphomicrobiaceae	Methyloligella	Methyloligella halotolerans	-	-	Y	-	-	-	-
SAMN02471161	Bacteria	Pseudomonadota	Alphaproteobacteria	Rhodospirillales	Thalassospiraceae	Thalassospira	Thalassospira profundimaris	-	Y	Y	Y	Y	-	-
SAMN02469496	Bacteria	Pseudomonadota	Gammaproteobacteria	Oceanospirillales	Halomonadaceae	Halomonas	Halomonas huangheensis	-	-	Y	-	Y	-	-
SAMN03287568	Bacteria	Bacillota	Bacilli	Bacillales	Paenibacillaceae	Paenibacillus	Paenibacillus swuensis	-	-	Y	-	-	-	-
SAMN02870955	Bacteria	Bacillota	Bacilli	Bacillales	Bacillaceae	Bacillus	Bacillus zhangzhouensis	-	Y	Y	Y	-	-	-
SAMN07514628	Bacteria	Bacteroidota	Flavobacteriia	Flavobacteriales	Flavobacteriaceae	Maribacter	Maribacter cobaltidurans	-	Y	Y	Y	-	-	-
SAMN11620953	Bacteria	Actinomycetota	Actinomycetes	Micrococcales	Cellulomonadaceae	Oerskovia	Oerskovia sp. KBS0722	-	-	Y	-	-	-	-
SAMN08286389	Bacteria	Planctomycetota	Planctomycetia	Pirellulales	Pirellulaceae	Pirellula	Pirellula sp.	-	Y	-	-	-	-	-
SAMN02471296	Bacteria	Chrysiogenota	Chrysiogenetes	Chrysiogenales	Chrysiogenaceae	Chrysiogenes	Chrysiogenes arsenatis	-	-	Y	Y	-	-	-
SAMEA4378819	Archaea	Euryarchaeota	Methanobacteria	Methanobacteriales	Methanobacteriaceae	Methanobacterium	Methanobacterium congolense	-	-	Y	Y	-	-	-
SAMD00171896	Archaea	Euryarchaeota	Methanomicrobia	Methanomicrobiales	Methanomicrobiaceae	Methanoculleus	Methanoculleus chikugoensis	-	-	Y	-	-	-	-
SAMN02261343	Bacteria	Cyanobacteriota	Cyanophyceae	Pleurocapsales	Hyellaceae	Pleurocapsa	Pleurocapsa sp. PCC 7319	Y	Y	-	-	-	-	-
SAMN02261346	Bacteria	Cyanobacteriota	Cyanophyceae	Pleurocapsales	Hyellaceae	Pleurocapsa	Pleurocapsa sp. PCC 7327	-	Y	-	-	-	-	-
SAMN02436227	Bacteria	Cyanobacteriota	Cyanophyceae	Coleofasciculales	Coleofasciculaceae	Coleofasciculus	Coleofasciculus chthonoplastes	-	Y	-	-	-	-	-
SAMN12147508	Bacteria	Bacillota	Bacilli	Bacillales	Planococcaceae	Ureibacillus	Ureibacillus terrenus	-	-	Y	-	-	-	-
SAMEA4532340	Bacteria	Pseudomonadota	Gammaproteobacteria	Pseudomonadales	Pseudomonadaceae	Pseudomonas	Pseudomonas oleovorans	Y	Y	Y	Y	Y	-	-
SAMN02603491	Archaea	Euryarchaeota	Thermococci	Thermococcales	Thermococcaceae	Pyrococcus	Pyrococcus sp. ST04	-	Y	-	-	-	-	-
SAMEA3722804	Bacteria	Pseudomonadota	Alphaproteobacteria	Hyphomicrobiales	Rhizobiaceae	Agrobacterium	Agrobacterium tumefaciens	-	-	Y	-	Y	-	-
SAMEA3722809	Bacteria	Pseudomonadota	Alphaproteobacteria	Hyphomicrobiales	Rhizobiaceae	Agrobacterium	Agrobacterium tumefaciens	-	Y	Y	-	Y	-	-
SAMEA3722819	Bacteria	Pseudomonadota	Alphaproteobacteria	Hyphomicrobiales	Rhizobiaceae	Agrobacterium	Agrobacterium genomosp. 13	-	-	Y	-	Y	-	-
SAMEA3722818	Bacteria	Pseudomonadota	Alphaproteobacteria	Hyphomicrobiales	Rhizobiaceae	Agrobacterium	Agrobacterium salinitolerans	-	Y	Y	-	Y	-	-
SAMD00041770	Bacteria	Actinomycetota	Actinomycetes	Micrococcales	Dermatophilaceae	Kineosphaera	Kineosphaera limosa	-	-	Y	Y	-	-	-
SAMN08944605	Bacteria	Bacillota	Clostridia	Lachnospirales	Vallitaleaceae	Vallitalea	Vallitalea guaymasensis	-	Y	-	-	-	-	-
SAMN14689426	Bacteria	Bacillota	Clostridia	Lachnospirales	Vallitaleaceae	Vallitalea	Vallitalea guaymasensis	-	-	Y	Y	-	-	-
SAMN02470076	Bacteria	Bacillota	Bacilli	Bacillales	Planococcaceae	Planococcus	Planococcus antarcticus	-	Y	-	-	-	-	-
SAMN05216224	Bacteria	Pseudomonadota	Alphaproteobacteria	Rhodobacterales	Paracoccaceae	Thioclava	Thioclava dalianensis	-	Y	-	-	Y	-	-
SAMN06732891	Bacteria	Bacteroidota	Flavobacteriia	Flavobacteriales	Flavobacteriaceae	Zunongwangia	Zunongwangia atlantica	Y	Y	-	-	-	-	-
SAMN08535030	Bacteria	Pseudomonadota	Alphaproteobacteria	Rhodobacterales	Paracoccaceae	Phaeovulum	Phaeovulum veldkampii	-	Y	-	-	Y	-	-
SAMN02469994	Bacteria	Pseudomonadota	Alphaproteobacteria	Rhodobacterales	Paracoccaceae	Rhodovulum	Rhodovulum sp. PH10	-	Y	Y	-	-	-	-
SAMN02256458	Bacteria	Pseudomonadota	Zetaproteobacteria	Mariprofundales	Mariprofundaceae	Mariprofundus	Mariprofundus ferrooxydans	-	Y	-	-	-	-	-
SAMN02471341	Bacteria	Mycoplasmatota	-	Mycoplasmoidales	Metamycoplasmataceae	Mycoplasmopsis	Mycoplasmopsis arginini	-	Y	-	-	-	-	-
SAMN08535032	Bacteria	Pseudomonadota	Alphaproteobacteria	Rhodobacterales	Paracoccaceae	Cereibacter	Cereibacter changlensis	-	Y	Y	Y	Y	-	-
SAMN08535027	Bacteria	Pseudomonadota	Alphaproteobacteria	Rhodobacterales	Paracoccaceae	Fuscovulum	Fuscovulum blasticum	Y	Y	-	-	Y	-	-
SAMD00036750	Bacteria	Pseudomonadota	Alphaproteobacteria	Rhodobacterales	Paracoccaceae	Rhodovulum	Rhodovulum sulfidophilum	-	Y	Y	Y	-	-	-
SAMN06167052	Bacteria	Myxococcota	Myxococcia	Myxococcales	Myxococcaceae	Corallococcus	Corallococcus macrosporus	-	Y	Y	-	-	-	-
SAMN02471139	Bacteria	Bacillota	Bacilli	Bacillales	Staphylococcaceae	Staphylococcus	Staphylococcus capitis	-	Y	-	-	-	-	-
SAMN02469968	Bacteria	Pseudomonadota	Alphaproteobacteria	Hyphomicrobiales	Phyllobacteriaceae	Nitratireductor	Nitratireductor aquibiodomus	-	Y	-	-	Y	-	-
SAMN02469969	Bacteria	Bacteroidota	Cytophagia	Cytophagales	Cyclobacteriaceae	Indibacter	Indibacter alkaliphilus	-	Y	-	-	-	-	-
SAMN02471957	Bacteria	Bacteroidota	Flavobacteriia	Flavobacteriales	Flavobacteriaceae	Psychroflexus	Psychroflexus gondwanensis	-	Y	-	-	-	-	-
SAMN02471958	Bacteria	Bacteroidota	Flavobacteriia	Flavobacteriales	Flavobacteriaceae	Flavobacterium	Flavobacterium sp. ACAM 123	-	Y	-	-	-	-	-
SAMN06282657	Bacteria	Pseudomonadota	Gammaproteobacteria	Oceanospirillales	Halomonadaceae	Halomonas	Halomonas desiderata	-	Y	-	-	-	-	-
SAMN02470455	Bacteria	Pseudomonadota	Gammaproteobacteria	Vibrionales	Vibrionaceae	Vibrio	Vibrio genomosp. F6	Y	Y	-	-	-	-	-
SAMN02470500	Bacteria	Pseudomonadota	Gammaproteobacteria	Vibrionales	Vibrionaceae	Vibrio	Vibrio crassostreae	-	Y	-	-	-	-	-
SAMN02470478	Bacteria	Pseudomonadota	Gammaproteobacteria	Vibrionales	Vibrionaceae	Vibrio	Vibrio splendidus	Y	Y	Y	Y	-	-	-
SAMN02471743	Bacteria	Pseudomonadota	Gammaproteobacteria	Moraxellales	Moraxellaceae	Acinetobacter	Acinetobacter venetianus	-	Y	-	-	-	-	-
SAMEA6955893	Bacteria	Verrucomicrobiota	Verrucomicrobiae	Limisphaerales	-	Pedosphaera	uncultured Pedosphaera sp.	-	Y	-	-	-	-	-
SAMEA6956431	Bacteria	Verrucomicrobiota	Verrucomicrobiae	Limisphaerales	-	Pedosphaera	uncultured Pedosphaera sp.	-	Y	-	-	-	-	-
SAMEA6943927	Bacteria	Ignavibacteriota	Ignavibacteria	Ignavibacteriales	-	-	uncultured Ignavibacteriales bacterium	-	Y	-	-	-	-	-
SAMEA6949241	Bacteria	Ignavibacteriota	Ignavibacteria	Ignavibacteriales	-	-	uncultured Ignavibacteriales bacterium	-	Y	-	-	-	-	-
SAMEA6954182	Bacteria	Ignavibacteriota	Ignavibacteria	Ignavibacteriales	-	-	uncultured Ignavibacteriales bacterium	-	Y	-	-	-	-	-
SAMN02471015	Bacteria	Bacillota	Bacilli	Bacillales	Bacillaceae	Calidifontibacillus	Calidifontibacillus oryziterrae	-	-	Y	-	-	-	-
SAMEA104654170	Bacteria	Bacteroidota	Flavobacteriia	Flavobacteriales	Flavobacteriaceae	Aquimarina	Aquimarina aquimarini	-	Y	-	-	-	-	-
SAMEA104654169	Bacteria	Bacteroidota	Flavobacteriia	Flavobacteriales	Flavobacteriaceae	Aquimarina	Aquimarina sp. Aq107	-	Y	-	-	-	-	-
SAMN02436388	Bacteria	Spirochaetota	Spirochaetia	Leptospirales	Leptospiraceae	Leptospira	Leptospira mayottensis	-	Y	-	-	-	-	-
SAMN02436259	Bacteria	Spirochaetota	Spirochaetia	Leptospirales	Leptospiraceae	Leptospira	Leptospira meyeri	-	Y	-	-	-	-	-
SAMN02436578	Bacteria	Spirochaetota	Spirochaetia	Leptospirales	Leptospiraceae	Leptospira	Leptospira wolffii	-	Y	Y	-	-	-	-
SAMN02470881	Bacteria	Bacillota	Bacilli	Bacillales	Bacillaceae	Alkalibacillus	Alkalibacillus haloalkaliphilus	-	-	Y	-	-	-	-
PRJEB34	Bacteria	Actinomycetota	Actinomycetes	Micrococcales	Intrasporangiaceae	Phycicoccus	Phycicoccus elongatus	-	-	Y	Y	-	-	-
SAMN10316364	Bacteria	Spirochaetota	Spirochaetia	Leptospirales	Leptospiraceae	Leptospira	Leptospira idonii	-	Y	-	-	-	-	-
SAMD00245621	Bacteria	Pseudomonadota	Betaproteobacteria	Neisseriales	Chromobacteriaceae	Vogesella	Vogesella alkaliphila	Y	Y	Y	Y	-	-	-
SAMN07414821	Bacteria	Bacillota	Bacilli	Bacillales	Bacillaceae	Neobacillus	Neobacillus mesonae	-	-	Y	-	-	-	-
SAMN11877577	Bacteria	Pseudomonadota	Gammaproteobacteria	Oceanospirillales	Alcanivoracaceae	Alloalcanivorax	Alloalcanivorax gelatiniphagus	-	Y	Y	Y	-	-	-
SAMN02470206	Bacteria	Pseudomonadota	Gammaproteobacteria	Alteromonadales	Alteromonadaceae	Alishewanella	Alishewanella agri	-	-	Y	-	-	-	-
SAMEA8498620	Bacteria	Actinomycetota	Actinomycetes	Micrococcales	Microbacteriaceae	Schumannella	uncultured Schumannella sp.	Y	Y	-	-	-	-	-
SAMN06091685	Bacteria	Rhodothermota	Rhodothermia	Rhodothermales	Rubricoccaceae	Rubrivirga	Rubrivirga marina	-	Y	-	-	-	-	-
SAMN02470179	Bacteria	Bacillota	Bacilli	Bacillales	Bacillaceae	Cytobacillus	Cytobacillus oceanisediminis	-	Y	-	-	-	-	-
SAMN01813472	Bacteria	Bacillota	Clostridia	Eubacteriales	Clostridiaceae	Clostridium	Clostridium sp. Maddingley MBC34-26	-	Y	-	-	-	-	-
SAMN02471152	Bacteria	Bacillota	Bacilli	Bacillales	Paenibacillaceae	Paenibacillus	Paenibacillus sp. OSY-SE	-	-	Y	-	-	-	-
SAMN02471793	Bacteria	Bacillota	Bacilli	Bacillales	Bacillaceae	Fictibacillus	Fictibacillus macauensis	-	Y	-	-	-	-	-
SAMN05444921	Bacteria	Actinomycetota	Actinomycetes	Kitasatosporales	Streptomycetaceae	Streptomyces	Streptomyces wuyuanensis	-	-	Y	Y	-	-	-
SAMN02603608	Bacteria	Pseudomonadota	Gammaproteobacteria	Pseudomonadales	Pseudomonadaceae	Stutzerimonas	Stutzerimonas stutzeri	-	Y	Y	Y	Y	-	-
SAMD00036619	Bacteria	Planctomycetota	Candidatus Brocadiia	Candidatus Brocadiales	Candidatus Brocadiaceae	Brocadia	Candidatus Brocadia sinica	-	Y	Y	Y	-	-	-
SAMN02903170	Bacteria	Bacteroidota	Flavobacteriia	Flavobacteriales	Flavobacteriaceae	Mangrovimonas	Mangrovimonas yunxiaonensis	-	Y	Y	Y	-	-	-
SAMN02472166	Bacteria	Actinomycetota	Actinomycetes	Micrococcales	Microbacteriaceae	Microbacterium	Microbacterium barkeri	-	Y	-	-	-	-	-
SAMN02471181	Bacteria	Pseudomonadota	Gammaproteobacteria	Pseudomonadales	Pseudomonadaceae	Pseudomonas	Pseudomonas mendocina	-	Y	Y	-	Y	-	-
PRJEB78	Bacteria	Pseudomonadota	Alphaproteobacteria	Hyphomicrobiales	Nitrobacteraceae	Afipia	Afipia birgiae	-	Y	Y	-	-	-	-
SAMN13439345	Archaea	Euryarchaeota	Halobacteria	Halobacteriales	Haloarculaceae	Salinirussus	Salinirussus salinus	-	Y	-	-	-	-	-
SAMN17013084	Archaea	Euryarchaeota	Halobacteria	Halobacteriales	Haloarculaceae	Halosimplex	Halosimplex litoreum	-	-	Y	Y	-	-	-
SAMN04102813	Bacteria	Pseudomonadota	Gammaproteobacteria	Pseudomonadales	Pseudomonadaceae	Pseudomonas	Pseudomonas fluorescens	Y	Y	Y	Y	Y	-	-
SAMD00061006	Archaea	Thermoproteota	Thermoprotei	Desulfurococcales	Desulfurococcaceae	Aeropyrum	Aeropyrum camini	-	Y	-	-	-	-	-
SAMN05216213	Bacteria	Pseudomonadota	Gammaproteobacteria	Pseudomonadales	Pseudomonadaceae	Pseudomonas	Pseudomonas guguanensis	-	-	Y	-	Y	-	-
SAMEA104614313	Bacteria	Pseudomonadota	Alphaproteobacteria	Rhodobacterales	Roseobacteraceae	Falsiruegeria	Falsiruegeria mediterranea	-	Y	-	-	Y	-	-
SAMEA103892645	Bacteria	Pseudomonadota	Alphaproteobacteria	Rhodobacterales	Roseobacteraceae	Falsiruegeria	Falsiruegeria litorea	-	Y	-	-	Y	-	-
SAMN02471209	Bacteria	Bacillota	Bacilli	Bacillales	Alicyclobacillaceae	Alicyclobacillus	Alicyclobacillus hesperidum	-	Y	Y	Y	-	-	-
SAMN02603028	Bacteria	Actinomycetota	Actinomycetes	Mycobacteriales	Corynebacteriaceae	Corynebacterium	Corynebacterium terpenotabidum	-	-	Y	-	-	-	-
SAMN02469906	Bacteria	Bacillota	Bacilli	Bacillales	Paenibacillaceae	Brevibacillus	Brevibacillus brevis	-	-	Y	-	-	-	-
SAMEA6678267	Bacteria	Pseudomonadota	Betaproteobacteria	Burkholderiales	Burkholderiaceae	Paraburkholderia	Paraburkholderia fynbosensis	-	-	Y	-	Y	-	-
SAMEA5522909	Archaea	Euryarchaeota	Methanomicrobia	Methanosarcinales	Methanosarcinaceae	Methanococcoides	Methanococcoides sp. AM1	-	Y	Y	Y	-	-	-
SAMEA5522910	Archaea	Euryarchaeota	Methanomicrobia	Methanosarcinales	Methanosarcinaceae	Methanococcoides	Methanococcoides sp. NM1	-	Y	Y	Y	-	-	-
SAMD00053320	Bacteria	Pseudomonadota	Alphaproteobacteria	Sphingomonadales	Sphingomonadaceae	Sphingobium	Sphingobium cloacae	-	Y	-	-	-	-	-
SAMN02436250	Bacteria	Bdellovibrionota	Bacteriovoracia	Bacteriovoracales	Bacteriovoracaceae	Bacteriovorax	Bacteriovorax sp. Seq25_V	-	Y	-	-	-	-	-
SAMN02436194	Bacteria	Bdellovibrionota	Bacteriovoracia	Bacteriovoracales	Bacteriovoracaceae	Bacteriovorax	Bacteriovorax sp. BAL6_X	-	Y	-	-	-	-	-
SAMN02470165	Bacteria	Pseudomonadota	Gammaproteobacteria	Alteromonadales	Moritellaceae	Moritella	Moritella dasanensis	-	Y	-	-	-	-	-
SAMEA6951976	Bacteria	Pseudomonadota	Gammaproteobacteria	Chromatiales	Chromatiaceae	Thiocystis	uncultured Thiocystis sp.	-	Y	-	-	-	-	-
SAMN06689673	Bacteria	Actinomycetota	Actinomycetes	Micrococcales	Microbacteriaceae	Subtercola	Subtercola boreus	-	Y	-	-	-	-	-
SAMN06689674	Bacteria	Actinomycetota	Actinomycetes	Micrococcales	Microbacteriaceae	Subtercola	Subtercola boreus	-	-	Y	-	-	-	-
SAMN06689677	Bacteria	Actinomycetota	Actinomycetes	Micrococcales	Microbacteriaceae	Subtercola	Subtercola boreus	-	-	Y	Y	-	-	-
SAMN02393829	Bacteria	Bacteroidota	Flavobacteriia	Flavobacteriales	Flavobacteriaceae	Flavobacterium	Flavobacterium sp. F52	-	-	Y	-	-	-	-
SAMN08451303	Bacteria	Verrucomicrobiota	Methylacidiphilae	Methylacidiphilales	Methylacidiphilaceae	Methylacidiphilum (ex Ratnadevi et al. 2023)	Methylacidiphilum kamchatkense	-	Y	-	-	-	-	-
SAMN02470074	Bacteria	Pseudomonadota	Gammaproteobacteria	Alteromonadales	Moritellaceae	Moritella	Moritella marina	-	Y	-	-	-	-	-
SAMN02596977	Bacteria	Actinomycetota	Actinomycetes	Micrococcales	Microbacteriaceae	Microbacterium	Microbacterium sp. oral taxon 186	-	-	Y	Y	-	-	-
SAMN02441364	Bacteria	Bacteroidota	Bacteroidia	Bacteroidales	Rikenellaceae	Alistipes	Alistipes onderdonkii	-	Y	-	-	-	-	-
SAMN02471939	Bacteria	Pseudomonadota	Gammaproteobacteria	Oceanospirillales	Halomonadaceae	Halomonas	Halomonas titanicae	-	Y	Y	Y	-	-	-
PRJEB119	Bacteria	Pseudomonadota	Gammaproteobacteria	Enterobacterales	Yersiniaceae	Yersinia	Yersinia massiliensis	Y	Y	-	-	Y	-	-
SAMN02470512	Bacteria	Pseudomonadota	Gammaproteobacteria	Vibrionales	Vibrionaceae	Vibrio	Vibrio breoganii	-	Y	-	-	-	-	-
SAMN02603688	Bacteria	Actinomycetota	Actinomycetes	Streptosporangiales	Nocardiopsaceae	Nocardiopsis	Nocardiopsis alba	-	-	Y	-	-	-	-
SAMN02469613	Bacteria	Bacteroidota	Sphingobacteriia	Sphingobacteriales	Sphingobacteriaceae	Pedobacter	Pedobacter arcticus	-	-	Y	-	-	-	-
SAMN07981259	Bacteria	Pseudomonadota	Alphaproteobacteria	Rhodobacterales	Paracoccaceae	Puniceibacterium	Puniceibacterium antarcticum	-	Y	-	-	Y	-	-
SAMD00041785	Bacteria	Actinomycetota	Actinomycetes	Mycobacteriales	Nocardiaceae	Nocardia	Nocardia exalbida	Y	Y	-	-	-	-	-
SAMN01813472	Bacteria	Thermodesulfobacteriota	Desulfovibrionia	Desulfovibrionales	Desulfovibrionaceae	Solidesulfovibrio	Solidesulfovibrio magneticus	-	Y	-	-	-	-	-
SAMN02471157	Bacteria	Pseudomonadota	Alphaproteobacteria	Sphingomonadales	Sphingomonadaceae	Sphingobium	Sphingobium sp. C100	-	-	Y	Y	-	-	-
SAMN02471166	Bacteria	Pseudomonadota	Alphaproteobacteria	Rhodospirillales	Oceanibaculaceae	Oceanibaculum	Oceanibaculum indicum	-	Y	-	-	Y	-20	80
SAMN03449270	Bacteria	Pseudomonadota	Betaproteobacteria	Burkholderiales	Burkholderiaceae	Burkholderia	Burkholderia pseudomultivorans	-	-	Y	-	-	-	-
SAMN02471158	Bacteria	Pseudomonadota	Gammaproteobacteria	Oceanospirillales	Oceanospirillaceae	Marinomonas	Marinomonas profundimaris	-	-	Y	Y	-	-	-
SAMN02471168	Bacteria	Pseudomonadota	Alphaproteobacteria	Rhodobacterales	Roseobacteraceae	Celeribacter	Celeribacter baekdonensis	-	Y	Y	Y	Y	-	-
SAMN12012140	Bacteria	Pseudomonadota	Alphaproteobacteria	Sphingomonadales	Sphingomonadaceae	Sphingobium	Sphingobium fuliginis	-	Y	Y	-	-	-	-
SAMEA6954327	Bacteria	Campylobacterota	-	-	-	-	uncultured Campylobacterota bacterium	-	Y	-	-	-	-	-
SAMEA5364567	Bacteria	Planctomycetota	-	-	-	-	uncultured Planctomycetota bacterium	-	-	Y	Y	-	-	-
SAMEA6948084	Bacteria	Planctomycetota	-	-	-	-	uncultured Planctomycetota bacterium	-	Y	-	-	-	-	-
SAMEA6948814	Bacteria	Planctomycetota	-	-	-	-	uncultured Planctomycetota bacterium	-	Y	-	-	-	-	-
SAMEA6949464	Bacteria	Planctomycetota	-	-	-	-	uncultured Planctomycetota bacterium	-	Y	-	-	-	-	-
SAMEA6952312	Bacteria	Planctomycetota	-	-	-	-	uncultured Planctomycetota bacterium	-	Y	-	-	-	-	-
SAMEA6952423	Bacteria	Planctomycetota	-	-	-	-	uncultured Planctomycetota bacterium	-	Y	-	-	-	-	-
SAMEA6954211	Bacteria	Planctomycetota	-	-	-	-	uncultured Planctomycetota bacterium	-	Y	-	-	-	-	-
SAMEA6955517	Bacteria	Planctomycetota	-	-	-	-	uncultured Planctomycetota bacterium	-	Y	-	-	-	-	-
SAMEA6955696	Bacteria	Planctomycetota	-	-	-	-	uncultured Planctomycetota bacterium	-	Y	-	-	-	-	-
SAMN07961448	Bacteria	Pseudomonadota	Gammaproteobacteria	Salinisphaerales	Salinisphaeraceae	Salinisphaera	Salinisphaera japonica	-	Y	-	-	-	-	-
SAMEA3138978	Bacteria	Actinomycetota	Actinomycetes	Mycobacteriales	Mycobacteriaceae	Mycolicibacterium	Mycolicibacterium mageritense	-	Y	Y	-	-	-	-
SAMN02470042	Bacteria	Actinomycetota	Actinomycetes	Kitasatosporales	Streptomycetaceae	Streptomyces	Streptomyces sp. AA0539	-	Y	Y	Y	-	-	-
SAMD00018780	Bacteria	Actinomycetota	Actinomycetes	Mycobacteriales	Nocardiaceae	Nocardia	Nocardia alba	-	-	Y	-	-	-	-
SAMN11458668	Bacteria	Pseudomonadota	Alphaproteobacteria	Hyphomicrobiales	Rhizobiaceae	Peteryoungia	Peteryoungia ipomoeae	-	Y	-	-	Y	-	-
SAMN02469873	Bacteria	Pseudomonadota	Gammaproteobacteria	Pseudomonadales	Pseudomonadaceae	Pseudomonas	Pseudomonas psychrophila	-	-	Y	Y	-	-	-
SAMN02470170	Bacteria	Bacillota	Bacilli	Bacillales	Planococcaceae	Paenisporosarcina	Paenisporosarcina sp. TG20	-	-	Y	Y	-	-	-
PRJEB128	Bacteria	Pseudomonadota	Alphaproteobacteria	Hyphomicrobiales	Rhizobiaceae	Rhizobium	Rhizobium mesoamericanum	-	-	Y	-	Y	-	-
SAMN06450783	Bacteria	Pseudomonadota	Gammaproteobacteria	Pseudomonadales	Pseudomonadaceae	Stutzerimonas	Stutzerimonas kunmingensis	-	Y	-	-	Y	-	-
SAMEA6944671	Bacteria	Cyanobacteriota	-	-	-	-	uncultured cyanobacterium	-	Y	-	-	-	-	-
SAMEA6945018	Bacteria	Cyanobacteriota	-	-	-	-	uncultured cyanobacterium	-	Y	-	-	-	-	-
SAMEA6946765	Bacteria	Cyanobacteriota	-	-	-	-	uncultured cyanobacterium	-	Y	-	-	-	-	-
SAMEA6946777	Bacteria	Cyanobacteriota	-	-	-	-	uncultured cyanobacterium	-	Y	-	-	-	-	-
SAMEA6948130	Bacteria	Cyanobacteriota	-	-	-	-	uncultured cyanobacterium	-	Y	-	-	-	-	-
SAMEA6948147	Bacteria	Cyanobacteriota	-	-	-	-	uncultured cyanobacterium	-	Y	-	-	-	-	-
SAMEA6949012	Bacteria	Cyanobacteriota	-	-	-	-	uncultured cyanobacterium	-	Y	-	-	-	-	-
SAMEA6949601	Bacteria	Cyanobacteriota	-	-	-	-	uncultured cyanobacterium	-	Y	-	-	-	-	-
SAMEA6950397	Bacteria	Cyanobacteriota	-	-	-	-	uncultured cyanobacterium	-	Y	-	-	-	-	-
SAMEA6950449	Bacteria	Cyanobacteriota	-	-	-	-	uncultured cyanobacterium	-	Y	-	-	-	-	-
SAMEA6951507	Bacteria	Cyanobacteriota	-	-	-	-	uncultured cyanobacterium	-	Y	-	-	-	-	-
SAMEA6951922	Bacteria	Cyanobacteriota	-	-	-	-	uncultured cyanobacterium	-	Y	-	-	-	-	-
SAMEA6953855	Bacteria	Cyanobacteriota	-	-	-	-	uncultured cyanobacterium	-	Y	-	-	-	-	-
SAMEA6956127	Bacteria	Cyanobacteriota	-	-	-	-	uncultured cyanobacterium	-	Y	-	-	-	-	-
SAMEA6956288	Bacteria	Cyanobacteriota	-	-	-	-	uncultured cyanobacterium	-	Y	-	-	-	-	-
SAMN04274770	Bacteria	Pseudomonadota	Gammaproteobacteria	Legionellales	Legionellaceae	Legionella	Legionella drozanskii	-	Y	-	-	-	-	-
SAMN02470290	Bacteria	Bacillota	Bacilli	Bacillales	Staphylococcaceae	Staphylococcus	Staphylococcus arlettae	-	-	Y	Y	-	-	-
SAMN02470192	Bacteria	Bacillota	Bacilli	Bacillales	Bacillaceae	Anoxybacillus	Anoxybacillus ayderensis	-	Y	-	-	-	-	-
SAMN02471393	Bacteria	Bacillota	Clostridia	Eubacteriales	Clostridiaceae	Clostridium	Clostridium tyrobutyricum	-	-	Y	Y	-	-	-
SAMN02471580	Bacteria	Pseudomonadota	Gammaproteobacteria	Pseudomonadales	Pseudomonadaceae	Stutzerimonas	Stutzerimonas stutzeri	-	Y	Y	Y	Y	-	-
SAMN02472145	Bacteria	Pseudomonadota	Betaproteobacteria	Burkholderiales	Burkholderiaceae	Burkholderia	Burkholderia pyrrocinia	-	-	Y	-	-	-	-
SAMN17050459	Bacteria	Pseudomonadota	Alphaproteobacteria	Hyphomicrobiales	Hyphomicrobiaceae	Hyphomicrobium	Hyphomicrobium sulfonivorans	-	-	Y	-	-	-	-
SAMEA3444530	Bacteria	Actinomycetota	Actinomycetes	Mycobacteriales	Mycobacteriaceae	Mycolicibacterium	Mycolicibacterium fortuitum	-	-	Y	-	-	-	-
SAMN02469537	Bacteria	Bacillota	Bacilli	Lactobacillales	Streptococcaceae	Streptococcus	Streptococcus suis	Y	Y	-	-	-	-	-
SAMN02603029	Bacteria	Actinomycetota	Actinomycetes	Kitasatosporales	Streptomycetaceae	Streptomyces	Streptomyces collinus	-	-	Y	-	-	-	-
SAMN10970113	Bacteria	Pseudomonadota	Alphaproteobacteria	Rhodobacterales	Paracoccaceae	Paracoccus	Paracoccus sediminis	-	Y	Y	Y	-	-	-
SAMN10690863	Bacteria	Pseudomonadota	Alphaproteobacteria	Rhodobacterales	Paracoccaceae	Sinirhodobacter	Sinirhodobacter ferrireducens	-	Y	Y	Y	-	-	-
SAMD00041817	Bacteria	Pseudomonadota	Gammaproteobacteria	Pseudomonadales	Pseudomonadaceae	Pseudomonas	Pseudomonas alcaligenes	-	Y	-	-	-	-	-
SAMD00046923	Bacteria	Pseudomonadota	Gammaproteobacteria	Pseudomonadales	Pseudomonadaceae	Pseudomonas	Pseudomonas alcaliphila	-	Y	Y	-	Y	-	-
SAMD00046902	Bacteria	Pseudomonadota	Gammaproteobacteria	Pseudomonadales	Pseudomonadaceae	Pseudomonas	Pseudomonas citronellolis	Y	Y	Y	Y	-	-	-
SAMN02441180	Bacteria	Pseudomonadota	Gammaproteobacteria	Pseudomonadales	Pseudomonadaceae	Pseudomonas	Pseudomonas cremoricolorata	Y	Y	-	-	-	-	-
SAMD00046927	Bacteria	Pseudomonadota	Gammaproteobacteria	Pseudomonadales	Pseudomonadaceae	Pseudomonas	Pseudomonas fragi	-	Y	Y	-	-	-	-
SAMN02743980	Bacteria	Pseudomonadota	Gammaproteobacteria	Pseudomonadales	Pseudomonadaceae	Pseudomonas	Pseudomonas fulva	-	Y	Y	-	-	-	-
SAMD00046928	Bacteria	Pseudomonadota	Gammaproteobacteria	Pseudomonadales	Pseudomonadaceae	Pseudomonas	Pseudomonas indica	-	-	Y	-	-	-	-
SAMD00046932	Bacteria	Pseudomonadota	Gammaproteobacteria	Pseudomonadales	Pseudomonadaceae	Pseudomonas	Pseudomonas migulae	-	-	Y	-	-	-	-
SAMD00046934	Bacteria	Pseudomonadota	Gammaproteobacteria	Pseudomonadales	Pseudomonadaceae	Pseudomonas	Pseudomonas nitroreducens	Y	Y	Y	Y	-	-	-
SAMN02471938	Bacteria	Pseudomonadota	Gammaproteobacteria	Alteromonadales	Pseudoalteromonadaceae	Pseudoalteromonas	Pseudoalteromonas ruthenica	-	Y	-	-	-	-	-
SAMN03338712	Bacteria	Pseudomonadota	Gammaproteobacteria	Vibrionales	Vibrionaceae	Vibrio	Vibrio marisflavi	-	Y	-	-	-	-	-
SAMN14372133	Bacteria	Actinomycetota	Actinomycetes	Micromonosporales	Micromonosporaceae	Catellatospora	Catellatospora methionotrophica	-	-	Y	-	-	-	-
SAMD00041814	Bacteria	Bacteroidota	Flavobacteriia	Flavobacteriales	Weeksellaceae	Elizabethkingia	Elizabethkingia meningoseptica	-	-	Y	-	-	-	-
SAMD00046481	Bacteria	Actinomycetota	Actinomycetes	Micrococcales	Intrasporangiaceae	Janibacter	Janibacter anophelis	-	-	Y	-	-	-	-
SAMD00046490	Bacteria	Actinomycetota	Actinomycetes	Micrococcales	Micrococcaceae	Glutamicibacter	Glutamicibacter mysorens	-	-	Y	Y	-	-	-
SAMD00046737	Bacteria	Pseudomonadota	Gammaproteobacteria	Enterobacterales	Enterobacteriaceae	Cedecea	Cedecea neteri	Y	Y	-	-	Y	-	-
SAMN03174118	Bacteria	Pseudomonadota	Betaproteobacteria	Burkholderiales	Burkholderiaceae	Ralstonia	Ralstonia sp. A12	-	-	Y	-	-	-	-
SAMN01087843	Bacteria	Pseudomonadota	Gammaproteobacteria	Moraxellales	Moraxellaceae	Acinetobacter	Acinetobacter beijerinckii	-	Y	Y	Y	-	-	-
SAMN01087848	Bacteria	Pseudomonadota	Gammaproteobacteria	Moraxellales	Moraxellaceae	Acinetobacter	Acinetobacter brisouii	Y	Y	Y	Y	-	-	-
SAMN01087917	Bacteria	Pseudomonadota	Gammaproteobacteria	Moraxellales	Moraxellaceae	Acinetobacter	Acinetobacter guillouiae	-	Y	Y	-	-	-	-
SAMN01087841	Bacteria	Pseudomonadota	Gammaproteobacteria	Moraxellales	Moraxellaceae	Acinetobacter	Acinetobacter gyllenbergii	-	Y	Y	Y	-	-	-
SAMN01087855	Bacteria	Pseudomonadota	Gammaproteobacteria	Moraxellales	Moraxellaceae	Acinetobacter	Acinetobacter indicus	-	-	Y	-	-	-	-
SAMN01087830	Bacteria	Pseudomonadota	Gammaproteobacteria	Moraxellales	Moraxellaceae	Acinetobacter	Acinetobacter johnsonii	-	Y	Y	Y	-	-	-
SAMN01087844	Bacteria	Pseudomonadota	Gammaproteobacteria	Moraxellales	Moraxellaceae	Acinetobacter	Acinetobacter soli	-	-	Y	-	-	-	-
SAMN01087868	Bacteria	Pseudomonadota	Gammaproteobacteria	Moraxellales	Moraxellaceae	Acinetobacter	Acinetobacter sp. NIPH 284	-	Y	-	-	-	-	-
SAMN01828138	Bacteria	Pseudomonadota	Gammaproteobacteria	Moraxellales	Moraxellaceae	Acinetobacter	Acinetobacter sp. ANC 3929	-	Y	-	-	-	-	-
SAMN01828192	Bacteria	Pseudomonadota	Gammaproteobacteria	Moraxellales	Moraxellaceae	Acinetobacter	Acinetobacter bohemicus	Y	Y	Y	Y	-	-	-
SAMN02471864	Bacteria	Pseudomonadota	Betaproteobacteria	Burkholderiales	Burkholderiaceae	Cupriavidus	Cupriavidus sp. BIS7	-	-	Y	-	Y	-	-
SAMN02471866	Bacteria	Pseudomonadota	Gammaproteobacteria	Xanthomonadales	Rhodanobacteraceae	Dyella	Dyella japonica	-	-	Y	-	-	-	-
SAMN03068710	Bacteria	Chloroflexota	Dehalococcoidia	-	-	Dehalogenimonas	Dehalogenimonas alkenigignens	-	Y	Y	Y	-	-	-
SAMN06075340	Bacteria	Bacteroidota	Flavobacteriia	Flavobacteriales	Flavobacteriaceae	Nonlabens	Nonlabens arenilitoris	-	Y	-	-	-	-	-
SAMN01828164	Bacteria	Pseudomonadota	Gammaproteobacteria	Moraxellales	Moraxellaceae	Acinetobacter	Acinetobacter nosocomialis	Y	Y	-	-	-	-	-
SAMN01828163	Bacteria	Pseudomonadota	Gammaproteobacteria	Moraxellales	Moraxellaceae	Acinetobacter	Acinetobacter schindleri	Y	Y	Y	Y	-	-	-
SAMD00000366	Bacteria	Pseudomonadota	Betaproteobacteria	Burkholderiales	Burkholderiaceae	Paraburkholderia	Paraburkholderia fungorum	-	-	Y	-	Y	-	-
SAMD00017342	Bacteria	Pseudomonadota	Betaproteobacteria	Burkholderiales	Burkholderiaceae	Paraburkholderia	Paraburkholderia heleia	-	-	Y	-	Y	-	-
SAMD00000363	Bacteria	Pseudomonadota	Betaproteobacteria	Burkholderiales	Burkholderiaceae	Paraburkholderia	Paraburkholderia oxyphila	-	-	Y	-	Y	-	-
SAMD00017344	Bacteria	Pseudomonadota	Betaproteobacteria	Burkholderiales	Burkholderiaceae	Paraburkholderia	Paraburkholderia terrae	-	-	Y	-	Y	-	-
SAMD00045732	Bacteria	Bacillota	Bacilli	Lactobacillales	Enterococcaceae	Enterococcus	Enterococcus raffinosus	Y	Y	-	-	-	-	-
SAMD00046903	Bacteria	Pseudomonadota	Gammaproteobacteria	Enterobacterales	Yersiniaceae	Serratia	Serratia rubidaea	-	-	Y	Y	Y	-	-
SAMD00046899	Bacteria	Pseudomonadota	Gammaproteobacteria	Enterobacterales	Enterobacteriaceae	Klebsiella	Klebsiella oxytoca	-	Y	Y	Y	Y	-	-
SAMD00046896	Bacteria	Pseudomonadota	Betaproteobacteria	Burkholderiales	Burkholderiaceae	Cupriavidus	Cupriavidus necator	-	-	Y	Y	Y	-	-
SAMD00045738	Bacteria	Pseudomonadota	Betaproteobacteria	Burkholderiales	Burkholderiaceae	Ralstonia	Ralstonia pickettii	-	Y	-	-	-	-	-
SAMD00000365	Bacteria	Pseudomonadota	Betaproteobacteria	Burkholderiales	Burkholderiaceae	Paraburkholderia	Paraburkholderia caledonica	-	-	Y	-	-	-	-
SAMN02470828	Bacteria	Pseudomonadota	Gammaproteobacteria	Pseudomonadales	Pseudomonadaceae	Stutzerimonas	Stutzerimonas stutzeri	-	-	Y	Y	Y	-	-
SAMN02436568	Bacteria	Spirochaetota	Spirochaetia	Leptospirales	Leptospiraceae	Leptospira	Leptospira vanthielii	-	Y	-	-	-	-	-
SAMN06214045	Bacteria	Bacteroidota	Flavobacteriia	Flavobacteriales	Flavobacteriaceae	Kordia	Kordia antarctica	Y	Y	-	-	-	-	-
SAMN02603169	Bacteria	Pseudomonadota	Gammaproteobacteria	Enterobacterales	Pectobacteriaceae	Pectobacterium	Pectobacterium carotovorum	Y	Y	-	-	Y	-	-
SAMD00047211	Bacteria	Actinomycetota	Actinomycetes	Mycobacteriales	Nocardiaceae	Rhodococcus	Rhodococcus globerulus	-	-	Y	-	-	-	-
SAMD00046769	Bacteria	Actinomycetota	Actinomycetes	Mycobacteriales	Nocardiaceae	Rhodococcus	Rhodococcus maanshanensis	-	-	Y	-	-	-	-
SAMD00046777	Bacteria	Actinomycetota	Actinomycetes	Mycobacteriales	Nocardiaceae	Rhodococcus	Rhodococcus ruber	-	Y	Y	Y	-	-	-
SAMD00046765	Bacteria	Actinomycetota	Actinomycetes	Mycobacteriales	Nocardiaceae	Rhodococcus	Rhodococcus zopfii	-	-	Y	-	-	-	-
SAMD00018639	Bacteria	Pseudomonadota	Betaproteobacteria	Burkholderiales	Comamonadaceae	Comamonas	Comamonas aquatica	-	-	Y	-	-	-	-
SAMD00046760	Bacteria	Pseudomonadota	Alphaproteobacteria	Sphingomonadales	Sphingomonadaceae	Sphingobium	Sphingobium abikonense	-	-	Y	-	-	-	-
SAMN02677289	Bacteria	Pseudomonadota	Alphaproteobacteria	Sphingomonadales	Sphingomonadaceae	Sphingobium	Sphingobium herbicidovorans	-	-	Y	-	-	-	-
SAMD00018691	Bacteria	Pseudomonadota	Alphaproteobacteria	Sphingomonadales	Sphingomonadaceae	Sphingomonas	Sphingomonas paucimobilis	Y	Y	-	-	-	-	-
SAMD00046745	Bacteria	Pseudomonadota	Alphaproteobacteria	Sphingomonadales	Sphingomonadaceae	Sphingomonas	Sphingomonas sanguinis	-	Y	-	-	-	-	-
SAMD00046759	Bacteria	Pseudomonadota	Alphaproteobacteria	Sphingomonadales	Sphingomonadaceae	Novosphingobium	Novosphingobium subterraneum	-	-	Y	Y	-	-	-
SAMD00041816	Bacteria	Pseudomonadota	Gammaproteobacteria	Vibrionales	Vibrionaceae	Vibrio	Vibrio proteolyticus	-	Y	-	-	-	-	-
SAMN03178087	Bacteria	Pseudomonadota	Gammaproteobacteria	Vibrionales	Vibrionaceae	Vibrio	Vibrio natriegens	-	Y	Y	Y	-	-	-
SAMD00046756	Bacteria	Pseudomonadota	Gammaproteobacteria	Vibrionales	Vibrionaceae	Vibrio	Vibrio mediterranei	-	Y	Y	Y	Y	-	-
SAMD00041794	Bacteria	Pseudomonadota	Gammaproteobacteria	Vibrionales	Vibrionaceae	Vibrio	Vibrio halioticoli	-	Y	-	-	-	-	-
SAMD00046905	Bacteria	Pseudomonadota	Gammaproteobacteria	Vibrionales	Vibrionaceae	Vibrio	Vibrio fluvialis	Y	Y	-	-	-	-	-
SAMD00041797	Bacteria	Pseudomonadota	Gammaproteobacteria	Vibrionales	Vibrionaceae	Vibrio	Vibrio azureus	-	Y	-	-	-	-	-
SAMD00034176	Bacteria	Pseudomonadota	Gammaproteobacteria	Enterobacterales	Enterobacteriaceae	Lelliottia	Lelliottia amnigena	-	-	Y	-	Y	-	-
SAMD00046772	Bacteria	Actinomycetota	Actinomycetes	Mycobacteriales	Nocardiaceae	Williamsia	Williamsia muralis	-	-	Y	-	-	-	-
SAMN01813472	Archaea	Euryarchaeota	Methanobacteria	Methanobacteriales	Methanobacteriaceae	Methanobacterium	Methanobacterium sp. Maddingley MBC34	-	Y	-	-	-	-	-
SAMN02469922	Bacteria	Pseudomonadota	Alphaproteobacteria	-	-	-	alpha proteobacterium IMCC14465	-	Y	-	-	-	-	-
SAMN02739851	Bacteria	Bacillota	Bacilli	Bacillales	Staphylococcaceae	Staphylococcus	Staphylococcus chromogenes	-	-	Y	-	-	-	-
SAMD00046498	Bacteria	Actinomycetota	Actinomycetes	Streptosporangiales	Thermomonosporaceae	Actinomadura	Actinomadura chibensis	-	-	Y	-	-	-	-
SAMD00046511	Bacteria	Actinomycetota	Actinomycetes	Streptosporangiales	Thermomonosporaceae	Actinomadura	Actinomadura formosensis	-	-	Y	-	-	-	-
SAMD00034164	Bacteria	Bacillota	Bacilli	Bacillales	Paenibacillaceae	Paenibacillus	Paenibacillus glycanilyticus	-	-	Y	-	-	-	-
SAMD00041764	Bacteria	Actinomycetota	Actinomycetes	Mycobacteriales	Gordoniaceae	Gordonia	Gordonia amicalis	-	Y	Y	Y	Y	-	-
SAMN02471237	Bacteria	Pseudomonadota	Gammaproteobacteria	Moraxellales	Moraxellaceae	Acinetobacter	Acinetobacter calcoaceticus	-	-	Y	Y	-	-	-
SAMN02471287	Bacteria	Pseudomonadota	Gammaproteobacteria	Moraxellales	Moraxellaceae	Acinetobacter	Acinetobacter nosocomialis	-	Y	Y	Y	-	-	-
SAMN02471257	Bacteria	Pseudomonadota	Gammaproteobacteria	Moraxellales	Moraxellaceae	Acinetobacter	Acinetobacter sp. TG19627	-	-	Y	-	-	-	-
SAMN03651894	Bacteria	Bacillota	Bacilli	Bacillales	Bacillaceae	Fictibacillus	Fictibacillus phosphorivorans	-	Y	-	-	-	-	-
SAMD00230164	Bacteria	Actinomycetota	Actinomycetes	Micromonosporales	Micromonosporaceae	Actinoplanes	Actinoplanes siamensis	-	-	Y	-	-	-	-
SAMN02988278	Bacteria	Bacteroidota	Flavobacteriia	Flavobacteriales	Flavobacteriaceae	Altibacter	Altibacter lentus	-	Y	-	-	-	-	-
SAMD00045740	Bacteria	Bacillota	Bacilli	Bacillales	Bacillaceae	Parageobacillus	Parageobacillus toebii	-	Y	Y	Y	-	-	-
SAMD00046488	Bacteria	Actinomycetota	Actinomycetes	Micrococcales	Cellulomonadaceae	Cellulomonas	Cellulomonas iranensis	-	-	Y	-	-	-	-
SAMN03283197	Bacteria	Actinomycetota	Actinomycetes	Mycobacteriales	Corynebacteriaceae	Corynebacterium	Corynebacterium humireducens	-	Y	-	-	-	-	-
SAMN02470112	Bacteria	Actinomycetota	Actinomycetes	Kitasatosporales	Streptomycetaceae	Streptomyces	Streptomyces mobaraensis	-	-	Y	-	-	-	-
SAMD00041808	Bacteria	Actinomycetota	Actinomycetes	Mycobacteriales	Gordoniaceae	Gordonia	Gordonia sihwensis	-	-	Y	Y	-	-	-
SAMD00018772	Bacteria	Actinomycetota	Actinomycetes	Mycobacteriales	Nocardiaceae	Nocardia	Nocardia violaceofusca	-	-	Y	-	-	-	-
SAMD00061036	Bacteria	Pseudomonadota	Betaproteobacteria	Nitrosomonadales	Sterolibacteriaceae	Sulfuritalea	Sulfuritalea hydrogenivorans	-	Y	-	-	-	-	-
SAMN02800399	Bacteria	Actinomycetota	Actinomycetes	Mycobacteriales	Corynebacteriaceae	Corynebacterium	Corynebacterium marinum	-	Y	Y	Y	-	-	-
SAMN02603057	Bacteria	Actinomycetota	Actinomycetes	Mycobacteriales	Corynebacteriaceae	Corynebacterium	Corynebacterium maris	-	Y	-	-	-	-	-
SAMN02719562	Bacteria	Pseudomonadota	Gammaproteobacteria	Enterobacterales	Enterobacteriaceae	Mangrovibacter	Mangrovibacter sp. MFB070	Y	Y	-	-	Y	-	-
SAMD00245622	Bacteria	Pseudomonadota	Betaproteobacteria	Neisseriales	Chromobacteriaceae	Paludibacterium	Paludibacterium paludis	-	Y	-	-	Y	-	-
SAMN02470611	Bacteria	Pseudomonadota	Gammaproteobacteria	Pseudomonadales	Pseudomonadaceae	Pseudomonas	Pseudomonas nitroreducens	Y	Y	Y	Y	-	-	-
SAMN02597355	Bacteria	Bacillota	Bacilli	Bacillales	Planococcaceae	Viridibacillus	Viridibacillus arenosi	-	-	Y	-	-	-	-
SAMN02471672	Archaea	Euryarchaeota	Halobacteria	Natrialbales	Natrialbaceae	Natrinema	Natrinema altunense	-	Y	-	-	-	-	-
SAMN02471624	Archaea	Euryarchaeota	Halobacteria	Natrialbales	Natrialbaceae	Natronococcus	Natronococcus jeotgali	-	-	Y	-	-	-	-
SAMD00169737	Bacteria	Deinococcota	Deinococci	Thermales	Thermaceae	Oceanithermus	Oceanithermus desulfurans	-	Y	-	-	-	-	-
SAMD00169736	Bacteria	Deinococcota	Deinococci	Thermales	Thermaceae	Meiothermus	Meiothermus granaticius	-	Y	-	-	-	-	-
SAMD00169735	Bacteria	Deinococcota	Deinococci	Thermales	Thermaceae	Meiothermus	Meiothermus hypogaeus	-	Y	-	-	-	-	-
SAMN02999931	Archaea	Thermoproteota	Thermoprotei	Thermoproteales	Thermoproteaceae	Pyrobaculum	Pyrobaculum sp. WP30	-	Y	-	-	-	-	-
SAMN03081528	Bacteria	Bacteroidota	Cytophagia	Cytophagales	Hymenobacteraceae	Hymenobacter	Hymenobacter swuensis	-	-	Y	-	-	-	-
SAMN02471204	Bacteria	Pseudomonadota	Gammaproteobacteria	Thiotrichales	Piscirickettsiaceae	Piscirickettsia	Piscirickettsia salmonis	Y	Y	-	-	-	-	-
SAMN11382562	Bacteria	Bacteroidota	Flavobacteriia	Flavobacteriales	Flavobacteriaceae	Robertkochia	Robertkochia marina	-	Y	-	-	-	-	-
SAMN15436233	Bacteria	Pseudomonadota	Alphaproteobacteria	Hyphomicrobiales	Devosiaceae	Devosia	Devosia nanyangense	-	Y	-	-	-	-	-
SAMN08100097	Bacteria	Bacillota	Bacilli	Bacillales	Bacillaceae	Oceanobacillus	Oceanobacillus chungangensis	-	Y	-	-	-	-	-
SAMN08100074	Bacteria	Bacillota	Bacilli	Bacillales	Bacillaceae	Oceanobacillus	Oceanobacillus arenosus	-	Y	-	-	-	-	-
SAMN02953965	Bacteria	Cyanobacteriota	Cyanophyceae	Leptolyngbyales	Leptolyngbyaceae	Leptolyngbya	Leptolyngbya sp. KIOST-1	Y	Y	-	-	-	-	-
SAMN02471195	Bacteria	Actinomycetota	Actinomycetes	-	-	-	actinobacterium LLX17	-	Y	-	-	-	-	-
SAMN02603523	Bacteria	Pseudomonadota	Betaproteobacteria	Burkholderiales	Burkholderiaceae	Paraburkholderia	Paraburkholderia phenoliruptrix	-	-	Y	-	-	-	-
SAMN02471199	Bacteria	Pseudomonadota	Gammaproteobacteria	-	-	-	gamma proteobacterium L18	-	Y	-	-	-	-	-
SAMN02471194	Bacteria	Pseudomonadota	Betaproteobacteria	-	-	-	beta proteobacterium L13	-	Y	-	-	-	-	-
SAMN02470626	Bacteria	Pseudomonadota	Alphaproteobacteria	Hyphomicrobiales	Nitrobacteraceae	Bradyrhizobium	Bradyrhizobium lupini	-	-	Y	-	Y	-	-
SAMN02951878	Bacteria	Bacillota	Bacilli	Lactobacillales	Carnobacteriaceae	Alkalibacterium	Alkalibacterium sp. AK22	-	Y	-	-	-	-	-
SAMN05231554	Bacteria	Bacteroidota	Flavobacteriia	Flavobacteriales	Flavobacteriaceae	Christiangramia	Christiangramia flava	-	Y	-	-	-	-	-
SAMN05444415	Bacteria	Pseudomonadota	Alphaproteobacteria	Rhodobacterales	Roseobacteraceae	Salipiger	Salipiger profundus	-	Y	-	-	Y	-	-
SAMN02603137	Archaea	Nitrososphaerota	Nitrososphaeria	Nitrosopumilales	Nitrosopumilaceae	Nitrosopumilus	Candidatus Nitrosopumilus koreensis	-	Y	Y	Y	-	-	-
SAMN02603138	Archaea	Nitrososphaerota	Nitrososphaeria	Nitrosopumilales	Nitrosopumilaceae	Nitrosopumilus	Candidatus Nitrosopumilus sediminis	-	Y	-	-	-	-	-
SAMN02469590	Bacteria	Bacillota	Bacilli	Bacillales	Bacillaceae	Salimicrobium	Salimicrobium jeotgali	-	-	Y	-	-	-	-
SAMEA3138431	Bacteria	Pseudomonadota	Gammaproteobacteria	Legionellales	Legionellaceae	Legionella	Legionella anisa	-	Y	-	-	-	-	-
SAMN02981447	Bacteria	Planctomycetota	Candidatus Brocadiia	Candidatus Brocadiales	Candidatus Brocadiaceae	Kuenenia	Candidatus Kuenenia stuttgartiensis	-	Y	Y	Y	-	-	-
SAMN01893863	Bacteria	Pseudomonadota	Alphaproteobacteria	Hyphomicrobiales	Nitrobacteraceae	Bradyrhizobium	Bradyrhizobium sp. DFCI-1	-	Y	Y	-	Y	-	-
SAMN08152667	Bacteria	Acidobacteriota	-	-	-	-	Acidobacteria bacterium AB60	-	-	Y	-	-	-	-
SAMN01730125	Bacteria	Actinomycetota	Acidimicrobiia	Acidimicrobiales	Microthrixaceae	Microthrix	Candidatus Microthrix parvicella	-	Y	Y	Y	-	-	-
SAMN02470166	Bacteria	Bacillota	Bacilli	Bacillales	Planococcaceae	Paenisporosarcina	Paenisporosarcina sp. TG-14	-	-	Y	Y	-	-	-
SAMN02469807	Bacteria	Pseudomonadota	Gammaproteobacteria	Vibrionales	Vibrionaceae	Vibrio	Vibrio diabolicus	-	Y	Y	Y	-	-	-
SAMN06264310	Bacteria	Pseudomonadota	Alphaproteobacteria	Rhodobacterales	Paracoccaceae	Rhodovulum	Rhodovulum viride	Y	Y	-	-	Y	-	-
SAMN02471165	Bacteria	Pseudomonadota	Alphaproteobacteria	Hyphomicrobiales	Phyllobacteriaceae	Nitratireductor	Nitratireductor indicus	-	Y	-	-	Y	-	-
SAMN03143094	Bacteria	Thermotogota	Thermotogae	Thermotogales	Thermotogaceae	Thermotoga	Thermotoga sp. Mc24	-	Y	-	-	-	-	-
SAMN02470721	Bacteria	Bacillota	Bacilli	Lactobacillales	Streptococcaceae	Lactococcus	Lactococcus garvieae	-	-	Y	-	-	-	-
SAMN01164170	Bacteria	Pseudomonadota	Betaproteobacteria	Burkholderiales	Alcaligenaceae	Pusillimonas	Pusillimonas noertemannii	-	-	Y	-	-	-	-
SAMN02471016	Bacteria	Pseudomonadota	Alphaproteobacteria	Rhodobacterales	Roseobacteraceae	Oceaniovalibus	Oceaniovalibus guishaninsula	-	Y	-	-	-	-	-
SAMN18061418	Bacteria	Pseudomonadota	Betaproteobacteria	Nitrosomonadales	Nitrosomonadaceae	Nitrosospira	Nitrosospira multiformis	-	-	Y	Y	-	-	-
SAMN02604029	Bacteria	Aquificota	Aquificae	Aquificales	Hydrogenothermaceae	Persephonella	Persephonella marina	-	Y	-	-	-	-	-
SAMN08442430	Bacteria	Pseudomonadota	Acidithiobacillia	Acidithiobacillales	Acidithiobacillaceae	Acidithiobacillus	Acidithiobacillus ferridurans	-	Y	Y	-	-	-	-
SAMN02470014	Bacteria	Bacteroidota	Cytophagia	Cytophagales	Cyclobacteriaceae	Lunatimonas	Lunatimonas lonarensis	-	Y	-	-	-	-	-
SAMN02745957	Bacteria	Pseudomonadota	Gammaproteobacteria	Oceanospirillales	Oceanospirillaceae	Marinobacterium	Marinobacterium lacunae	-	Y	Y	Y	-	-	-
SAMN02472167	Bacteria	Bacillota	Clostridia	Eubacteriales	Clostridiaceae	Clostridium	Clostridium tunisiense	-	Y	Y	Y	-	-	-
SAMN01978892	Bacteria	Bacillota	Clostridia	Peptostreptococcales	Peptostreptococcaceae	Paraclostridium	Paraclostridium bifermentans	-	-	Y	Y	-	-	-
SAMN13875148	Bacteria	Bacteroidota	Chitinophagia	Chitinophagales	Chitinophagaceae	Chitinophaga	Chitinophaga solisilvae	-	-	Y	-	-	-	-
SAMN02924067	Bacteria	Bacteroidota	Flavobacteriia	Flavobacteriales	Weeksellaceae	Chryseobacterium	Chryseobacterium sp. FH1	Y	Y	-	-	-	-	-
SAMN02470943	Bacteria	Pseudomonadota	Gammaproteobacteria	Xanthomonadales	Rhodanobacteraceae	Dyella	Dyella ginsengisoli	-	-	Y	Y	-	-	-
SAMN02472131	Bacteria	Pseudomonadota	Alphaproteobacteria	Sphingomonadales	Sphingosinicellaceae	Pacificimonas	Pacificimonas flava	-	Y	-	-	-	-	-
SAMN06480608	Bacteria	Pseudomonadota	Alphaproteobacteria	Sphingomonadales	Sphingosinicellaceae	Pacificimonas	Pacificimonas flava	-	Y	-	-	-	-	-
SAMN02470176	Bacteria	Bacillota	Bacilli	Bacillales	Bacillaceae	Parageobacillus	Parageobacillus caldoxylosilyticus	-	Y	-	-	-	-	-
SAMN07485681	Bacteria	Bacteroidota	Sphingobacteriia	Sphingobacteriales	Sphingobacteriaceae	Mucilaginibacter	Mucilaginibacter xinganensis	-	-	Y	-	-	-	-
SAMN07203979	Bacteria	Actinomycetota	Actinomycetes	Streptosporangiales	Nocardiopsaceae	Nocardiopsis	Nocardiopsis gilva	-	-	Y	-	-	-	-
SAMN02603224	Bacteria	Pseudomonadota	Alphaproteobacteria	Hyphomicrobiales	Rhizobiaceae	Sinorhizobium	Sinorhizobium meliloti	Y	Y	Y	-	Y	-	-
SAMN02471379	Bacteria	Pseudomonadota	Betaproteobacteria	Burkholderiales	Oxalobacteraceae	Herbaspirillum	Herbaspirillum huttiense	-	Y	Y	Y	-	-	-
SAMN01730996	Bacteria	Bacillota	Bacilli	Bacillales	Paenibacillaceae	Paenibacillus	Paenibacillus barengoltzii	-	-	Y	-	-	-	-
SAMN02472168	Bacteria	Pseudomonadota	Gammaproteobacteria	Enterobacterales	Enterobacteriaceae	Kosakonia	Kosakonia sacchari	-	-	Y	-	Y	-	-
SAMEA53329168	Bacteria	Thermotogota	Thermotogae	Kosmotogales	Kosmotogaceae	Mesotoga	Mesotoga infera	-	Y	Y	Y	-	-	-
SAMN07818929	Bacteria	Pseudomonadota	Gammaproteobacteria	Enterobacterales	Enterobacteriaceae	Raoultella	Raoultella ornithinolytica	Y	Y	Y	Y	Y	-	-
SAMD00012185	Bacteria	Pseudomonadota	Alphaproteobacteria	Rhodospirillales	Acetobacteraceae	Acetobacter	Acetobacter persici	-	Y	-	-	-	-	-
SAMD00004020	Bacteria	Pseudomonadota	Gammaproteobacteria	Alteromonadales	Shewanellaceae	Shewanella	Shewanella putrefaciens	-	Y	-	-	-	-	-
SAMD00046904	Bacteria	Pseudomonadota	Gammaproteobacteria	Alteromonadales	Shewanellaceae	Shewanella	Shewanella algae	-	Y	Y	Y	-	-	-
SAMN02469979	Bacteria	Actinomycetota	Actinomycetes	Micrococcales	Micrococcaceae	Kocuria	Kocuria palustris	-	Y	-	-	-	-	-
SAMD00156898	Bacteria	Cyanobacteriota	Cyanophyceae	Oscillatoriales	Microcoleaceae	Arthrospira	Arthrospira platensis	-	Y	Y	Y	-	-	-
SAMN10516805	Bacteria	Bacteroidota	Cytophagia	Cytophagales	Hymenobacteraceae	Hymenobacter	Hymenobacter perfusus	-	Y	-	-	-	-	-
SAMD00000429	Bacteria	Pseudomonadota	Alphaproteobacteria	Hyphomicrobiales	Stappiaceae	Pseudovibrio	Pseudovibrio denitrificans	-	Y	-	-	Y	-	-
SAMD00000428	Bacteria	Bacillota	Bacilli	Bacillales	Bacillaceae	Virgibacillus	Virgibacillus halodenitrificans	-	Y	Y	Y	-	-	-
SAMN02469986	Bacteria	Bacteroidota	Cytophagia	Cytophagales	Fulvivirgaceae	Fulvivirga	Fulvivirga imtechensis	-	Y	-	-	-	-	-
SAMN01840338	Bacteria	Pseudomonadota	Alphaproteobacteria	Rhodospirillales	Novispirillaceae	Caenispirillum	Caenispirillum salinarum	-	-	Y	Y	Y	-	-
SAMN01940911	Archaea	Euryarchaeota	Halobacteria	Haloferacales	Haloferacaceae	Haloquadratum	Haloquadratum walsbyi	-	Y	-	-	-	-	-
SAMEA3146332	Bacteria	Pseudomonadota	Gammaproteobacteria	Vibrionales	Vibrionaceae	Vibrio	Vibrio nigripulchritudo	-	Y	-	-	Y	-	-
SAMN08796435	Bacteria	Bacillota	Bacilli	Bacillales	Planococcaceae	Metasolibacillus	Metasolibacillus fluoroglycofenilyticus	-	-	Y	-	-	-	-
SAMN02469987	Bacteria	Bacteroidota	Cytophagia	Cytophagales	Cyclobacteriaceae	Mariniradius	Mariniradius saccharolyticus	Y	Y	-	-	-	-	-
SAMN01840335	Bacteria	Pseudomonadota	Gammaproteobacteria	Pseudomonadales	Pseudomonadaceae	Pseudomonas	Pseudomonas putida	-	Y	Y	-	-	-	-
SAMEA6955425	Bacteria	Acidobacteriota	Terriglobia	Terriglobales	Acidobacteriaceae	Granulicella	uncultured Granulicella sp.	-	Y	-	-	-	-	-
SAMEA2272518	Bacteria	Actinomycetota	Actinomycetes	Micrococcales	Promicromonosporaceae	Cellulosimicrobium	Cellulosimicrobium cellulans	-	-	Y	-	-	-	-
SAMEA2343672	Bacteria	Pseudomonadota	Gammaproteobacteria	Vibrionales	Vibrionaceae	Vibrio	Vibrio thalassae	Y	Y	-	-	Y	-	-
SAMN02469417	Bacteria	Pseudomonadota	Alphaproteobacteria	Rhodospirillales	Magnetospirillaceae	Paramagnetospirillum	Paramagnetospirillum caucaseum	Y	Y	Y	Y	-	-	-
SAMD00061052	Bacteria	Pseudomonadota	Alphaproteobacteria	Hyphomicrobiales	Nitrobacteraceae	Bradyrhizobium	Bradyrhizobium oligotrophicum	-	-	Y	-	Y	-	-
SAMN02472157	Bacteria	Actinomycetota	Actinomycetes	Streptosporangiales	Nocardiopsaceae	Nocardiopsis	Nocardiopsis halophila	-	-	Y	-	-	-	-
SAMN02472147	Bacteria	Actinomycetota	Actinomycetes	Streptosporangiales	Nocardiopsaceae	Nocardiopsis	Nocardiopsis prasina	-	-	Y	-	-	-	-
SAMN02603275	Bacteria	Pseudomonadota	Betaproteobacteria	Burkholderiales	Comamonadaceae	Variovorax	Variovorax paradoxus	-	-	Y	-	Y	-	-
SAMN02472154	Bacteria	Actinomycetota	Actinomycetes	Streptosporangiales	Nocardiopsaceae	Nocardiopsis	Nocardiopsis halotolerans	-	-	Y	-	-	-	-
SAMN02472148	Bacteria	Actinomycetota	Actinomycetes	Streptosporangiales	Nocardiopsaceae	Nocardiopsis	Nocardiopsis valliformis	-	Y	Y	-	-	-	-
SAMN02472149	Bacteria	Actinomycetota	Actinomycetes	Streptosporangiales	Nocardiopsaceae	Nocardiopsis	Nocardiopsis lucentensis	-	-	Y	-	-	-	-
SAMN02472156	Bacteria	Actinomycetota	Actinomycetes	Streptosporangiales	Nocardiopsaceae	Nocardiopsis	Nocardiopsis alkaliphila	-	-	Y	-	-	-	-
SAMN02472150	Bacteria	Actinomycetota	Actinomycetes	Streptosporangiales	Nocardiopsaceae	Nocardiopsis	Nocardiopsis xinjiangensis	-	-	Y	-	-	-	-
SAMN02472161	Bacteria	Actinomycetota	Actinomycetes	Streptosporangiales	Nocardiopsaceae	Nocardiopsis	Nocardiopsis chromatogenes	-	-	Y	-	-	-	-
SAMN02469858	Bacteria	Actinomycetota	Actinomycetes	Micrococcales	Micrococcaceae	Arthrobacter	Arthrobacter crystallopoietes	-	-	Y	-	-	-	-
SAMN02472151	Bacteria	Actinomycetota	Actinomycetes	Streptosporangiales	Nocardiopsaceae	Nocardiopsis	Nocardiopsis salina	-	-	Y	-	-	-	-
SAMD00053944	Bacteria	Bacillota	Clostridia	Moorellales	Calderihabitantaceae	Calderihabitans	Calderihabitans maritimus	-	Y	-	-	-	-	-
SAMN03081443	Bacteria	Bacillota	Bacilli	Bacillales	Bacillaceae	Shouchella	Shouchella lehensis	-	Y	Y	-	-	-	-
SAMN02603031	Bacteria	Actinomycetota	Actinomycetes	Micromonosporales	Micromonosporaceae	Actinoplanes	Actinoplanes friuliensis	-	-	Y	-	-	-	-
SAMN12317593	Bacteria	Pseudomonadota	Betaproteobacteria	Burkholderiales	Alcaligenaceae	Verticiella	Verticiella sediminum	-	Y	-	-	-	-	-
SAMN09228920	Bacteria	Pseudomonadota	Gammaproteobacteria	Thiotrichales	Thiotrichaceae	Leucothrix	Leucothrix pacifica	-	Y	-	-	-	-	-
SAMN07514657	Bacteria	Pseudomonadota	Alphaproteobacteria	Rhodobacterales	Paracoccaceae	Pseudooceanicola	Pseudooceanicola antarcticus	-	Y	-	-	Y	-68.012	70.515
SAMN02471297	Bacteria	Actinomycetota	Actinomycetes	Micrococcales	Microbacteriaceae	Microbacterium	Microbacterium sp. UCD-TDU	-	Y	Y	Y	-	-	-
SAMN01795762	Bacteria	Campylobacterota	Epsilonproteobacteria	Campylobacterales	Campylobacteraceae	Campylobacter	Campylobacter coli	Y	Y	Y	-	-	-	-
SAMEA102067168	Bacteria	Pseudomonadota	Alphaproteobacteria	Rhodobacterales	Roseobacteraceae	Roseovarius	Roseovarius albus	-	Y	-	-	-	-	-
SAMN02905868	Bacteria	Pseudomonadota	Alphaproteobacteria	Parvularculales	Parvularculaceae	Parvularcula	Parvularcula oceani	Y	Y	-	-	-	-	-
SAMN02470020	Bacteria	Pseudomonadota	Alphaproteobacteria	Sphingomonadales	Sphingomonadaceae	Blastomonas	Blastomonas sp. AAP53	-	Y	-	-	-	-	-
SAMN02470018	Bacteria	Pseudomonadota	Alphaproteobacteria	Sphingomonadales	Sphingosinicellaceae	Sandarakinorhabdus	Sandarakinorhabdus sp. AAP62	-	Y	-	-	Y	-	-
SAMN02470019	Bacteria	Pseudomonadota	Alphaproteobacteria	Sphingomonadales	Erythrobacteraceae	Porphyrobacter	Porphyrobacter sp. AAP82	-	Y	-	-	-	-	-
SAMN01162293	Bacteria	Campylobacterota	Epsilonproteobacteria	Campylobacterales	Sulfurimonadaceae	Sulfuricurvum	Candidatus Sulfuricurvum sp. RIFRC-1	-	Y	Y	Y	-	-	-
SAMN02436394	Bacteria	Spirochaetota	Spirochaetia	Leptospirales	Leptospiraceae	Leptospira	Leptospira yanagawae	-	Y	-	-	-	-	-
SAMN04260401	Bacteria	Pseudomonadota	Gammaproteobacteria	Pseudomonadales	Pseudohongiellaceae	Pseudohongiella	Pseudohongiella spirulinae	Y	Y	-	-	-	-	-
SAMN07372106	Bacteria	Pseudomonadota	Gammaproteobacteria	Oceanospirillales	Oceanospirillaceae	Bacterioplanes	Bacterioplanes sanyensis	-	-	Y	Y	-	-	-
SAMN08100006	Bacteria	Pseudomonadota	Gammaproteobacteria	Alteromonadales	Idiomarinaceae	Aliidiomarina	Aliidiomarina sanyensis	Y	Y	-	-	-	-	-
SAMN02951921	Bacteria	Pseudomonadota	Gammaproteobacteria	Chromatiales	Chromatiaceae	Imhoffiella	Imhoffiella purpurea	Y	Y	-	-	-	-	-
SAMN02603567	Bacteria	Pseudomonadota	Betaproteobacteria	Burkholderiales	Burkholderiaceae	Burkholderia	Burkholderia thailandensis	-	Y	Y	-	Y	-	-
SAMN08581172	Bacteria	Planctomycetota	Planctomycetia	Pirellulales	Pirellulaceae	Blastopirellula	Blastopirellula marina	-	-	Y	-	-	-	-
SAMN08581533	Bacteria	Planctomycetota	Planctomycetia	Pirellulales	Pirellulaceae	Blastopirellula	Blastopirellula marina	-	-	Y	-	-	-	-
SAMN02982923	Bacteria	Bacteroidota	Flavobacteriia	Flavobacteriales	Flavobacteriaceae	Olleya	Olleya sp. Hel_I_94	-	Y	-	-	-	-	-
SAMN02867807	Bacteria	Bacteroidota	Flavobacteriia	Flavobacteriales	Flavobacteriaceae	Polaribacter	Polaribacter sp. Hel1_85	-	Y	-	-	-	-	-
SAMN04487765	Bacteria	Bacteroidota	Flavobacteriia	Flavobacteriales	Flavobacteriaceae	Tenacibaculum	Tenacibaculum sp. MAR_2010_89	Y	Y	-	-	-	-	-
SAMN02603858	Bacteria	Myxococcota	-	Polyangiales	Polyangiaceae	Sorangium	Sorangium cellulosum	-	-	Y	-	-	-	-
SAMN02603226	Bacteria	Actinomycetota	Actinomycetes	Bifidobacteriales	Bifidobacteriaceae	Bifidobacterium	Bifidobacterium thermophilum	-	Y	-	-	-	-	-
SAMN12282957	Bacteria	Pseudomonadota	Gammaproteobacteria	Xanthomonadales	Xanthomonadaceae	Lysobacter	Lysobacter panacisoli	-	-	Y	-	-	-	-
SAMD00046748	Bacteria	Pseudomonadota	Betaproteobacteria	Burkholderiales	Alcaligenaceae	Achromobacter	Achromobacter denitrificans	Y	Y	Y	Y	Y	-	-
SAMN02261512	Bacteria	Cyanobacteriota	Cyanophyceae	Oscillatoriales	Microcoleaceae	Planktothrix	Planktothrix rubescens	Y	Y	-	-	-	-	-
SAMEA103893330	Bacteria	Actinomycetota	Actinomycetes	Micrococcales	Brevibacteriaceae	Brevibacterium	Brevibacterium iodinum	-	-	Y	-	-	-	-
SAMN15150971	Bacteria	Pseudomonadota	Gammaproteobacteria	Moraxellales	Moraxellaceae	Psychrobacter	Psychrobacter faecalis	-	-	Y	-	-	-	-
SAMN02440893	Bacteria	Bacillota	Bacilli	Lactobacillales	Enterococcaceae	Bavariicoccus	Bavariicoccus seileri	-	Y	-	-	-	-	-
SAMEA7768513	Bacteria	Pseudomonadota	Gammaproteobacteria	Cellvibrionales	Porticoccaceae	Porticoccus	uncultured Porticoccus sp.	Y	Y	-	-	-	-	-
SAMN05771114	Bacteria	Bacteroidota	Cytophagia	Cytophagales	Flammeovirgaceae	-	Flammeovirgaceae bacterium 311	-	-	Y	-	-	-	-
SAMN02469492	Bacteria	Pseudomonadota	Betaproteobacteria	Burkholderiales	Comamonadaceae	Pseudacidovorax	Pseudacidovorax intermedius	-	Y	-	-	-	-	-
SAMN12282845	Bacteria	Bacteroidota	Cytophagia	Cytophagales	Hymenobacteraceae	Rufibacter	Rufibacter glacialis	-	-	Y	-	-	-	-
SAMN02469368	Bacteria	Pseudomonadota	Gammaproteobacteria	Enterobacterales	Enterobacteriaceae	Enterobacter	Enterobacter hormaechei	Y	Y	Y	Y	Y	-	-
SAMN02436837	Bacteria	Bacillota	Bacilli	Lactobacillales	Enterococcaceae	Enterococcus	Enterococcus faecalis	-	Y	-	-	-	-	-
SAMN02441344	Bacteria	Pseudomonadota	Betaproteobacteria	Rhodocyclales	Rhodocyclaceae	Aromatoleum	Aromatoleum toluclasticum	-	-	Y	Y	-	-	-
SAMN01797434	Bacteria	Atribacterota	-	-	-	Candidatus Caldatribacterium	Candidatus Caldatribacterium californiense	-	Y	Y	Y	-	-	-
SAMN02469956	Bacteria	Bacillota	Clostridia	Eubacteriales	Clostridiaceae	Clostridium	Clostridium pasteurianum	-	-	Y	-	-	-	-
SAMN02471304	Bacteria	Pseudomonadota	Alphaproteobacteria	Rhodospirillales	Azospirillaceae	Azospirillum	Azospirillum brasilense	-	-	Y	-	-	-	-
SAMN02261079	Bacteria	Planctomycetota	Planctomycetia	Pirellulales	Pirellulaceae	Rhodopirellula	Rhodopirellula europaea	-	Y	Y	Y	-	-	-
SAMN02261081	Bacteria	Planctomycetota	Planctomycetia	Pirellulales	Pirellulaceae	Rhodopirellula	Rhodopirellula sallentina	-	Y	Y	Y	-	-	-
SAMD00019895	Archaea	Euryarchaeota	Halobacteria	Halobacteriales	Halococcaceae	Halococcus	Halococcus sediminicola	-	Y	-	-	-	-	-
SAMN01821533	Bacteria	Pseudomonadota	Betaproteobacteria	Burkholderiales	Burkholderiaceae	Ralstonia	Ralstonia pickettii	-	Y	Y	Y	-	-	-
SAMN09217618	Bacteria	Pseudomonadota	Alphaproteobacteria	Rhodospirillales	Zavarziniaceae	Zavarzinia	Zavarzinia compransoris	-	-	Y	Y	Y	-	-
SAMN02729281	Bacteria	Actinomycetota	Actinomycetes	Mycobacteriales	Mycobacteriaceae	Mycolicibacterium	Mycolicibacterium neoaurum	-	-	Y	-	-	-	-
SAMN03076238	Bacteria	Pseudomonadota	Gammaproteobacteria	Cellvibrionales	Halieaceae	Pseudohaliea	Pseudohaliea rubra	-	Y	-	-	-	-	-
SAMN02952889	Bacteria	Pseudomonadota	Gammaproteobacteria	Pseudomonadales	Pseudomonadaceae	Pseudomonas	Pseudomonas sp. URMO17WK12:I8	-	Y	Y	-	-	-	-
SAMN02440480	Bacteria	Pseudomonadota	Betaproteobacteria	Burkholderiales	Sphaerotilaceae	Caldimonas	Caldimonas manganoxidans	-	Y	-	-	-	-	-
SAMN02440473	Bacteria	Pseudomonadota	Gammaproteobacteria	Alteromonadales	Colwelliaceae	Colwellia	Colwellia piezophila	-	Y	Y	Y	-	-	-
SAMN02440482	Bacteria	Pseudomonadota	Betaproteobacteria	Burkholderiales	Comamonadaceae	Curvibacter	Curvibacter lanceolatus	Y	Y	-	-	-	-	-
SAMN02440566	Bacteria	Thermodesulfobacteriota	Desulfobacteria	Desulfobacterales	Desulfobacteraceae	Desulfospira	Desulfospira joergensenii	-	Y	Y	Y	-	-	-
SAMN02261082	Bacteria	Planctomycetota	Planctomycetia	Pirellulales	Pirellulaceae	Rhodopirellula	Rhodopirellula maiorica	-	Y	Y	Y	-	-	-
SAMN02671249	Bacteria	Bacillota	Bacilli	Bacillales	Listeriaceae	Listeria	Listeria riparia	-	Y	-	-	-	-	-
SAMN02671245	Bacteria	Bacillota	Bacilli	Bacillales	Listeriaceae	Listeria	Listeria floridensis	-	Y	-	-	-	-	-
SAMN02671244	Bacteria	Bacillota	Bacilli	Bacillales	Listeriaceae	Listeria	Listeria aquatica	-	Y	-	-	-	-	-
SAMN02671247	Bacteria	Bacillota	Bacilli	Bacillales	Listeriaceae	Listeria	Listeria grandensis	-	Y	-	-	-	-	-
SAMN02671246	Bacteria	Bacillota	Bacilli	Bacillales	Listeriaceae	Listeria	Listeria cornellensis	-	Y	-	-	-	-	-
SAMEA6148735	Bacteria	Bacillota	Clostridia	Eubacteriales	Oscillospiraceae	Ruminococcus	Ruminococcus flavefaciens	-	Y	-	-	-	-	-
SAMN08667564	Bacteria	Bacteroidota	Flavobacteriia	Flavobacteriales	Flavobacteriaceae	Aurantibacter	Aurantibacter aestuarii	Y	Y	-	-	-	-	-
SAMN18642714	Bacteria	Pseudomonadota	Gammaproteobacteria	Alteromonadales	Pseudoalteromonadaceae	Psychrosphaera	Psychrosphaera aestuarii	-	Y	-	-	-	-	-
PRJEB1269	Bacteria	Nitrospinota	Nitrospinia	Nitrospinales	Nitrospinaceae	Nitrospina	Nitrospina gracilis	-	Y	-	-	-	-	-
SAMD00017486	Bacteria	Thermodesulfobacteriota	Desulfuromonadia	Geobacterales	Geobacteraceae	Geobacter	Geobacter sp. OR-1	-	-	Y	-	-	-	-
SAMN02441754	Bacteria	Pseudomonadota	Gammaproteobacteria	Chromatiales	Ectothiorhodospiraceae	Thioalkalivibrio	Thioalkalivibrio sp. ALE6	-	Y	-	-	-	-	-
SAMN02440567	Bacteria	Pseudomonadota	Gammaproteobacteria	Chromatiales	Ectothiorhodospiraceae	Thioalkalivibrio	Thioalkalivibrio sp. AKL19	-	Y	-	-	-	-	-
SAMN02744081	Bacteria	Pseudomonadota	Betaproteobacteria	Nitrosomonadales	Nitrosomonadaceae	Nitrosospira	Nitrosospira briensis	-	-	Y	-	-	-	-
SAMN02440966	Bacteria	Pseudomonadota	Alphaproteobacteria	Hyphomicrobiales	Hyphomicrobiaceae	Hyphomicrobium	Hyphomicrobium zavarzinii	-	-	Y	Y	-	-	-
SAMN02364111	Bacteria	Bacteroidota	Chitinophagia	Chitinophagales	Chitinophagaceae	Sediminibacterium	Sediminibacterium sp. C3	-	-	Y	Y	-	-	-
SAMN04262583	Bacteria	Thermotogota	Thermotogae	Thermotogales	Thermotogaceae	Thermotoga	Thermotoga sp. KOL6	-	Y	-	-	-	-	-
SAMN06299117	Bacteria	Pseudomonadota	Gammaproteobacteria	Oceanospirillales	Halomonadaceae	Salinicola	Salinicola peritrichatus	-	Y	Y	Y	Y	-5.3016	-106.482
SAMN02665997	Bacteria	Pseudomonadota	Betaproteobacteria	Burkholderiales	Burkholderiaceae	Cupriavidus	Cupriavidus gilardii	Y	Y	-	-	-	-	-
SAMN02670971	Bacteria	Pseudomonadota	Gammaproteobacteria	Enterobacterales	Erwiniaceae	Pantoea	Pantoea sp. IMH	-	-	Y	-	Y	40.9669	107.007
SAMN03658145	Bacteria	Pseudomonadota	Alphaproteobacteria	Sphingomonadales	Erythrobacteraceae	Croceibacterium	Croceibacterium atlanticum	-	Y	Y	Y	-	-	-
SAMN06209184	Bacteria	Pseudomonadota	Alphaproteobacteria	Rhodobacterales	Paracoccaceae	Brevirhabdus	Brevirhabdus pacifica	-	Y	Y	Y	-	-	-
SAMN02429163	Bacteria	Actinomycetota	Actinomycetes	Micrococcales	Micrococcaceae	Arthrobacter	Arthrobacter sp. H5	-	-	Y	-	-	-	-
SAMN02429161	Bacteria	Actinomycetota	Actinomycetes	Micrococcales	Micrococcaceae	Arthrobacter	Arthrobacter sp. H20	-	-	Y	-	-	-	-
SAMN03081446	Bacteria	Bacillota	Bacilli	Bacillales	Paenibacillaceae	Paenibacillus	Paenibacillus sabinae	-	-	Y	-	-	-	-
SAMN02471397	Bacteria	Pseudomonadota	Gammaproteobacteria	Aeromonadales	Aeromonadaceae	Aeromonas	Aeromonas molluscorum	-	Y	-	-	-	-	-
SAMEA2272636	Bacteria	Pseudomonadota	Gammaproteobacteria	Alteromonadales	Pseudoalteromonadaceae	Pseudoalteromonas	Pseudoalteromonas luteoviolacea	-	Y	-	-	-	-	-
SAMEA2271987	Bacteria	Actinomycetota	Actinomycetes	Mycobacteriales	Nocardiaceae	Rhodococcus	Rhodococcus sp. AW25M09	-	Y	-	-	-	-	-
SAMN09829961	Bacteria	Bacteroidota	Chitinophagia	Chitinophagales	Chitinophagaceae	Taibaiella	Taibaiella koreensis	-	-	Y	-	-	-	-
SAMN10147839	Bacteria	Bacteroidota	Sphingobacteriia	Sphingobacteriales	Sphingobacteriaceae	Pedobacter	Pedobacter jejuensis	-	-	Y	-	-	-	-
SAMN02597457	Bacteria	Pseudomonadota	Gammaproteobacteria	Vibrionales	Vibrionaceae	Salinivibrio	Salinivibrio costicola	-	Y	-	-	-	-	-
SAMN11792544	Bacteria	Actinomycetota	Actinomycetes	Micrococcales	Micrococcaceae	Micrococcus	Micrococcus luteus	-	Y	-	-	-	-	-
SAMN10362888	Bacteria	Pseudomonadota	Gammaproteobacteria	Xanthomonadales	Xanthomonadaceae	Vulcaniibacterium	Vulcaniibacterium tengchongense	-	-	Y	-	-	-	-
SAMN02597356	Bacteria	Bacillota	Bacilli	Bacillales	Planococcaceae	Planococcus	Planococcus glaciei	Y	Y	-	-	-	-	-
SAMN03271816	Bacteria	Pseudomonadota	Gammaproteobacteria	Enterobacterales	Enterobacteriaceae	Enterobacter	Enterobacter sp. Bisph1	-	-	Y	-	Y	28	-3
SAMN02902417	Bacteria	Actinomycetota	Actinomycetes	Micrococcales	Dermacoccaceae	Dermacoccus	Dermacoccus nishinomiyaensis	-	Y	Y	-	-	-	-
SAMN09989117	Bacteria	Bacillota	Bacilli	Bacillales	Paenibacillaceae	Paenibacillus	Paenibacillus pinisoli	-	-	Y	-	-	-	-
SAMN11792513	Bacteria	Bacillota	Bacilli	Bacillales	Staphylococcaceae	Staphylococcus	Staphylococcus pasteuri	-	Y	-	-	-	-	-
SAMN02584928	Bacteria	Pseudomonadota	Betaproteobacteria	Burkholderiales	Comamonadaceae	Acidovorax	Acidovorax sp. JHL-3	-	Y	Y	Y	-	-	-
SAMN02469439	Bacteria	Actinomycetota	Actinomycetes	Micrococcales	Micrococcaceae	Paeniglutamicibacter	Paeniglutamicibacter gangotriensis	-	-	Y	-	-	-	-
SAMN09236931	Archaea	Euryarchaeota	Methanomicrobia	Methanomicrobiales	Methanospirillaceae	Methanospirillum	Methanospirillum stamsii	-	-	Y	-	-	-	-
SAMN02603594	Bacteria	Myxococcota	Myxococcia	Myxococcales	Myxococcaceae	Myxococcus	Myxococcus stipitatus	-	-	Y	-	-	-	-
SAMN02469993	Bacteria	Actinomycetota	Actinomycetes	Mycobacteriales	Nocardiaceae	Rhodococcus	Rhodococcus triatomae	-	-	Y	-	-	-	-
SAMN10362783	Bacteria	Bacillota	Tissierellia	Tissierellales	Tepidimicrobiaceae	Keratinibaculum	Keratinibaculum paraultunense	-	-	Y	-	-	-	-
SAMN02440491	Bacteria	Pseudomonadota	Gammaproteobacteria	Oceanospirillales	Oceanospirillaceae	Amphritea	Amphritea japonica	-	Y	Y	Y	-	-	-
SAMN02469440	Bacteria	Bacteroidota	Cytophagia	Cytophagales	Cesiribacteraceae	Cesiribacter	Cesiribacter andamanensis	-	-	Y	Y	-	-	-
SAMN02440494	Bacteria	Pseudomonadota	Gammaproteobacteria	Alteromonadales	Pseudoalteromonadaceae	Pseudoalteromonas	Pseudoalteromonas piscicida	Y	Y	Y	Y	-	-	-
SAMN02441309	Bacteria	Pseudomonadota	Gammaproteobacteria	Chromatiales	Ectothiorhodospiraceae	Thioalkalivibrio	Thioalkalivibrio thiocyanoxidans	-	Y	-	-	-	-	-
SAMN02441318	Bacteria	Pseudomonadota	Alphaproteobacteria	Rhodospirillales	Novispirillaceae	Novispirillum	Novispirillum itersonii	Y	Y	-	-	Y	-	-
SAMD00036658	Bacteria	Pseudomonadota	Gammaproteobacteria	Vibrionales	Vibrionaceae	Vibrio	Vibrio owensii	Y	Y	Y	Y	-	-	-
SAMN02202183	Bacteria	Cyanobacteriota	Cyanophyceae	Synechococcales	Synechococcaceae	Synechococcus	Synechococcus sp. KORDI-100	-	Y	-	-	-	-	-
SAMN02746324	Bacteria	Pseudomonadota	Alphaproteobacteria	Hyphomonadales	Hyphomonadaceae	Hyphomonas	Hyphomonas pacifica	-	Y	Y	Y	-	-	-
SAMN02746325	Bacteria	Pseudomonadota	Alphaproteobacteria	Hyphomonadales	Hyphomonadaceae	Hyphomonas	Hyphomonas sp. CY54-11-8	-	Y	-	-	-	-	-
SAMN02746321	Bacteria	Pseudomonadota	Alphaproteobacteria	Hyphomonadales	Hyphomonadaceae	Hyphomonas	Hyphomonas beringensis	-	Y	-	-	-	-	-
SAMN02746322	Bacteria	Pseudomonadota	Alphaproteobacteria	Hyphomonadales	Hyphomonadaceae	Hyphomonas	Hyphomonas chukchiensis	-	Y	-	-	-	-	-
SAMN14492338	Bacteria	Pseudomonadota	Alphaproteobacteria	Hyphomonadales	Hyphomonadaceae	Hyphomonas	Hyphomonas atlantica	-	Y	-	-	Y	-	-
SAMN02746697	Bacteria	Pseudomonadota	Alphaproteobacteria	Hyphomonadales	Hyphomonadaceae	Hyphomonas	Hyphomonas adhaerens	Y	Y	Y	Y	-	-	-
SAMN02746698	Bacteria	Pseudomonadota	Alphaproteobacteria	Hyphomonadales	Hyphomonadaceae	Hyphomonas	Hyphomonas johnsonii	-	-	Y	Y	-	-	-
SAMN02746699	Bacteria	Pseudomonadota	Alphaproteobacteria	Hyphomonadales	Hyphomonadaceae	Hyphomonas	Hyphomonas jannaschiana	-	Y	-	-	-	-	-
SAMN02746694	Bacteria	Pseudomonadota	Alphaproteobacteria	Hyphomonadales	Hyphomonadaceae	Hyphomonas	Hyphomonas polymorpha	-	Y	-	-	-	-	-
SAMN02471712	Bacteria	Pseudomonadota	Alphaproteobacteria	Hyphomicrobiales	Rhizobiaceae	Agrobacterium	Agrobacterium tumefaciens	-	Y	Y	Y	Y	-	-
SAMN02469917	Bacteria	Pseudomonadota	Alphaproteobacteria	Caulobacterales	Caulobacteraceae	Asticcacaulis	Asticcacaulis sp. AC402	-	Y	-	-	-	-	-
SAMN02469916	Bacteria	Pseudomonadota	Alphaproteobacteria	Caulobacterales	Caulobacteraceae	Asticcacaulis	Asticcacaulis sp. YBE204	-	Y	-	-	-	-	-
SAMN02597189	Bacteria	Pseudomonadota	Gammaproteobacteria	Aeromonadales	Aeromonadaceae	Tolumonas	Tolumonas lignilytica	-	-	Y	-	-	-	-
SAMN02440675	Bacteria	Actinomycetota	Thermoleophilia	Solirubrobacterales	Conexibacteraceae	Conexibacter	Conexibacter woesei	-	-	Y	-	-	-	-
SAMN02469981	Bacteria	Actinomycetota	Actinomycetes	Kitasatosporales	Streptomycetaceae	Streptomyces	Streptomyces gancidicus	-	Y	Y	Y	-	-	-
SAMN04851434	Bacteria	Pseudomonadota	Alphaproteobacteria	Rhodospirillales	Magnetospirillaceae	Paramagnetospirillum	Paramagnetospirillum marisnigri	Y	Y	-	-	-	-	-
SAMN15082204	Bacteria	Bacteroidota	Flavobacteriia	Flavobacteriales	Flavobacteriaceae	Winogradskyella	Winogradskyella undariae	-	Y	-	-	-	-	-
SAMN03081454	Bacteria	Actinomycetota	Actinomycetes	Mycobacteriales	Corynebacteriaceae	Corynebacterium	Corynebacterium casei	-	-	Y	-	-	-	-
SAMN02471364	Bacteria	Bacillota	Bacilli	Bacillales	Bacillaceae	Lysinibacillus	Lysinibacillus sphaericus	-	-	Y	-	-	-	-
SAMN01893928	Bacteria	Actinomycetota	Actinomycetes	Kitasatosporales	Streptomycetaceae	Streptomyces	Streptomyces aurantiacus	-	-	Y	-	-	-	-
SAMN02470674	Bacteria	Pseudomonadota	Gammaproteobacteria	Thiotrichales	Piscirickettsiaceae	Methylophaga	Methylophaga lonarensis	-	Y	-	-	-	-	-
SAMN02603584	Bacteria	Pseudomonadota	Gammaproteobacteria	Enterobacterales	Enterobacteriaceae	Raoultella	Raoultella ornithinolytica	-	Y	Y	-	Y	-	-
SAMN02689753	Bacteria	Bacillota	Clostridia	Peptostreptococcales	Peptoclostridiaceae	Peptoclostridium	Peptoclostridium acidaminophilum	-	-	Y	Y	-	-	-
SAMN02745763	Bacteria	Bacillota	Clostridia	Lachnospirales	Lachnospiraceae	Lacrimispora	Lacrimispora celerecrescens	-	-	Y	-	-	-	-
SAMN02469830	Bacteria	Thermodesulfobacteriota	Desulfobacteria	Desulfobacterales	Desulfobacteraceae	Desulfotignum	Desulfotignum phosphitoxidans	-	Y	Y	Y	Y	-	-
SAMN19374092	Bacteria	Actinomycetota	Actinomycetes	Streptosporangiales	Streptosporangiaceae	Nonomuraea	Nonomuraea harbinensis	-	-	Y	Y	-	-	-
SAMD00233773	Bacteria	Actinomycetota	Actinomycetes	Micromonosporales	Micromonosporaceae	Micromonospora	Micromonospora andamanensis	-	Y	Y	-	-	-	-
SAMN04299429	Bacteria	Pseudomonadota	Gammaproteobacteria	Xanthomonadales	Xanthomonadaceae	Pseudoxanthomonas	Pseudoxanthomonas mexicana	-	Y	Y	-	-	-	-
SAMN02708827	Bacteria	Pseudomonadota	Alphaproteobacteria	Rhodobacterales	Roseobacteraceae	Roseovarius	Roseovarius mucosus	-	Y	-	-	Y	54.195	7.89
SAMN02470573	Bacteria	Deinococcota	Deinococci	Deinococcales	Deinococcaceae	Deinococcus	Deinococcus wulumuqiensis	-	-	Y	-	-	-	-
SAMN02471869	Bacteria	Pseudomonadota	Gammaproteobacteria	Pseudomonadales	Marinobacteraceae	Marinobacter	Marinobacter santoriniensis	-	Y	Y	Y	-	-	-
SAMN12359319	Bacteria	Bacillota	Bacilli	Bacillales	Paenibacillaceae	Cohnella	Cohnella terricola	-	-	Y	-	-	-	-
SAMN02471298	Bacteria	Actinomycetota	Actinomycetes	Mycobacteriales	Dietziaceae	Dietzia	Dietzia sp. UCD-THP	-	-	Y	-	-	-	-
SAMN02471294	Bacteria	Actinomycetota	Actinomycetes	Micrococcales	Micrococcaceae	Kocuria	Kocuria sp. UCD-OTCP	-	-	Y	-	-	-	-
SAMN02471293	Bacteria	Actinomycetota	Actinomycetes	Micrococcales	Microbacteriaceae	Curtobacterium	Curtobacterium flaccumfaciens	-	Y	-	-	-	-	-
SAMN02440864	Bacteria	Pseudomonadota	Gammaproteobacteria	Pseudomonadales	Pseudomonadaceae	Pseudomonas	Pseudomonas taiwanensis	-	-	Y	-	-	-	-
SAMN02470743	Bacteria	Pseudomonadota	Alphaproteobacteria	Caulobacterales	Caulobacteraceae	Caulobacter	Caulobacter vibrioides	-	Y	Y	Y	-	-	-
SAMN02470118	Bacteria	Bacillota	Clostridia	Peptostreptococcales	Peptostreptococcaceae	Paraclostridium	Paraclostridium sordellii	-	-	Y	-	-	-	-
SAMN02469982	Bacteria	Actinomycetota	Actinomycetes	Pseudonocardiales	Pseudonocardiaceae	Amycolatopsis	Amycolatopsis vancoresmycina	-	-	Y	-	-	-	-
SAMN06661510	Bacteria	Pseudomonadota	Betaproteobacteria	Burkholderiales	Comamonadaceae	Limnohabitans	Limnohabitans parvus	-	Y	-	-	-	-	-
SAMN13173791	Bacteria	Pseudomonadota	Alphaproteobacteria	Hyphomicrobiales	Kaistiaceae	Kaistia	Kaistia hirudinis	-	-	Y	Y	Y	-	-
SAMN02671741	Bacteria	Pseudomonadota	Alphaproteobacteria	Rhodospirillales	Thalassospiraceae	Thalassospira	Thalassospira alkalitolerans	-	Y	-	-	Y	-	-
SAMN02671744	Bacteria	Pseudomonadota	Alphaproteobacteria	Rhodospirillales	Thalassospiraceae	Thalassospira	Thalassospira mesophila	-	Y	-	-	-	-	-
SAMN02470749	Archaea	Thermoproteota	Thermoprotei	Sulfolobales	-	-	Sulfolobales archaeon Acd1	-	Y	-	-	-	-	-
SAMD00000536	Bacteria	Pseudomonadota	Gammaproteobacteria	Methylococcales	Methylococcaceae	Methylomonas	Methylomonas koyamae	-	Y	Y	Y	-	-	-
SAMD00135678	Archaea	Thermoproteota	Thermoprotei	Sulfolobales	Sulfolobaceae	Sulfuracidifex	Sulfuracidifex tepidarius	-	-	Y	-	-	-	-
SAMD00000544	Bacteria	Bacillota	Clostridia	Eubacteriales	Oscillospiraceae	Acetivibrio	Acetivibrio straminisolvens	-	-	Y	-	-	-	-
SAMN06850203	Bacteria	Myxococcota	Myxococcia	Myxococcales	Archangiaceae	Melittangium	Melittangium boletus	-	-	Y	-	-	-	-
SAMN02910290	Bacteria	Bacillota	Bacilli	Lactobacillales	Streptococcaceae	Streptococcus	Streptococcus equinus	-	-	Y	Y	-	-	-
SAMN12423746	Bacteria	Bacteroidota	Flavobacteriia	Flavobacteriales	Luteibaculaceae	Luteibaculum	Luteibaculum oceani	-	Y	-	-	-	-	-
SAMN11382579	Bacteria	Pseudomonadota	Alphaproteobacteria	Rhodobacterales	Roseobacteraceae	Thalassovita	Thalassobius vesicularis	-	Y	-	-	Y	-	-
SAMN02469887	Bacteria	Pseudomonadota	Gammaproteobacteria	Pseudomonadales	Pseudomonadaceae	Pseudomonas	Pseudomonas veronii	Y	Y	Y	Y	-	-	-
SAMN08708030	Bacteria	Pseudomonadota	Alphaproteobacteria	Hyphomicrobiales	Phyllobacteriaceae	Mesorhizobium	Mesorhizobium soli	-	-	Y	-	Y	-	-
SAMD00172921	Bacteria	Pseudomonadota	Gammaproteobacteria	Methylococcales	Methylococcaceae	Methylogaea	Methylogaea oryzae	-	-	Y	-	-	-	-
SAMN08107317	Bacteria	Thermodesulfobacteriota	Thermodesulfobacteria	Thermodesulfobacteriales	Thermodesulfobacteriaceae	Thermodesulfobacterium	Thermodesulfobacterium geofontis	-	Y	-	-	-	-	-
SAMN04287673	Bacteria	Actinomycetota	Actinomycetes	Micrococcales	Cellulomonadaceae	Cellulomonas	Cellulomonas sp. B6	-	-	Y	-	-	-	-
SAMN06648058	Bacteria	Pseudomonadota	Gammaproteobacteria	Aeromonadales	Aeromonadaceae	Oceanimonas	Oceanimonas baumannii	-	Y	-	-	Y	54.9	-1.37
SAMN08617403	Bacteria	Cyanobacteriota	Cyanophyceae	Synechococcales	Merismopediaceae	Merismopedia	Merismopedia glauca	-	Y	-	-	-	-	-
SAMN02597431	Bacteria	Bacteroidota	Flavobacteriia	Flavobacteriales	Flavobacteriaceae	Aquimarina	Aquimarina megaterium	-	Y	-	-	-	-	-
SAMN09010100	Bacteria	Pseudomonadota	Betaproteobacteria	Burkholderiales	-	Aquabacterium	Aquabacterium olei	-	-	Y	-	-	-	-
SAMN02470127	Bacteria	Bacillota	Bacilli	Bacillales	Bacillaceae	Anoxybacillus	Anoxybacillus flavithermus	-	Y	-	-	-	-	-
SAMN02952940	Bacteria	Pseudomonadota	Alphaproteobacteria	Hyphomicrobiales	Nitrobacteraceae	Bradyrhizobium	Bradyrhizobium sp. OHSU_III	-	-	Y	-	Y	-	-
SAMEA2272589	Bacteria	Pseudomonadota	Gammaproteobacteria	Oceanospirillales	Oceanospirillaceae	Thalassolituus	Thalassolituus oleivorans	Y	Y	Y	Y	-	-	-
SAMN03267482	Archaea	Euryarchaeota	Methanobacteria	Methanobacteriales	Methanobacteriaceae	Methanobrevibacter	Methanobrevibacter arboriphilus	-	-	Y	-	-	-	-
SAMN06219867	Bacteria	Pseudomonadota	Gammaproteobacteria	Enterobacterales	Enterobacteriaceae	Kosakonia	Kosakonia cowanii	-	Y	-	-	-	-	-
SAMN02470130	Bacteria	Bacillota	Bacilli	Bacillales	Paenibacillaceae	Brevibacillus	Brevibacillus borstelensis	-	Y	-	-	-	-	-
SAMN02604125	Bacteria	Pseudomonadota	Gammaproteobacteria	Alteromonadales	Alteromonadaceae	Alteromonas	Alteromonas mediterranea	-	Y	Y	Y	-	-	-
SAMN06603672	Bacteria	Pseudomonadota	Alphaproteobacteria	Hyphomicrobiales	Phyllobacteriaceae	Mesorhizobium	Mesorhizobium kowhaii	-	-	Y	-	Y	-	-
SAMN10038457	Bacteria	Pseudomonadota	Alphaproteobacteria	Hyphomicrobiales	Phyllobacteriaceae	Mesorhizobium	Mesorhizobium waimense	-	-	Y	-	Y	-	-
SAMN03702328	Bacteria	Bacteroidota	Flavobacteriia	Flavobacteriales	Flavobacteriaceae	Croceitalea	Croceitalea dokdonensis	Y	Y	-	-	-	-	-
SAMN04631807	Bacteria	Pseudomonadota	Gammaproteobacteria	Xanthomonadales	Rhodanobacteraceae	Dokdonella	Dokdonella koreensis	-	-	Y	-	-	-	-
SAMN03135132	Bacteria	Bacteroidota	Flavobacteriia	Flavobacteriales	Flavobacteriaceae	Dokdonia	Dokdonia donghaensis	Y	Y	-	-	-	-	-
SAMN03024168	Bacteria	Pseudomonadota	Gammaproteobacteria	Xanthomonadales	Xanthomonadaceae	Lysobacter	Lysobacter dokdonensis	-	-	Y	-	-	-	-
SAMN03744428	Bacteria	Bacteroidota	Flavobacteriia	Flavobacteriales	Flavobacteriaceae	Maribacter	Maribacter dokdonensis	-	Y	-	-	-	-	-
SAMN03266125	Bacteria	Pseudomonadota	Alphaproteobacteria	Sphingomonadales	Erythrobacteraceae	Erythrobacter	Erythrobacter dokdonensis	Y	Y	-	-	-	-	-
SAMN02721581	Bacteria	Pseudomonadota	Alphaproteobacteria	Rhodobacterales	Roseobacteraceae	Sulfitobacter	Sulfitobacter donghicola	-	Y	-	-	Y	-	-
SAMN03283895	Bacteria	Bacillota	Tissierellia	Tissierellales	Thermohalobacteraceae	Caloranaerobacter	Caloranaerobacter sp. TR13	-	Y	Y	Y	-	-	-
SAMN10180271	Bacteria	Actinomycetota	Actinomycetes	Mycobacteriales	Nocardiaceae	Rhodococcus	Rhodococcus sp. P1Y	-	-	Y	-	-	-	-
SAMN02440638	Bacteria	Actinomycetota	Actinomycetes	Micrococcales	Cellulomonadaceae	Cellulomonas	Cellulomonas sp. URHD0024	-	-	Y	-	-	-	-
SAMN02699419	Bacteria	Bacillota	Bacilli	Bacillales	Planococcaceae	Planococcus	Planococcus versutus	-	-	Y	-	-	-	-
SAMEA2272150	Bacteria	Armatimonadota	Chthonomonadetes	Chthonomonadales	Chthonomonadaceae	Chthonomonas	Chthonomonas calidirosea	-	-	Y	-	-	-	-
SAMN02261331	Bacteria	Cyanobacteriota	Cyanophyceae	Synechococcales	Synechococcaceae	Dactylococcopsis	Dactylococcopsis salina	-	Y	-	-	-	-	-
SAMD00046518	Bacteria	Actinomycetota	Actinomycetes	Mycobacteriales	Mycobacteriaceae	Mycolicibacterium	Mycolicibacterium chlorophenolicum	-	Y	Y	-	-	-	-
SAMN02603305	Bacteria	Actinomycetota	Actinomycetes	Kitasatosporales	Streptomycetaceae	Streptomyces	Streptomyces microflavus	-	Y	Y	Y	-	-	-
SAMN02929445	Bacteria	Pseudomonadota	Gammaproteobacteria	Salinisphaerales	Salinisphaeraceae	Salinisphaera	Salinisphaera hydrothermalis	-	Y	-	-	-	-	-
SAMN02470242	Bacteria	Bacillota	Tissierellia	Tissierellales	Thermohalobacteraceae	Caldisalinibacter	Caldisalinibacter kiritimatiensis	-	Y	-	-	-	-	-
SAMN02584933	Bacteria	Synergistota	Synergistia	Synergistales	Aminiphilaceae	Aminiphilus	Aminiphilus circumscriptus	-	Y	Y	Y	-	-	-
SAMN02584934	Bacteria	Synergistota	Synergistia	Synergistales	Aminobacteriaceae	Aminobacterium	Aminobacterium mobile	-	Y	Y	Y	-	-	-
SAMN02441445	Bacteria	Pseudomonadota	Alphaproteobacteria	Hyphomicrobiales	Nitrobacteraceae	Bradyrhizobium	Bradyrhizobium japonicum	-	-	Y	-	Y	-	-
SAMN02597187	Bacteria	Bacillota	Clostridia	Lachnospirales	Lachnospiraceae	Lacrimispora	Lacrimispora indolis	-	-	Y	-	-	-	-
SAMEA7339778	Bacteria	Pseudomonadota	Gammaproteobacteria	Moraxellales	Moraxellaceae	Psychrobacter	Psychrobacter muriicola	Y	Y	-	-	-	-	-
SAMN17155236	Bacteria	Bacillota	Bacilli	Bacillales	Planococcaceae	Rummeliibacillus	Rummeliibacillus suwonensis	-	-	Y	Y	-	-	-
SAMN02645213	Bacteria	Actinomycetota	Actinomycetes	Kineosporiales	Kineosporiaceae	Kineosporia	Kineosporia aurantiaca	-	-	Y	-	-	-	-
SAMN07709096	Bacteria	Actinomycetota	Actinomycetes	Kitasatosporales	Streptomycetaceae	Streptomyces	Streptomyces albofaciens	-	-	Y	-	-	-	-
SAMD00149297	Bacteria	Actinomycetota	Actinomycetes	Kitasatosporales	Streptomycetaceae	Streptomyces	Streptomyces chrestomyceticus	-	-	Y	-	-	-	-
SAMN05804760	Bacteria	Bacteroidota	Flavobacteriia	Flavobacteriales	Flavobacteriaceae	Flavobacterium	Flavobacterium commune	-	Y	-	-	-	-	-
SAMN03344099	Bacteria	Pseudomonadota	Alphaproteobacteria	Sphingomonadales	Erythrobacteraceae	Qipengyuania	Qipengyuania citrea	-	Y	-	-	-	-	-
SAMN04297455	Bacteria	Pseudomonadota	Gammaproteobacteria	Pseudomonadales	Marinobacteraceae	Marinobacter	Marinobacter excellens	-	Y	Y	-	-	-	-
SAMN14390004	Bacteria	Pseudomonadota	Gammaproteobacteria	Cellvibrionales	Cellvibrionaceae	Pseudomaricurvus	Pseudomaricurvus alkylphenolicus	-	Y	-	-	-	-	-
SAMN02471034	Bacteria	Pseudomonadota	Gammaproteobacteria	Alteromonadales	Pseudoalteromonadaceae	Pseudoalteromonas	Pseudoalteromonas agarivorans	Y	Y	-	-	-	-	-
SAMN02641517	Bacteria	Spirochaetota	Spirochaetia	Spirochaetales	Spirochaetaceae	Salinispira	Salinispira pacifica	-	Y	-	-	-	-	-
SAMN03329217	Bacteria	Kiritimatiellota	Kiritimatiellia	Kiritimatiellales	Kiritimatiellaceae	Kiritimatiella	Kiritimatiella glycovorans	-	Y	-	-	-	-	-
SAMN04215233	Bacteria	Bacteroidota	Bacteroidia	Bacteroidales	Salinivirgaceae	Salinivirga	Salinivirga cyanobacteriivorans	-	Y	-	-	-	-	-
SAMN02470131	Bacteria	Bacillota	Bacilli	Bacillales	Bacillaceae	Gracilibacillus	Gracilibacillus halophilus	-	Y	Y	-	-	-	-
SAMN02597455	Bacteria	Pseudomonadota	Gammaproteobacteria	Vibrionales	Vibrionaceae	Salinivibrio	Salinivibrio socompensis	-	Y	Y	Y	-	-	-
SAMN02837111	Bacteria	Thermotogota	Thermotogae	Petrotogales	Petrotogaceae	Petrotoga	Petrotoga sp. 9PW.55.5.1	-	Y	-	-	-	-	-
SAMN15791687	Bacteria	Pseudomonadota	Gammaproteobacteria	Pseudomonadales	Pseudomonadaceae	Pseudomonas	Pseudomonas sp. MSSRFD41	-	Y	Y	-	-	-	-
SAMN02380515	Bacteria	Pseudomonadota	Gammaproteobacteria	Moraxellales	Moraxellaceae	Acinetobacter	Acinetobacter baumannii	-	-	Y	-	-	-	-
SAMN01828154	Bacteria	Pseudomonadota	Gammaproteobacteria	Moraxellales	Moraxellaceae	Acinetobacter	Acinetobacter pittii	-	Y	Y	Y	-	-	-
SAMEA102326668	Bacteria	Pseudomonadota	Alphaproteobacteria	Rhodobacterales	Roseobacteraceae	Roseovarius	Roseovarius litorisediminis	-	-	Y	Y	-	-	-
SAMN02472132	Bacteria	Pseudomonadota	Gammaproteobacteria	Enterobacterales	Morganellaceae	Proteus	Proteus hauseri	-	Y	Y	Y	-	-	-
SAMN02732492	Bacteria	Acidobacteriota	Thermoanaerobaculia	Thermoanaerobaculales	Thermoanaerobaculaceae	Thermoanaerobaculum	Thermoanaerobaculum aquaticum	-	Y	-	-	-	-	-
SAMN02429165	Bacteria	Actinomycetota	Actinomycetes	Micrococcales	Micrococcaceae	Arthrobacter	Arthrobacter sp. Br18	-	-	Y	-	-	-	-
SAMN02429162	Bacteria	Actinomycetota	Actinomycetes	Micrococcales	Micrococcaceae	Arthrobacter	Arthrobacter sp. H14	-	-	Y	-	-	-	-
SAMN02469433	Bacteria	Fibrobacterota	Chitinivibrionia	Chitinivibrionales	Chitinivibrionaceae	Chitinivibrio	Chitinivibrio alkaliphilus	-	Y	Y	Y	-	-	-
SAMN06349878	Bacteria	Actinomycetota	Actinomycetes	Mycobacteriales	Gordoniaceae	Gordonia	Gordonia sp. IITR100	-	Y	Y	-	-	-	-
SAMD00046744	Bacteria	Pseudomonadota	Gammaproteobacteria	Pseudomonadales	Pseudomonadaceae	Azotobacter	Azotobacter vinelandii	-	-	Y	-	-	-	-
SAMD00046992	Bacteria	Bacillota	Bacilli	Bacillales	Bacillaceae	Sutcliffiella	Sutcliffiella cohnii	-	-	Y	-	-	-	-
SAMD00046993	Bacteria	Bacillota	Bacilli	Bacillales	Bacillaceae	Neobacillus	Neobacillus drentensis	-	-	Y	-	-	-	-
SAMD00046995	Bacteria	Bacillota	Bacilli	Bacillales	Bacillaceae	Cytobacillus	Cytobacillus firmus	-	Y	Y	Y	-	-	-
SAMN03380233	Bacteria	Pseudomonadota	Gammaproteobacteria	Alteromonadales	Pseudoalteromonadaceae	Pseudoalteromonas	Pseudoalteromonas aliena	-	-	Y	Y	-	-	-
SAMN03380235	Bacteria	Pseudomonadota	Gammaproteobacteria	Alteromonadales	Pseudoalteromonadaceae	Pseudoalteromonas	Pseudoalteromonas carrageenovora	Y	Y	-	-	-	-	-
SAMN03380224	Bacteria	Pseudomonadota	Gammaproteobacteria	Alteromonadales	Pseudoalteromonadaceae	Pseudoalteromonas	Pseudoalteromonas espejiana	-	Y	-	-	-	-	-
SAMD00023373	Bacteria	Chlamydiota	Chlamydiia	Parachlamydiales	Parachlamydiaceae	-	Parachlamydiaceae bacterium HS-T3	-	Y	-	-	-	-	-
SAMN03737961	Bacteria	Campylobacterota	Epsilonproteobacteria	Campylobacterales	Arcobacteraceae	Arcobacter	Arcobacter aquimarinus	-	Y	-	-	-	-	-
SAMD00169750	Bacteria	Pseudomonadota	Gammaproteobacteria	Alteromonadales	Pseudoalteromonadaceae	Pseudoalteromonas	Pseudoalteromonas tetraodonis	-	Y	Y	Y	-	-	-
SAMN03176941	Bacteria	Pseudomonadota	Gammaproteobacteria	Alteromonadales	Pseudoalteromonadaceae	Pseudoalteromonas	Pseudoalteromonas flavipulchra	Y	Y	Y	Y	-	-	-
SAMN03380238	Bacteria	Pseudomonadota	Gammaproteobacteria	Alteromonadales	Pseudoalteromonadaceae	Pseudoalteromonas	Pseudoalteromonas lipolytica	-	Y	Y	Y	-	-	-
SAMN03380244	Bacteria	Pseudomonadota	Gammaproteobacteria	Alteromonadales	Pseudoalteromonadaceae	Pseudoalteromonas	Pseudoalteromonas phenolica	-	Y	-	-	-	-	-
SAMN03380229	Bacteria	Pseudomonadota	Gammaproteobacteria	Alteromonadales	Pseudoalteromonadaceae	Pseudoalteromonas	Pseudoalteromonas translucida	Y	Y	-	-	-	-	-
SAMN02044791	Bacteria	Pseudomonadota	Gammaproteobacteria	Enterobacterales	Enterobacteriaceae	Plesiomonas	Plesiomonas shigelloides	-	Y	-	-	-	-	-
SAMN09428652	Bacteria	Pseudomonadota	Alphaproteobacteria	Caulobacterales	Caulobacteraceae	Brevundimonas	Brevundimonas bullata	-	Y	-	-	-	-	-
SAMD00051128	Bacteria	Actinomycetota	Actinomycetes	Streptosporangiales	Thermomonosporaceae	Actinomadura	Actinomadura sp. K4S16	-	Y	-	-	-	-	-
SAMN02641555	Bacteria	Pseudomonadota	Gammaproteobacteria	Pseudomonadales	Pseudomonadaceae	Pseudomonas	Pseudomonas corrugata	-	-	Y	-	-	-	-
SAMN02470574	Bacteria	Actinomycetota	Actinomycetes	Mycobacteriales	Gordoniaceae	Gordonia	Gordonia terrae	-	-	Y	-	-	-	-
SAMN02469434	Bacteria	Pseudomonadota	Alphaproteobacteria	Rhodospirillales	Rhodospirillaceae	Magnetospirillum	Magnetospirillum fulvum	-	Y	Y	Y	-	-	-
SAMN07274263	Bacteria	Pseudomonadota	Alphaproteobacteria	Rhodobacterales	Roseobacteraceae	Phaeobacter	Phaeobacter sp. 22II1-1F12B	Y	Y	-	-	Y	-	-
SAMN03097527	Bacteria	Pseudomonadota	Alphaproteobacteria	Hyphomicrobiales	Aurantimonadaceae	Aurantimonas	Aurantimonas sp. 22II-16-19i	Y	Y	-	-	Y	-	-
SAMN07274259	Bacteria	Pseudomonadota	Alphaproteobacteria	Rhodobacterales	Roseobacteraceae	Oceanicola	Oceanicola sp. 22II-s10i	-	Y	Y	Y	Y	-	-
SAMN03097562	Bacteria	Pseudomonadota	Gammaproteobacteria	Chromatiales	Oceanococcaceae	Oceanococcus	Oceanococcus atlanticus	-	Y	Y	Y	-	-	-
SAMN03323757	Bacteria	Pseudomonadota	Alphaproteobacteria	Rhodobacterales	Paracoccaceae	Pseudaestuariivita	Pseudaestuariivita atlantica	-	-	Y	Y	Y	20	-20
SAMN02951911	Bacteria	Bacteroidota	Flavobacteriia	Flavobacteriales	Flavobacteriaceae	Aquimarina	Aquimarina atlantica	-	Y	Y	Y	-	-	-
SAMN02945012	Bacteria	Pseudomonadota	Alphaproteobacteria	Rhodobacterales	Paracoccaceae	Thioclava	Thioclava atlantica	-	Y	-	-	Y	23	-30
SAMN07709097	Bacteria	Actinomycetota	Actinomycetes	Kitasatosporales	Streptomycetaceae	Streptomyces	Streptomyces fradiae	-	-	Y	-	-	-	-
SAMD00046736	Bacteria	Pseudomonadota	Betaproteobacteria	Burkholderiales	Comamonadaceae	Variovorax	Variovorax boronicumulans	-	Y	Y	-	-	-	-
SAMEA2272703	Bacteria	Thermodesulfobacteriota	Desulfovibrionia	Desulfovibrionales	Desulfovibrionaceae	Pseudodesulfovibrio	Pseudodesulfovibrio piezophilus	-	Y	-	-	Y	-	-
SAMN02910065	Bacteria	Actinomycetota	Actinomycetes	Mycobacteriales	Nocardiaceae	Prescottella	Prescottella defluvii	-	Y	-	-	-	-	-
SAMN08778583	Bacteria	Bacteroidota	Flavobacteriia	Flavobacteriales	Flavobacteriaceae	Myroides	Myroides indicus	-	Y	Y	Y	-	-	-
SAMN02641588	Bacteria	Pseudomonadota	Betaproteobacteria	Burkholderiales	Burkholderiaceae	Paraburkholderia	Paraburkholderia caribensis	-	-	Y	-	Y	-	-
SAMN08102272	Bacteria	Pseudomonadota	Gammaproteobacteria	Alteromonadales	Idiomarinaceae	Pseudidiomarina	Pseudidiomarina planktonica	-	Y	-	-	-	-	-
SAMN08661775	Bacteria	Pseudomonadota	Gammaproteobacteria	Pseudomonadales	Marinobacteraceae	Marinobacter	Marinobacter halophilus	-	Y	-	-	-	-	-
SAMN12688460	Bacteria	Pseudomonadota	Alphaproteobacteria	Hyphomicrobiales	Stappiaceae	Roseibium	Roseibium aquae	-	Y	-	-	Y	-	-
SAMN03152363	Bacteria	Bacteroidota	Flavobacteriia	Flavobacteriales	Weeksellaceae	Chryseobacterium	Chryseobacterium gallinarum	-	-	Y	-	-	-	-
SAMN12264896	Bacteria	Pseudomonadota	Gammaproteobacteria	Xanthomonadales	Xanthomonadaceae	Lysobacter	Lysobacter lycopersici	-	-	Y	-	-	-	-
SAMN02471691	Archaea	Euryarchaeota	Halobacteria	Haloferacales	Haloferacaceae	Halobonum	Candidatus Halobonum tyrrellensis	-	Y	-	-	-	-	-
SAMN03459146	Bacteria	Pseudomonadota	Alphaproteobacteria	Hyphomicrobiales	Nitrobacteraceae	Bradyrhizobium	Bradyrhizobium sp. CCBAU 51753	-	-	Y	-	Y	-	-
SAMN03459138	Bacteria	Pseudomonadota	Alphaproteobacteria	Hyphomicrobiales	Nitrobacteraceae	Bradyrhizobium	Bradyrhizobium zhanjiangense	-	-	Y	-	Y	-	-
SAMN03459152	Bacteria	Pseudomonadota	Alphaproteobacteria	Hyphomicrobiales	Nitrobacteraceae	Bradyrhizobium	Bradyrhizobium nanningense	-	-	Y	-	Y	-	-
SAMD00036734	Bacteria	Bacillota	Clostridia	Moorellales	Moorellaceae	Moorella	Moorella thermoacetica	-	-	Y	-	-	-	-
SAMN03444554	Archaea	Thermoproteota	Thermoprotei	Sulfolobales	Sulfolobaceae	Aramenus	Candidatus Aramenus sulfurataquae	-	Y	Y	Y	-	-	-
SAMN10369962	Bacteria	Pseudomonadota	Gammaproteobacteria	Xanthomonadales	Xanthomonadaceae	Lysobacter	Lysobacter psychrotolerans	-	-	Y	-	-	-	-
SAMN09063475	Bacteria	Pseudomonadota	Gammaproteobacteria	Alteromonadales	Idiomarinaceae	Idiomarina	Idiomarina aquatica	-	-	Y	Y	-	-	-
SAMN02952949	Bacteria	Pseudomonadota	Gammaproteobacteria	Alteromonadales	Alteromonadaceae	Catenovulum	Catenovulum agarivorans	-	Y	-	-	-	-	-
SAMN03278357	Bacteria	Pseudomonadota	Gammaproteobacteria	Pseudomonadales	Pseudomonadaceae	Azotobacter	Azotobacter chroococcum	-	-	Y	-	-	-	-
SAMN02471719	Bacteria	Pseudomonadota	Alphaproteobacteria	Sphingomonadales	Sphingomonadaceae	Sphingobium	Sphingobium quisquiliarum	-	-	Y	Y	-	-	-
SAMN02472181	Bacteria	Pseudomonadota	Gammaproteobacteria	Pseudomonadales	Pseudomonadaceae	Pseudomonas	Pseudomonas plecoglossicida	-	Y	-	-	-	-	-
SAMN02469732	Bacteria	Bacillota	Clostridia	Eubacteriales	Oscillospiraceae	Ruminiclostridium	Ruminiclostridium papyrosolvens	Y	Y	-	-	-	-	-
SAMD00036740	Bacteria	Pseudomonadota	Gammaproteobacteria	Alteromonadales	Alteromonadaceae	Agarivorans	Agarivorans albus	-	Y	-	-	Y	-	-
SAMN07303563	Bacteria	Actinomycetota	Actinomycetes	Micrococcales	Dermabacteraceae	Brachybacterium	Brachybacterium ginsengisoli	-	-	Y	-	-	-	-
SAMN06043589	Bacteria	Planctomycetota	Planctomycetia	Pirellulales	Thermoguttaceae	Thermogutta	Thermogutta terrifontis	-	Y	Y	Y	-	-	-
SAMN04219548	Bacteria	Pseudomonadota	Alphaproteobacteria	Sphingomonadales	Sphingomonadaceae	Sphingobium	Sphingobium baderi	-	-	Y	-	-	-	-
SAMN02602963	Bacteria	Candidatus Saccharibacteria	Candidatus Saccharimonadia	Candidatus Saccharimonadales	Candidatus Saccharimonadaceae	Candidatus Saccharimonas	Candidatus Saccharimonas aalborgensis	-	-	Y	Y	-	-	-
SAMN02602994	Archaea	Euryarchaeota	Halobacteria	Halobacteriales	Natronoarchaeaceae	Salinarchaeum	Salinarchaeum sp. Harcht-Bsk1	-	Y	Y	Y	-	-	-
SAMN03389917	Bacteria	Bacillota	Bacilli	Bacillales	Paenibacillaceae	Paenibacillus	Paenibacillus durus	-	-	Y	-	-	-	-
SAMN19653587	Bacteria	Bacillota	Bacilli	Bacillales	Paenibacillaceae	Paenibacillus	Paenibacillus sophorae	-	-	Y	-	-	-	-
SAMN02713684	Bacteria	Pseudomonadota	Gammaproteobacteria	Enterobacterales	Enterobacteriaceae	Citrobacter	Citrobacter freundii	Y	Y	Y	Y	Y	-	-
SAMN02471812	Bacteria	Pseudomonadota	Gammaproteobacteria	Pseudomonadales	Pseudomonadaceae	Stutzerimonas	Stutzerimonas stutzeri	-	Y	Y	-	-	-	-
SAMN02471823	Bacteria	Actinomycetota	Actinomycetes	Micrococcales	Microbacteriaceae	Microbacterium	Microbacterium liquefaciens	-	Y	Y	-	-	-	-
SAMN02597343	Bacteria	Bacillota	Bacilli	Bacillales	Paenibacillaceae	Paenibacillus	Paenibacillus graminis	-	-	Y	-	-	-	-
SAMN02597339	Bacteria	Bacillota	Bacilli	Bacillales	Paenibacillaceae	Paenibacillus	Paenibacillus forsythiae	-	-	Y	-	-	-	-
SAMD00017759	Bacteria	Pseudomonadota	Alphaproteobacteria	Hyphomicrobiales	Parvibaculaceae	Tepidicaulis	Tepidicaulis marinus	-	Y	Y	Y	-	-	-
SAMN03956960	Bacteria	Pseudomonadota	Alphaproteobacteria	Rhodobacterales	Paracoccaceae	Frigidibacter	Frigidibacter mobilis	-	Y	-	-	Y	-	-
SAMN07786982	Bacteria	Pseudomonadota	Alphaproteobacteria	Rhodospirillales	Acetobacteraceae	Pseudoroseomonas	Pseudoroseomonas rhizosphaerae	-	-	Y	-	Y	-	-
SAMN08944444	Bacteria	Bacteroidota	Chitinophagia	Chitinophagales	Chitinophagaceae	Chitinophaga	Chitinophaga costaii	-	-	Y	-	-	-	-
SAMN10734566	Bacteria	Actinomycetota	Actinomycetes	Mycobacteriales	Mycobacteriaceae	Mycolicibacterium	Mycolicibacterium brumae	Y	Y	-	-	-	-	-
SAMN02470046	Bacteria	Pseudomonadota	Alphaproteobacteria	Sphingomonadales	Sphingomonadaceae	Sphingobium	Sphingobium bisphenolivorans	-	-	Y	Y	-	-	-
SAMN02584973	Bacteria	Pseudomonadota	Alphaproteobacteria	Rhodospirillales	Acetobacteraceae	Roseomonas	Roseomonas gilardii	-	Y	-	-	Y	-	-
SAMN02584962	Bacteria	Pseudomonadota	Gammaproteobacteria	Alteromonadales	Shewanellaceae	Shewanella	Shewanella waksmanii	-	Y	-	-	-	-	-
SAMN02584964	Bacteria	Pseudomonadota	Alphaproteobacteria	Hyphomicrobiales	Rhizobiaceae	Ciceribacter	Ciceribacter selenitireducens	-	Y	-	-	Y	-	-
SAMD00046720	Bacteria	Pseudomonadota	Betaproteobacteria	Burkholderiales	Sphaerotilaceae	Roseateles	Roseateles chitosanitabidus	-	-	Y	-	-	-	-
SAMN05375122	Bacteria	Bacteroidota	Flavobacteriia	Flavobacteriales	Flavobacteriaceae	Formosa	Formosa sp. Hel3_A1_48	-	Y	-	-	-	-	-
SAMN02867806	Bacteria	Bacteroidota	Flavobacteriia	Flavobacteriales	Flavobacteriaceae	Polaribacter	Polaribacter sp. Hel1_33_49	-	Y	-	-	-	-	-
SAMN14593216	Bacteria	Pseudomonadota	Gammaproteobacteria	Oceanospirillales	Saccharospirillaceae	Reinekea	Reinekea forsetii	Y	Y	-	-	Y	54.4	8.2
SAMN06158430	Bacteria	Bacillota	Bacilli	Bacillales	Bacillaceae	Bacillus	Bacillus sp. SKDU12	-	-	Y	-	-	-	-
SAMD00003104	Bacteria	Pseudomonadota	Alphaproteobacteria	Rhodobacterales	Paracoccaceae	Limimaricola	Limimaricola cinnabarinus	-	Y	Y	Y	-	-	-
SAMN04455154	Bacteria	Bacillota	Negativicutes	Selenomonadales	Sporomusaceae	Sporomusa	Sporomusa sphaeroides	-	-	Y	-	-	-	-
SAMN02909965	Bacteria	Cyanobacteriota	Cyanophyceae	Nostocales	Calotrichaceae	Calothrix	Calothrix sp. 336/3	Y	Y	-	-	-	-	-
SAMN02204660	Bacteria	Actinomycetota	Actinomycetes	Pseudonocardiales	Pseudonocardiaceae	Amycolatopsis	Amycolatopsis orientalis	-	-	Y	-	-	-	-
SAMN02470988	Bacteria	Bacteroidota	Flavobacteriia	Flavobacteriales	Weeksellaceae	Elizabethkingia	Elizabethkingia anophelis	-	Y	-	-	-	-	-
SAMN10502113	Bacteria	Bacillota	Bacilli	Bacillales	Paenibacillaceae	Paenibacillus	Paenibacillus lentus	-	-	Y	-	-	-	-
SAMN03021534	Bacteria	Pseudomonadota	Gammaproteobacteria	Pseudomonadales	Pseudomonadaceae	Pseudomonas	Pseudomonas mendocina	Y	Y	-	-	Y	-	-
SAMN16365367	Bacteria	Thermodesulfobacteriota	Desulfuromonadia	Geobacterales	Geobacteraceae	Geobacter	Geobacter anodireducens	-	Y	Y	-	-	-	-
SAMN07627100	Bacteria	Pseudomonadota	Alphaproteobacteria	Hyphomicrobiales	Rhizobiaceae	Rhizobium	Rhizobium sp. L9	-	-	Y	-	Y	41.194	123.982
SAMN02204340	Bacteria	Bacillota	Bacilli	Bacillales	Thermoactinomycetaceae	Laceyella	Laceyella sacchari	Y	Y	Y	-	-	-	-
SAMN02470903	Bacteria	Bacteroidota	Flavobacteriia	Flavobacteriales	Flavobacteriaceae	Flavobacterium	Flavobacterium cauense	-	Y	-	-	-	-	-
SAMN02470901	Bacteria	Bacteroidota	Flavobacteriia	Flavobacteriales	Flavobacteriaceae	Flavobacterium	Flavobacterium saliperosum	-	Y	-	-	-	-	-
SAMN02470908	Bacteria	Bacteroidota	Flavobacteriia	Flavobacteriales	Flavobacteriaceae	Flavobacterium	Flavobacterium limnosediminis	-	Y	-	-	-	-	-
SAMN14517851	Bacteria	Actinomycetota	Actinomycetes	Mycobacteriales	Mycobacteriaceae	Mycolicibacterium	Mycolicibacterium septicum	-	Y	-	-	-	-	-
SAMN17369645	Bacteria	Pseudomonadota	Alphaproteobacteria	Rhodobacterales	Roseobacteraceae	Sulfitobacter	Sulfitobacter geojensis	-	Y	-	-	Y	21.9935	113.722
SAMN02721583	Bacteria	Pseudomonadota	Alphaproteobacteria	Rhodobacterales	Roseobacteraceae	Sulfitobacter	Sulfitobacter noctilucicola	-	Y	-	-	-	-	-
SAMN02721580	Bacteria	Pseudomonadota	Alphaproteobacteria	Rhodobacterales	Roseobacteraceae	Sulfitobacter	Sulfitobacter noctilucae	-	Y	-	-	Y	-	-
SAMN07621390	Bacteria	Pseudomonadota	Alphaproteobacteria	Rhodobacterales	Paracoccaceae	Limimaricola	Limimaricola soesokkakensis	-	Y	-	-	-	-	-
SAMN03081469	Archaea	Euryarchaeota	Thermococci	Thermococcales	Thermococcaceae	Palaeococcus	Palaeococcus pacificus	-	-	Y	Y	-	-	-
SAMN02604192	Bacteria	Actinomycetota	Actinomycetes	Kitasatosporales	Streptomycetaceae	Streptomyces	Streptomyces rapamycinicus	-	-	Y	Y	-	-	-
SAMN11340042	Bacteria	Pseudomonadota	Alphaproteobacteria	Sphingomonadales	Sphingomonadaceae	Sphingomonas	Sphingomonas naasensis	-	-	Y	-	-	-	-
SAMN02471612	Bacteria	Bacillota	Bacilli	Bacillales	-	Exiguobacterium	Exiguobacterium chiriqhucha	-	Y	Y	Y	-	-	-
SAMN02603278	Bacteria	Bacillota	Clostridia	Eubacteriales	Clostridiaceae	Clostridium	Clostridium saccharobutylicum	-	-	Y	-	-	-	-
SAMN02210769	Bacteria	Bacillota	Bacilli	Bacillales	Paenibacillaceae	Brevibacillus	Brevibacillus thermoruber	-	Y	Y	Y	-	-	-
SAMN02604177	Bacteria	Pseudomonadota	Gammaproteobacteria	Enterobacterales	Yersiniaceae	Serratia	Serratia liquefaciens	-	Y	-	-	Y	-	-
SAMN02603081	Bacteria	Actinomycetota	Actinomycetes	Micromonosporales	Micromonosporaceae	Actinoplanes	Actinoplanes sp. SE50/110	-	-	Y	-	-	-	-
SAMN13932575	Bacteria	Pseudomonadota	Alphaproteobacteria	Rhodospirillales	Acetobacteraceae	Neoroseomonas	Neoroseomonas eburnea	-	-	Y	Y	Y	-	-
PRJEB4215	Bacteria	Bacillota	Bacilli	Bacillales	Bacillaceae	Bacillus	Bacillus sp. EB01	-	-	Y	Y	-	-	-
SAMN03160553	Bacteria	Pseudomonadota	Gammaproteobacteria	Alteromonadales	Pseudoalteromonadaceae	Pseudoalteromonas	Pseudoalteromonas piratica	-	Y	-	-	-	-	-
SAMN03568761	Bacteria	Bacteroidota	Flavobacteriia	Flavobacteriales	Flavobacteriaceae	Kordia	Kordia jejudonensis	-	Y	-	-	-	-	-
SAMN10362903	Bacteria	Bacillota	Bacilli	Bacillales	Alicyclobacillaceae	Effusibacillus	Effusibacillus lacus	-	Y	Y	Y	-	-	-
SAMN02208948	Bacteria	Bacteroidota	Flavobacteriia	Flavobacteriales	Flavobacteriaceae	Cellulophaga	Cellulophaga baltica	-	Y	-	-	-	-	-
SAMD00046996	Bacteria	Bacillota	Bacilli	Bacillales	Bacillaceae	Priestia	Priestia flexa	-	Y	Y	Y	-	-	-
SAMD00046991	Bacteria	Bacillota	Bacilli	Bacillales	Bacillaceae	Niallia	Niallia circulans	-	-	Y	-	-	-	-
SAMD00046990	Bacteria	Bacillota	Bacilli	Bacillales	Bacillaceae	Bacillus	Bacillus badius	-	Y	Y	Y	-	-	-
SAMD00047214	Bacteria	Actinomycetota	Actinomycetes	Micrococcales	Microbacteriaceae	Microbacterium	Microbacterium hominis	-	Y	-	-	-	-	-
SAMN02796068	Bacteria	Actinomycetota	Actinomycetes	Kitasatosporales	Streptomycetaceae	Kitasatospora	Kitasatospora cheerisanensis	-	-	Y	-	-	-	-
SAMN10386327	Bacteria	Bacteroidota	Cytophagia	Cytophagales	Hymenobacteraceae	Rufibacter	Rufibacter immobilis	-	Y	-	-	-	-	-
SAMN02469733	Bacteria	Bacillota	Bacilli	Bacillales	Bacillaceae	Priestia	Priestia megaterium	-	Y	Y	Y	-	-	-
SAMN02726830	Bacteria	Bacillota	Bacilli	Bacillales	Bacillaceae	Schinkia	Schinkia azotoformans	-	-	Y	-	-	-	-
SAMN03152361	Bacteria	Bacteroidota	Chitinophagia	Chitinophagales	Chitinophagaceae	Flavihumibacter	Flavihumibacter solisilvae	-	-	Y	-	-	-	-
SAMD00046483	Bacteria	Actinomycetota	Actinomycetes	Micrococcales	Brevibacteriaceae	Brevibacterium	Brevibacterium epidermidis	-	Y	-	-	-	-	-
SAMD00047002	Bacteria	Bacillota	Bacilli	Bacillales	Bacillaceae	Neobacillus	Neobacillus novalis	-	-	Y	-	-	-	-
SAMD00047004	Bacteria	Bacillota	Bacilli	Bacillales	Bacillaceae	Rossellomorea	Rossellomorea vietnamensis	-	Y	Y	Y	-	-	-
SAMD00047217	Bacteria	Pseudomonadota	Alphaproteobacteria	Caulobacterales	Caulobacteraceae	Brevundimonas	Brevundimonas vesicularis	Y	Y	-	-	-	-	-
SAMD00047219	Bacteria	Pseudomonadota	Betaproteobacteria	Burkholderiales	Alcaligenaceae	Castellaniella	Castellaniella caeni	-	-	Y	Y	-	-	-
SAMD00046921	Bacteria	Pseudomonadota	Betaproteobacteria	Burkholderiales	Burkholderiaceae	Cupriavidus	Cupriavidus oxalaticus	Y	Y	Y	Y	Y	-	-
SAMD00034167	Bacteria	Bacillota	Bacilli	Bacillales	Paenibacillaceae	Paenibacillus	Paenibacillus illinoisensis	-	-	Y	-	-	-	-
SAMD00034170	Bacteria	Bacillota	Bacilli	Bacillales	Paenibacillaceae	Paenibacillus	Paenibacillus lautus	-	Y	-	-	-	-	-
SAMD00041826	Bacteria	Bacteroidota	Flavobacteriia	Flavobacteriales	Flavobacteriaceae	Tenacibaculum	Tenacibaculum maritimum	-	Y	-	-	-	-	-
SAMD00046728	Bacteria	Pseudomonadota	Betaproteobacteria	Burkholderiales	Comamonadaceae	Hydrogenophaga	Hydrogenophaga intermedia	-	Y	-	-	-	-	-
SAMD00047221	Bacteria	Pseudomonadota	Betaproteobacteria	Burkholderiales	Comamonadaceae	Hydrogenophaga	Hydrogenophaga pseudoflava	-	-	Y	Y	-	-	-
SAMD00034173	Bacteria	Bacillota	Bacilli	Bacillales	Paenibacillaceae	Paenibacillus	Paenibacillus thiaminolyticus	-	Y	Y	-	-	-	-
SAMN02951887	Bacteria	Pseudomonadota	Betaproteobacteria	Burkholderiales	Oxalobacteraceae	Herminiimonas	Herminiimonas sp. CN	-	-	Y	-	-	-	-
SAMN02212367	Bacteria	Bacillota	Clostridia	Thermoanaerobacterales	Thermoanaerobacteraceae	Thermoanaerobacter	Thermoanaerobacter sp. A7A	-	Y	-	-	-	-	-
SAMN02469393	Bacteria	Actinomycetota	Actinomycetes	Kitasatosporales	Streptomycetaceae	Streptomyces	Streptomyces roseochromogenus	-	-	Y	-	-	-	-
SAMN02469390	Bacteria	Actinomycetota	Actinomycetes	Kitasatosporales	Streptomycetaceae	Streptomyces	Streptomyces niveus	-	-	Y	-	-	-	-
SAMN02767256	Archaea	Nitrososphaerota	-	-	-	Nitrosotenuis	Candidatus Nitrosotenuis chungbukensis	-	-	Y	-	-	-	-
SAMN07981241	Bacteria	Cyanobacteriota	Cyanophyceae	Synechococcales	Synechococcaceae	Synechococcus	Synechococcus sp. 65AY640	-	Y	-	-	-	-	-
SAMN02584980	Bacteria	Bacteroidota	Flavobacteriia	Flavobacteriales	Flavobacteriaceae	Olleya	Olleya marilimosa	-	Y	-	-	-	-	-
SAMN02893933	Bacteria	Pseudomonadota	Alphaproteobacteria	Rhodobacterales	Paracoccaceae	Thioclava	Thioclava indica	Y	Y	-	-	-	-	-
SAMN02436208	Bacteria	Bdellovibrionota	Bacteriovoracia	Bacteriovoracales	Bacteriovoracaceae	Bacteriovorax	Bacteriovorax sp. BSW11_IV	-	Y	-	-	-	-	-
SAMN02232142	Bacteria	Pseudomonadota	Gammaproteobacteria	Alteromonadales	Pseudoalteromonadaceae	Pseudoalteromonas	Pseudoalteromonas luteoviolacea	-	Y	-	-	-	-	-
SAMN04432160	Bacteria	Bacillota	Clostridia	Eubacteriales	Clostridiaceae	Clostridium	Clostridium ragsdalei	Y	Y	Y	Y	-	-	-
SAMN02469853	Bacteria	Pseudomonadota	Gammaproteobacteria	Alteromonadales	Shewanellaceae	Shewanella	Shewanella decolorationis	Y	Y	Y	Y	-	-	-
SAMN02893935	Bacteria	Pseudomonadota	Alphaproteobacteria	Rhodobacterales	Paracoccaceae	Thioclava	Thioclava pacifica	Y	Y	-	-	-	-	-
SAMEA6647248	Bacteria	Pseudomonadota	Betaproteobacteria	Burkholderiales	Alcaligenaceae	Achromobacter	Achromobacter kerstersii	-	-	Y	-	Y	-	-
SAMN03274949	Bacteria	Pseudomonadota	Gammaproteobacteria	Moraxellales	Moraxellaceae	Acinetobacter	Acinetobacter harbinensis	Y	Y	-	-	-	-	-
SAMN02255022	Bacteria	Bacillota	Bacilli	Bacillales	Bacillaceae	Lysinibacillus	Lysinibacillus sphaericus	-	-	Y	-	-	-	-
SAMN04870321	Bacteria	Pseudomonadota	Gammaproteobacteria	Enterobacterales	Enterobacteriaceae	Buttiauxella	Buttiauxella noackiae	-	Y	-	-	Y	-	-
SAMN04875430	Bacteria	Pseudomonadota	Gammaproteobacteria	Enterobacterales	Enterobacteriaceae	Kluyvera	Kluyvera georgiana	-	Y	-	-	Y	-	-
SAMN04875433	Bacteria	Pseudomonadota	Gammaproteobacteria	Enterobacterales	Morganellaceae	Proteus	Proteus hauseri	-	Y	-	-	-	-	-
SAMN04875434	Bacteria	Pseudomonadota	Gammaproteobacteria	Enterobacterales	Morganellaceae	Providencia	Providencia heimbachae	-	Y	-	-	-	-	-
SAMN02641590	Bacteria	Pseudomonadota	Gammaproteobacteria	Aeromonadales	Aeromonadaceae	Aeromonas	Aeromonas hydrophila	Y	Y	Y	Y	-	-	-
SAMN02951874	Bacteria	Campylobacterota	Epsilonproteobacteria	Campylobacterales	Arcobacteraceae	Aliarcobacter	Aliarcobacter lanthieri	-	Y	-	-	-	-	-
PRJDB3027	Bacteria	Pseudomonadota	Alphaproteobacteria	Hyphomicrobiales	Nitrobacteraceae	Bradyrhizobium	Bradyrhizobium diazoefficiens	-	-	Y	-	-	-	-
SAMD00022775	Bacteria	Pseudomonadota	Alphaproteobacteria	Hyphomicrobiales	Nitrobacteraceae	Bradyrhizobium	Bradyrhizobium diazoefficiens	-	-	Y	-	Y	-	-
SAMN17707941	Bacteria	Pseudomonadota	Alphaproteobacteria	Hyphomicrobiales	Nitrobacteraceae	Bradyrhizobium	Bradyrhizobium diazoefficiens	-	-	Y	-	Y	-	-
SAMN17707973	Bacteria	Pseudomonadota	Alphaproteobacteria	Hyphomicrobiales	Nitrobacteraceae	Bradyrhizobium	Bradyrhizobium diazoefficiens	-	-	Y	-	Y	-	-
SAMN17708009	Bacteria	Pseudomonadota	Alphaproteobacteria	Hyphomicrobiales	Nitrobacteraceae	Bradyrhizobium	Bradyrhizobium diazoefficiens	-	-	Y	-	Y	-	-
SAMN04096804	Bacteria	Pseudomonadota	Betaproteobacteria	Ferrovales	Ferrovaceae	Ferrovum	Ferrovum sp. JA12	-	Y	-	-	-	-	-
SAMN04325952	Bacteria	Pseudomonadota	Betaproteobacteria	Ferrovales	Ferrovaceae	Ferrovum	Ferrovum sp. PN-J185	-	Y	-	-	-	-	-
SAMEA102342418	Bacteria	Pseudomonadota	Alphaproteobacteria	Rhodobacterales	Roseobacteraceae	Roseovarius	Roseovarius gaetbuli	-	-	Y	Y	-	-	-
SAMN02230327	Bacteria	Bacillota	Bacilli	Bacillales	Alicyclobacillaceae	Alicyclobacillus	Alicyclobacillus acidoterrestris	-	-	Y	-	-	-	-
SAMN02230600	Bacteria	Pseudomonadota	Gammaproteobacteria	Pseudomonadales	Pseudomonadaceae	Pseudomonas	Pseudomonas syringae	Y	Y	Y	-	Y	-	-
SAMN02471557	Bacteria	Pseudomonadota	Gammaproteobacteria	Pseudomonadales	Pseudomonadaceae	Pseudomonas	Pseudomonas viridiflava	-	-	Y	-	Y	-	-
SAMN13702670	Bacteria	Cyanobacteriota	Cyanophyceae	Nostocales	Nostocaceae	Nostoc	Nostoc spongiaeforme	-	Y	-	-	-	-	-
SAMN06232496	Bacteria	Actinomycetota	Actinomycetes	Micrococcales	Micrococcaceae	Arthrobacter	Arthrobacter sp. QXT-31	-	-	Y	-	-	-	-
SAMN03327478	Bacteria	Actinomycetota	Actinomycetes	Micromonosporales	Micromonosporaceae	Actinoplanes	Actinoplanes awajinensis	Y	Y	Y	Y	-	-	-
SAMD00229070	Bacteria	Actinomycetota	Actinomycetes	Micromonosporales	Micromonosporaceae	Actinoplanes	Actinoplanes nipponensis	-	-	Y	-	-	-	-
SAMN12651047	Archaea	Euryarchaeota	Halobacteria	Haloferacales	Halorubraceae	Salinigranum	Salinigranum salinum	-	Y	Y	-	-	-	-
SAMN02250928	Bacteria	Pseudomonadota	Gammaproteobacteria	Alteromonadales	Pseudoalteromonadaceae	Pseudoalteromonas	Pseudoalteromonas luteoviolacea	-	Y	-	-	-	-	-
SAMN02999969	Bacteria	Pseudomonadota	Alphaproteobacteria	Rhodobacterales	Paracoccaceae	Falsirhodobacter	Falsirhodobacter deserti	-	-	Y	-	-	-	-
SAMN02257761	Bacteria	Pseudomonadota	Alphaproteobacteria	Rhodobacterales	Paracoccaceae	-	Rhodobacteraceae bacterium HIMB11	-	Y	-	-	-	-	-
SAMN03291237	Bacteria	Bacillota	Bacilli	Bacillales	Bacillaceae	Geobacillus	Geobacillus stearothermophilus	-	Y	Y	Y	-	-	-
SAMN12792971	Bacteria	Pseudomonadota	Gammaproteobacteria	Oceanospirillales	Oceanospirillaceae	Nitrincola	Nitrincola alkalisediminis	-	Y	-	-	-	-	-
SAMN02604281	Bacteria	Bacillota	Bacilli	Bacillales	Bacillaceae	Bacillus	Bacillus infantis	-	Y	Y	Y	-	-	-
SAMD00232348	Bacteria	Actinomycetota	Actinomycetes	Streptosporangiales	Streptosporangiaceae	Planobispora	Planobispora takensis	-	-	Y	-	-	-	-
SAMD00233770	Bacteria	Actinomycetota	Actinomycetes	Streptosporangiales	Streptosporangiaceae	Sinosporangium	Sinosporangium siamense	-	-	Y	-	-	-	-
SAMN02261246	Bacteria	Pseudomonadota	Alphaproteobacteria	Hyphomicrobiales	Methylocystaceae	Methylosinus	Methylosinus sp. LW4	-	Y	-	-	-	-	-
SAMD00230171	Bacteria	Actinomycetota	Actinomycetes	Micromonosporales	Micromonosporaceae	Asanoa	Asanoa ishikariensis	-	-	Y	-	-	-	-
SAMD00060958	Bacteria	Pseudomonadota	Alphaproteobacteria	Rhodospirillales	Azospirillaceae	Azospirillum	Azospirillum sp. B510	-	-	Y	-	-	-	-
SAMN06921738	Bacteria	Pseudomonadota	Gammaproteobacteria	Xanthomonadales	Rhodanobacteraceae	Dyella	Dyella jiangningensis	-	-	Y	-	-	-	-
SAMN04202543	Bacteria	Bacteroidota	Flavobacteriia	Flavobacteriales	Flavobacteriaceae	Aquimarina	Aquimarina longa	-	Y	-	-	-	-	-
SAMN02471348	Bacteria	Pseudomonadota	Gammaproteobacteria	Enterobacterales	Yersiniaceae	Serratia	Serratia fonticola	-	Y	-	-	Y	-	-
SAMN02471618	Bacteria	Candidatus Zixiibacteriota	-	-	-	-	candidate division Zixibacteria bacterium RBG-1	Y	Y	Y	Y	-	-	-
SAMN05444413	Bacteria	Pseudomonadota	Alphaproteobacteria	Rhodobacterales	Roseobacteraceae	Roseivivax	Roseivivax marinus	-	Y	Y	Y	-	-	-
SAMN03291351	Bacteria	Bacteroidota	Cytophagia	Cytophagales	Hymenobacteraceae	Rufibacter	Rufibacter sp. DG15C	-	-	Y	-	-	-	-
SAMN10734934	Bacteria	Bacillota	Bacilli	Bacillales	Bacillaceae	Ectobacillus	Ectobacillus funiculus	-	-	Y	-	-	-	-
SAMN11931182	Bacteria	Bacillota	Bacilli	Bacillales	Bacillaceae	Terrilactibacillus	Terrilactibacillus laevilacticus	-	-	Y	-	-	-	-
SAMN02743952	Bacteria	Pseudomonadota	Alphaproteobacteria	Rhodobacterales	Roseobacteraceae	Sulfitobacter	Sulfitobacter sp. 20_GPM-1509m	-	Y	-	-	Y	-	-
SAMN02952999	Bacteria	Pseudomonadota	Gammaproteobacteria	Pseudomonadales	Pseudomonadaceae	Pseudomonas	Pseudomonas umsongensis	-	Y	Y	-	-	-	-
SAMN02298030	Bacteria	Bacillota	Bacilli	Bacillales	Bacillaceae	Anoxybacillus	Anoxybacillus flavithermus	-	Y	-	-	-	-	-
SAMEA3139013	Bacteria	Pseudomonadota	Alphaproteobacteria	Hyphomicrobiales	Devosiaceae	Devosia	Devosia sp. DBB001	-	Y	Y	-	Y	-	-
SAMN02469389	Bacteria	Actinomycetota	Actinomycetes	Kitasatosporales	Streptomycetaceae	-	Streptomycetaceae bacterium MP113-05	-	Y	-	-	-	-	-
SAMN02299295	Bacteria	Pseudomonadota	Alphaproteobacteria	Hyphomicrobiales	Phyllobacteriaceae	Aliihoeflea	Aliihoeflea sp. 2WW	-	Y	-	-	Y	-	-
SAMD00061082	Bacteria	Bacillota	Clostridia	Eubacteriales	Desulfitobacteriaceae	Desulfitobacterium	Desulfitobacterium hafniense	Y	Y	Y	Y	-	-	-
SAMN09074941	Bacteria	Pseudomonadota	Betaproteobacteria	Nitrosomonadales	Sterolibacteriaceae	Sulfurisoma	Sulfurisoma sediminicola	-	-	Y	Y	-	-	-
SAMN02470819	Bacteria	Pseudomonadota	Gammaproteobacteria	Cellvibrionales	Cellvibrionaceae	Marinimicrobium	Marinimicrobium sp. LS-A18	-	Y	-	-	-	-	-
SAMN03160620	Bacteria	Pseudomonadota	Alphaproteobacteria	Sphingomonadales	Sphingomonadaceae	Sphingomonas	Sphingomonas sp. ERG5	-	Y	Y	Y	-	-	-
SAMN02302522	Bacteria	Bacillota	Bacilli	Bacillales	Planococcaceae	Sporosarcina	Sporosarcina sp. D27	Y	Y	Y	Y	-	-	-
SAMN02744825	Bacteria	Bacillota	Bacilli	Bacillales	Bacillaceae	Geobacillus	Geobacillus subterraneus	-	Y	-	-	-	-	-
SAMN11959540	Bacteria	Bacteroidota	Flavobacteriia	Flavobacteriales	Flavobacteriaceae	Aequorivita	Aequorivita sinensis	-	Y	Y	Y	-	-	-
SAMN19065594	Bacteria	Cyanobacteriota	Cyanophyceae	Leptolyngbyales	Trichocoleusaceae	Trichocoleus	Trichocoleus desertorum	-	-	Y	-	-	-	-
SAMN02716039	Archaea	Euryarchaeota	Halobacteria	Haloferacales	Halorubraceae	Halorubrum	Halorubrum sp. Ea8	-	Y	-	-	-	-	-
SAMN02716034	Archaea	Euryarchaeota	Halobacteria	Haloferacales	Halorubraceae	Halorubrum	Halorubrum persicum	-	Y	-	-	-	-	-
SAMN02716035	Archaea	Euryarchaeota	Halobacteria	Haloferacales	Halorubraceae	Halorubrum	Halorubrum halodurans	-	Y	-	-	-	-	-
SAMN09428147	Bacteria	Bacteroidota	Flavobacteriia	Flavobacteriales	Flavobacteriaceae	Flagellimonas	Flagellimonas maritima	-	Y	-	-	-	-	-
SAMN02304133	Bacteria	Pseudomonadota	Gammaproteobacteria	Vibrionales	Vibrionaceae	Vibrio	Vibrio coralliilyticus	-	Y	Y	Y	-	-	-
SAMN02953182	Bacteria	Bacillota	Bacilli	Bacillales	Planococcaceae	Ureibacillus	Ureibacillus manganicus	-	-	Y	-	-	-	-
SAMN03015223	Bacteria	Pseudomonadota	Gammaproteobacteria	Xanthomonadales	Xanthomonadaceae	Arenimonas	Arenimonas malthae	Y	Y	Y	Y	-	-	-
SAMN02953198	Bacteria	Bacillota	Bacilli	Bacillales	Planococcaceae	Ureibacillus	Ureibacillus sinduriensis	-	-	Y	Y	-	-	-
SAMN02440838	Bacteria	Pseudomonadota	Gammaproteobacteria	Xanthomonadales	Xanthomonadaceae	Lysobacter	Lysobacter defluvii	-	-	Y	-	-	-	-
SAMN03098277	Bacteria	Pseudomonadota	Gammaproteobacteria	Xanthomonadales	Xanthomonadaceae	Lysobacter	Lysobacter daejeonensis	-	-	Y	-	-	-	-
SAMN17298418	Bacteria	Pseudomonadota	Gammaproteobacteria	Chromatiales	Chromatiaceae	Thiohalocapsa	Thiohalocapsa sp. PB-PSB1	-	Y	-	-	-	-	-
SAMN03174911	Bacteria	Bacteroidota	Cytophagia	Cytophagales	Hymenobacteraceae	Hymenobacter	Hymenobacter sp. DG25B	-	-	Y	-	-	-	-
SAMN04884531	Bacteria	Bacteroidota	Flavobacteriia	Flavobacteriales	Flavobacteriaceae	Aequorivita	Aequorivita soesokkakensis	-	Y	-	-	-	-	-
SAMEA104233113	Bacteria	Pseudomonadota	Alphaproteobacteria	Sphingomonadales	Sphingomonadaceae	Novosphingobium	Novosphingobium sp. Chol11	-	Y	-	-	-	-	-
SAMN02469314	Bacteria	Cyanobacteriota	Cyanophyceae	Leptolyngbyales	Leptolyngbyaceae	Leptolyngbya	Leptolyngbya sp. Heron Island J	-	Y	-	-	Y	-36.1	148.6
SAMN03113094	Bacteria	Actinomycetota	Actinomycetes	Micrococcales	Cellulomonadaceae	Cellulomonas	Cellulomonas bogoriensis	-	Y	Y	Y	-	-	-
SAMN02952955	Bacteria	Actinomycetota	Actinomycetes	Micrococcales	Intrasporangiaceae	Intrasporangium	Intrasporangium oryzae	-	-	Y	-	-	-	-
SAMD00244911	Bacteria	Actinomycetota	Actinomycetes	Micrococcales	Cellulomonadaceae	Cellulomonas	Cellulomonas carbonis	-	-	Y	-	-	-	-
SAMN13641346	Bacteria	Cyanobacteriota	Cyanophyceae	Synechococcales	Synechococcaceae	Synechococcus	Synechococcus sp. MVIR-18-1	-	Y	-	-	-	-	-
SAMN06044225	Bacteria	Planctomycetota	Planctomycetia	Isosphaerales	Isosphaeraceae	Paludisphaera	Paludisphaera borealis	-	Y	-	-	-	-	-
SAMN08324229	Bacteria	Pseudomonadota	Gammaproteobacteria	Oceanospirillales	Halomonadaceae	Halomonas	Halomonas heilongjiangensis	-	-	Y	-	-	-	-
SAMN02469687	Bacteria	Pseudomonadota	Betaproteobacteria	Neisseriales	Chromobacteriaceae	Pseudogulbenkiania	Pseudogulbenkiania ferrooxidans	-	Y	Y	-	-	-	-
SAMN08329202	Bacteria	Pseudomonadota	Alphaproteobacteria	Rhodobacterales	Roseobacteraceae	Sulfitobacter	Sulfitobacter sp. SK011	-	Y	-	-	-	-	-
SAMN08329231	Bacteria	Pseudomonadota	Alphaproteobacteria	Rhodobacterales	Roseobacteraceae	Sulfitobacter	Sulfitobacter sp. SK012	-	-	Y	Y	-	-	-
SAMN03387008	Bacteria	Pseudomonadota	Alphaproteobacteria	Rhodobacterales	Roseobacteraceae	Shimia	Shimia sp. SK013	-	Y	Y	Y	Y	-	-
SAMN08222636	Bacteria	Actinomycetota	Actinomycetes	Mycobacteriales	Mycobacteriaceae	Mycobacterium	Mycobacterium paragordonae	-	Y	Y	Y	-	-	-
SAMN17112250	Bacteria	Actinomycetota	Actinomycetes	Mycobacteriales	Dietziaceae	Dietzia	Dietzia psychralcaliphila	-	Y	Y	-	-	-	-
SAMN02469074	Bacteria	Pseudomonadota	Gammaproteobacteria	Thiotrichales	Francisellaceae	Francisella	Francisella orientalis	-	Y	-	-	-	-	-
SAMN02324738	Bacteria	Bacillota	Clostridia	Eubacteriales	Clostridiaceae	Clostridium	Clostridium sp. Ade.TY	-	-	Y	Y	-	-	-
SAMN03951128	Bacteria	Myxococcota	Myxococcia	Myxococcales	Vulgatibacteraceae	Vulgatibacter	Vulgatibacter incomptus	-	-	Y	-	-	-	-
SAMEA102343168	Bacteria	Pseudomonadota	Alphaproteobacteria	Rhodobacterales	Paracoccaceae	Pseudooctadecabacter	Pseudooctadecabacter jejudonensis	-	Y	-	-	-	-	-
SAMD00231957	Bacteria	Actinomycetota	Actinomycetes	Micromonosporales	Micromonosporaceae	Rhizocola	Rhizocola hellebori	-	-	Y	-	-	-	-
SAMN12229747	Bacteria	Bacteroidota	Flavobacteriia	Flavobacteriales	Flavobacteriaceae	Flavobacterium	Flavobacterium daemonense	-	-	Y	-	-	-	-
SAMN11371825	Bacteria	Bacteroidota	Sphingobacteriia	Sphingobacteriales	Sphingobacteriaceae	Pedobacter	Pedobacter ureilyticus	-	-	Y	-	-	-	-
SAMN02641554	Bacteria	Cyanobacteriota	Cyanophyceae	Acaryochloridales	Thermosynechococcaceae	Thermosynechococcus	Thermosynechococcus sp. NK55a	-	Y	-	-	-	-	-
SAMN02471806	Bacteria	Pseudomonadota	Gammaproteobacteria	Pseudomonadales	Pseudomonadaceae	Pseudomonas	Pseudomonas moraviensis	Y	Y	Y	-	-	-	-
SAMN02470570	Bacteria	Actinomycetota	Actinomycetes	Kitasatosporales	Streptomycetaceae	Streptomyces	Streptomyces noursei	-	-	Y	-	-	-	-
SAMN12141652	Bacteria	Pseudomonadota	Alphaproteobacteria	Rhodobacterales	Roseobacteraceae	Leisingera	Leisingera aquaemixtae	-	Y	-	-	Y	-	-
SAMN02345631	Bacteria	Pseudomonadota	Gammaproteobacteria	Pseudomonadales	Marinobacteraceae	Marinobacter	Marinobacter sp. ES-1	Y	Y	-	-	-	-	-
SAMN03837864	Bacteria	Pseudomonadota	Alphaproteobacteria	Rhodobacterales	Roseobacteraceae	Celeribacter	Celeribacter marinus	-	Y	-	-	-	-	-
SAMD00166797	Bacteria	Bacteroidota	Flavobacteriia	Flavobacteriales	Flavobacteriaceae	Patiriisocius	Patiriisocius marinus	-	Y	-	-	-	-	-
SAMN02345633	Bacteria	Pseudomonadota	Gammaproteobacteria	Oceanospirillales	Alcanivoracaceae	Alcanivorax	Alcanivorax sp. PN-3	-	Y	-	-	-	-	-
SAMN02345635	Bacteria	Pseudomonadota	Gammaproteobacteria	Oceanospirillales	Alcanivoracaceae	Alcanivorax	Alcanivorax sp. P2S70	-	Y	Y	Y	-	-	-
SAMN02470126	Bacteria	Pseudomonadota	Alphaproteobacteria	-	-	Micropelagos	Candidatus Micropelagos thuwalensis	Y	Y	-	-	-	-	-
SAMN02743962	Bacteria	Bacillota	Bacilli	Bacillales	-	Exiguobacterium	Exiguobacterium undae	Y	Y	-	-	-	-	-
SAMN02841171	Bacteria	Bacillota	Bacilli	Bacillales	-	Exiguobacterium	Exiguobacterium aurantiacum	-	Y	-	-	-	-	-
SAMN02743964	Bacteria	Bacillota	Bacilli	Bacillales	-	Exiguobacterium	Exiguobacterium marinum	-	Y	-	-	-	-	-
SAMN02841153	Bacteria	Bacillota	Bacilli	Bacillales	-	Exiguobacterium	Exiguobacterium acetylicum	-	Y	Y	-	-	-	-
SAMN02841151	Bacteria	Bacillota	Bacilli	Bacillales	-	Exiguobacterium	Exiguobacterium oxidotolerans	-	Y	-	-	-	-	-
SAMN02347468	Bacteria	Pseudomonadota	Alphaproteobacteria	Rhodospirillales	Rhodospirillaceae	Inquilinus	Inquilinus limosus	-	-	Y	-	Y	-	-
SAMN02584999	Bacteria	Actinomycetota	Actinomycetes	Streptosporangiales	Thermomonosporaceae	Actinomadura	Actinomadura oligospora	-	-	Y	-	-	-	-
SAMN02676640	Bacteria	Pseudomonadota	Betaproteobacteria	Burkholderiales	Burkholderiaceae	Paraburkholderia	Paraburkholderia monticola	-	-	Y	-	Y	-	-
SAMN02947773	Bacteria	Pseudomonadota	Betaproteobacteria	Burkholderiales	Burkholderiaceae	Caballeronia	Caballeronia megalochromosomata	-	-	Y	-	Y	-	-
SAMN02641638	Bacteria	Bacteroidota	Bacteroidia	Bacteroidales	-	-	Bacteroidales bacterium CF	-	Y	-	-	-	-	-
SAMN02356628	Bacteria	Pseudomonadota	Gammaproteobacteria	Enterobacterales	Enterobacteriaceae	Klebsiella	Klebsiella aerogenes	-	Y	-	-	Y	-	-
SAMN02380457	Bacteria	Bacteroidota	Chitinophagia	Chitinophagales	Chitinophagaceae	Sediminibacterium	Sediminibacterium salmoneum	-	Y	Y	Y	-	-	-
SAMN12713507	Bacteria	Pseudomonadota	Alphaproteobacteria	Rhodospirillales	Rhodospirillaceae	Roseospira	Roseospira marina	-	Y	Y	Y	-	-	-
SAMEA3138900	Bacteria	Pseudomonadota	Gammaproteobacteria	-	Candidatus Competibacteraceae	Contendobacter	Candidatus Contendobacter odensis	-	Y	Y	Y	-	-	-
SAMN13641353	Bacteria	Cyanobacteriota	Cyanophyceae	Synechococcales	Synechococcaceae	Synechococcus	Synechococcus sp. BIOS-E4-1	-	Y	-	-	-	-	-
SAMN13641352	Bacteria	Cyanobacteriota	Cyanophyceae	Synechococcales	Synechococcaceae	Synechococcus	Synechococcus sp. BIOS-U3-1	-	Y	-	-	-	-	-
SAMN13641337	Bacteria	Cyanobacteriota	Cyanophyceae	Synechococcales	Synechococcaceae	Synechococcus	Synechococcus sp. PROS-U-1	-	Y	-	-	-	-	-
SAMD00242017	Bacteria	Pseudomonadota	Betaproteobacteria	Burkholderiales	Burkholderiaceae	Caballeronia	Caballeronia sp. NK8	-	-	Y	-	Y	-	-
SAMN02469736	Bacteria	Bacillota	Bacilli	Bacillales	Bacillaceae	Thalassobacillus	Thalassobacillus devorans	-	Y	-	-	-	-	-
SAMN02469734	Bacteria	Bacillota	Bacilli	Bacillales	Bacillaceae	Sediminibacillus	Sediminibacillus halophilus	-	Y	Y	-	-	-	-
SAMN07316509	Bacteria	Pseudomonadota	Alphaproteobacteria	Rhodobacterales	Roseobacteraceae	Pseudosulfitobacter	Pseudosulfitobacter pseudonitzschiae	-	Y	Y	Y	Y	-	-
SAMN16969482	Bacteria	Bacillota	Bacilli	Bacillales	Bacillaceae	Rossellomorea	[Bacillus] enclensis	-	Y	Y	Y	-	-	-
SAMN03196956	Bacteria	Bacillota	Bacilli	Bacillales	Bacillaceae	Peribacillus	Peribacillus simplex	-	-	Y	-	-	-	-
SAMN02743979	Bacteria	Pseudomonadota	Gammaproteobacteria	Pseudomonadales	Pseudomonadaceae	Pseudomonas	Pseudomonas mosselii	Y	Y	Y	-	-	-	-
SAMN02952959	Bacteria	Bacillota	Clostridia	Eubacteriales	Clostridiaceae	Fervidicella	Fervidicella metallireducens	-	Y	-	-	-	-	-
SAMN03081498	Bacteria	Actinomycetota	Actinomycetes	Mycobacteriales	Corynebacteriaceae	Corynebacterium	Corynebacterium glyciniphilum	-	-	Y	-	-	-	-
SAMN12079237	Bacteria	Pseudomonadota	Alphaproteobacteria	Hyphomicrobiales	Nitrobacteraceae	Bradyrhizobium	Bradyrhizobium symbiodeficiens	-	-	Y	-	Y	-	-
SAMN14360499	Bacteria	Pseudomonadota	Alphaproteobacteria	Hyphomicrobiales	Nitrobacteraceae	Bradyrhizobium	Bradyrhizobium septentrionale	-	-	Y	-	Y	-	-
SAMD00060998	Bacteria	Pseudomonadota	Alphaproteobacteria	Hyphomicrobiales	Nitrobacteraceae	Bradyrhizobium	Bradyrhizobium cosmicum	-	-	Y	-	Y	-	-
SAMN12612716	Bacteria	Bacillota	Bacilli	Bacillales	Bacillaceae	Priestia	Priestia megaterium	-	-	Y	Y	-	-	-
SAMN03078689	Bacteria	Bacteroidota	Flavobacteriia	Flavobacteriales	Flavobacteriaceae	Flavobacterium	Flavobacterium beibuense	-	Y	Y	Y	-	-	-
SAMN02732283	Bacteria	Pseudomonadota	Alphaproteobacteria	Rhodobacterales	Roseobacteraceae	Sulfitobacter	Sulfitobacter pontiacus	-	Y	Y	Y	Y	-	-
SAMN06205367	Bacteria	Bacteroidota	Flavobacteriia	Flavobacteriales	Flavobacteriaceae	Arenibacter	Arenibacter amylolyticus	-	Y	Y	Y	-	-	-
SAMN03450805	Bacteria	Pseudomonadota	Gammaproteobacteria	Vibrionales	Vibrionaceae	Salinivibrio	Salinivibrio sp. KP-1	-	Y	-	-	-	-	-
SAMN04002505	Bacteria	Pseudomonadota	Gammaproteobacteria	Moraxellales	Moraxellaceae	Acinetobacter	Acinetobacter sp. TGL-Y2	-	-	Y	-	-	-	-
SAMD00036772	Bacteria	Cyanobacteriota	Cyanophyceae	Chroococcales	Geminocystaceae	Picosynechococcus	Picosynechococcus sp. NKBG15041c	-	Y	-	-	-	-	-
SAMD00061022	Bacteria	Thermotogota	Thermotogae	Thermotogales	Thermotogaceae	Thermotoga	Thermotoga caldifontis	-	-	Y	-	-	-	-
SAMD00061023	Bacteria	Thermotogota	Thermotogae	Thermotogales	Thermotogaceae	Thermotoga	Thermotoga profunda	-	-	Y	-	-	-	-
SAMN02470758	Bacteria	Pseudomonadota	Betaproteobacteria	-	-	-	Betaproteobacteria bacterium MOLA814	-	Y	-	-	-	-	-
SAMN02370997	Bacteria	Pseudomonadota	Alphaproteobacteria	Hyphomicrobiales	Rhizobiaceae	Sinorhizobium	Sinorhizobium americanum	-	-	Y	-	Y	-	-
SAMN02378363	Bacteria	Bacillota	Bacilli	Bacillales	Paenibacillaceae	Brevibacillus	Brevibacillus panacihumi	-	-	Y	-	-	-	-
SAMN02841149	Bacteria	Pseudomonadota	Alphaproteobacteria	Rhodospirillales	Acetobacteraceae	Acidiphilium	Acidiphilium angustum	Y	Y	Y	-	Y	-	-
SAMN02743889	Bacteria	Pseudomonadota	Alphaproteobacteria	Rhodospirillales	Acetobacteraceae	Acidocella	Acidocella facilis	-	Y	-	-	-	-	-
SAMN02744009	Bacteria	Pseudomonadota	Gammaproteobacteria	Legionellales	Legionellaceae	Legionella	Legionella sainthelensi	-	Y	-	-	-	-	-
SAMN02389757	Bacteria	Pseudomonadota	Alphaproteobacteria	Rhodobacterales	Paracoccaceae	Rhodobacter	Rhodobacter sp. CACIA14H1	-	Y	-	-	Y	-3.7632	-49.6836
SAMN03107533	Bacteria	Bacteroidota	Bacteroidia	Marinilabiliales	Prolixibacteraceae	Sunxiuqinia	Sunxiuqinia dokdonensis	-	-	Y	Y	-	-	-
SAMN15049716	Bacteria	Bacillota	Bacilli	Bacillales	Bacillaceae	Bacillus	Bacillus sp. (in: firmicutes)	-	Y	Y	Y	-	-	-
SAMN03273964	Archaea	Nitrososphaerota	-	-	-	Candidatus Nitrosopelagicus	Candidatus Nitrosopelagicus brevis	-	Y	-	-	-	-	-
SAMN10022831	Bacteria	Actinomycetota	Actinomycetes	Streptosporangiales	Thermomonosporaceae	Thermomonospora	Thermomonospora amylolytica	-	-	Y	-	-	-	-
SAMN10026459	Bacteria	Bacteroidota	Sphingobacteriia	Sphingobacteriales	Sphingobacteriaceae	Pedobacter	Pedobacter sp.	-	Y	-	-	-	-	-
SAMN04325376	Bacteria	Bacteroidota	Cytophagia	Cytophagales	Hymenobacteraceae	Hymenobacter	Hymenobacter sedentarius	-	-	Y	-	-	-	-
SAMN02597429	Bacteria	Pseudomonadota	Gammaproteobacteria	Cellvibrionales	Porticoccaceae	-	Gammaproteobacteria bacterium MOLA455	-	Y	-	-	-	-	-
SAMN07150770	Bacteria	Pseudomonadota	Alphaproteobacteria	Rhodobacterales	Paracoccaceae	Pacificitalea	Pacificitalea manganoxidans	Y	Y	Y	Y	-	-	-
SAMN02347633	Archaea	-	-	-	-	-	uncultured archaeon A07HR67	-	Y	-	-	-	-	-
SAMN02369445	Bacteria	Bacillota	Bacilli	Lactobacillales	Lactobacillaceae	Lactiplantibacillus	Lactiplantibacillus fabifermentans	-	-	Y	-	-	-	-
SAMN04623222	Bacteria	Bacillota	Clostridia	Halanaerobiales	Halobacteroidaceae	Orenia	Orenia metallireducens	-	Y	-	-	-	-	-
SAMN02391337	Bacteria	Bacillota	Bacilli	Bacillales	Staphylococcaceae	Staphylococcus	Staphylococcus aureus	-	Y	Y	-	-	-	-
SAMEA3856857	Bacteria	Chlamydiota	Chlamydiia	Parachlamydiales	Parachlamydiaceae	Protochlamydia	Candidatus Protochlamydia phocaeensis	-	-	Y	-	-	-	-
SAMN02388844	Bacteria	Bacillota	Bacilli	Bacillales	Staphylococcaceae	Staphylococcus	Staphylococcus cohnii	-	-	Y	-	-	-	-
SAMN02744760	Bacteria	Pseudomonadota	Gammaproteobacteria	Cellvibrionales	Porticoccaceae	Porticoccus	Porticoccus hydrocarbonoclasticus	-	Y	-	-	-	-	-
SAMN02729844	Bacteria	Actinomycetota	Actinomycetes	Micrococcales	Microbacteriaceae	Microbacterium	Microbacterium paraoxydans	-	Y	Y	Y	-	-	-
SAMN03081535	Bacteria	Pseudomonadota	Alphaproteobacteria	Hyphomicrobiales	Rhizobiaceae	Ensifer	Ensifer adhaerens	-	-	Y	-	Y	-	-
SAMN02729845	Bacteria	Bacillota	Bacilli	Bacillales	Bacillaceae	Lysinibacillus	Lysinibacillus fusiformis	-	Y	Y	Y	-	-	-
SAMN02729861	Bacteria	Bacteroidota	Flavobacteriia	Flavobacteriales	Flavobacteriaceae	Myroides	Myroides odoratimimus	-	Y	Y	Y	-	-	-
SAMN07621004	Bacteria	Bacteroidota	Flavobacteriia	Flavobacteriales	Weeksellaceae	Chryseobacterium	Chryseobacterium geocarposphaerae	-	-	Y	Y	-	-	-
SAMN04858689	Bacteria	Pseudomonadota	Betaproteobacteria	Burkholderiales	Alcaligenaceae	Achromobacter	Achromobacter sp. HZ01	-	Y	Y	-	Y	22	114
SAMN02401957	Bacteria	Pseudomonadota	Betaproteobacteria	Burkholderiales	Burkholderiaceae	Pandoraea	Pandoraea pnomenusa	-	Y	Y	Y	Y	-	-
SAMN04498477	Bacteria	Pseudomonadota	Betaproteobacteria	Burkholderiales	Burkholderiaceae	Paraburkholderia	Paraburkholderia phytofirmans	-	Y	Y	Y	Y	60	38
SAMN03444664	Bacteria	Actinomycetota	Actinomycetes	Kitasatosporales	Streptomycetaceae	Streptomyces	Streptomyces odonnellii	-	Y	Y	Y	-	-	-
SAMN08035463	Bacteria	Pseudomonadota	Alphaproteobacteria	Hyphomicrobiales	Nitrobacteraceae	Bradyrhizobium	Bradyrhizobium forestalis	-	-	Y	-	Y	-	-
SAMN02770242	Bacteria	Pseudomonadota	Gammaproteobacteria	Pseudomonadales	Pseudomonadaceae	Pseudomonas	Pseudomonas mandelii	Y	Y	Y	Y	-	-	-
SAMEA3432861	Archaea	Euryarchaeota	Halobacteria	Haloferacales	Halorubraceae	Halorubrum	Halorubrum sp. SD626R	-	Y	-	-	-	-	-
SAMN12259770	Bacteria	Pseudomonadota	Gammaproteobacteria	Alteromonadales	Shewanellaceae	Shewanella	Shewanella sp. TC10	-	Y	-	-	-	-	-
SAMN02767960	Bacteria	Pseudomonadota	Alphaproteobacteria	Sphingomonadales	Sphingomonadaceae	Blastomonas	Blastomonas sp. CACIA14H2	-	Y	-	-	-	-	-
SAMN02727998	Bacteria	Pseudomonadota	Alphaproteobacteria	Sphingomonadales	Sphingomonadaceae	Sphingobium	Sphingobium cupriresistens	-	Y	Y	-	-	-	-
SAMN04347413	Bacteria	Pseudomonadota	Gammaproteobacteria	Methylococcales	Methylococcaceae	Methyloprofundus	Methyloprofundus sedimenti	-	Y	Y	Y	-	-	-
SAMN09245787	Bacteria	Actinomycetota	Actinomycetes	Micromonosporales	Micromonosporaceae	Micromonospora	Micromonospora sp. S4605	-	Y	Y	Y	-	-	-
SAMN02401939	Bacteria	Pseudomonadota	Alphaproteobacteria	Hyphomicrobiales	Nitrobacteraceae	Rhodopseudomonas	Rhodopseudomonas palustris	-	Y	-	-	Y	-	-
SAMN03654032	Bacteria	Bacillota	Bacilli	Bacillales	Bacillaceae	Lysinibacillus	Lysinibacillus sphaericus	-	Y	Y	Y	-	-	-
SAMN03145165	Bacteria	Bacteroidota	Flavobacteriia	Flavobacteriales	Flavobacteriaceae	Flavobacterium	Flavobacterium sp. AED	Y	Y	-	-	-	-	-
SAMN02414600	Bacteria	Bacillota	Bacilli	Bacillales	Bacillaceae	Bacillus	Bacillus pumilus	Y	Y	Y	Y	-	-	-
SAMN02369436	Bacteria	Bacillota	Bacilli	Lactobacillales	Lactobacillaceae	Lactobacillus	Lactobacillus acetotolerans	-	-	Y	Y	-	-	-
SAMN02369424	Bacteria	Bacillota	Bacilli	Lactobacillales	Lactobacillaceae	Ligilactobacillus	Ligilactobacillus acidipiscis	-	-	Y	Y	-	-	-
SAMN02369452	Bacteria	Bacillota	Bacilli	Lactobacillales	Lactobacillaceae	Liquorilactobacillus	Liquorilactobacillus hordei	-	Y	-	-	-	-	-
SAMN13510061	Bacteria	Bacillota	Bacilli	Bacillales	Bacillaceae	Bacillus	Bacillus subtilis	-	-	Y	-	-	-	-
SAMN05786931	Bacteria	Bacillota	Clostridia	Peptostreptococcales	Thermotaleaceae	Geosporobacter	Geosporobacter ferrireducens	-	-	Y	-	-	-	-
SAMN02404614	Bacteria	Pseudomonadota	Betaproteobacteria	Burkholderiales	Alcaligenaceae	Advenella	Advenella kashmirensis	-	-	Y	Y	Y	38.96	114.72
SAMN10362946	Bacteria	Campylobacterota	Epsilonproteobacteria	Nautiliales	Nautiliaceae	Caminibacter	Caminibacter pacificus	-	Y	-	-	-	-	-
SAMN07627170	Bacteria	Pseudomonadota	Alphaproteobacteria	Hyphomicrobiales	Nitrobacteraceae	Bradyrhizobium	Bradyrhizobium sp. C9	-	-	Y	-	Y	25.952	114.942
SAMN08864381	Bacteria	Mycoplasmatota	-	Mycoplasmoidales	Metamycoplasmataceae	Metamycoplasma	[Mycoplasma] phocae	-	Y	-	-	-	-	-
SAMN10397914	Archaea	Euryarchaeota	Halobacteria	Halobacteriales	Haloarculaceae	Halomicroarcula	Halomicroarcula pellucida	-	-	Y	-	-	-	-
SAMN18740301	Bacteria	Bacillota	Bacilli	Bacillales	-	Exiguobacterium	Exiguobacterium alkaliphilum	-	Y	-	-	-	-	-
SAMN02727381	Bacteria	Bacillota	Bacilli	Bacillales	Bacillaceae	Bacillus	Bacillus thuringiensis	-	-	Y	-	-	-	-
SAMN02419822	Bacteria	Thermodesulfobacteriota	Desulfarculia	Desulfarculales	Desulfarculaceae	Dethiosulfatarculus	Dethiosulfatarculus sandiegensis	-	Y	Y	Y	-	-	-
SAMN02597428	Bacteria	Actinomycetota	Actinomycetes	Mycobacteriales	Nocardiaceae	Rhodococcus	Rhodococcus rhodochrous	-	-	Y	Y	-	-	-
SAMN11036591	Bacteria	Pseudomonadota	Alphaproteobacteria	Hyphomicrobiales	Phyllobacteriaceae	Oricola	Oricola cellulosilytica	-	Y	-	-	Y	-	-
SAMN02641498	Bacteria	Pseudomonadota	Gammaproteobacteria	Xanthomonadales	Xanthomonadaceae	Stenotrophomonas	Stenotrophomonas maltophilia	-	Y	Y	-	-	-	-
SAMN03198696	Bacteria	Pseudomonadota	Gammaproteobacteria	Enterobacterales	Morganellaceae	Photorhabdus	Photorhabdus luminescens	-	-	Y	-	-	-	-
SAMEA3138838	Bacteria	Pseudomonadota	Alphaproteobacteria	Rhodospirillales	Rhodospirillaceae	Magnetospirillum	Magnetospirillum gryphiswaldense	Y	Y	Y	Y	Y	-	-
SAMN02418977	Bacteria	Bacillota	Bacilli	Bacillales	Listeriaceae	Listeria	Listeria fleischmannii	-	Y	Y	-	-	-	-
SAMN02422661	Bacteria	Pseudomonadota	Gammaproteobacteria	Chromatiales	Chromatiaceae	Thiohalocapsa	Thiohalocapsa sp. ML1	-	Y	-	-	-	-	-
SAMN02423217	Bacteria	Pseudomonadota	Alphaproteobacteria	Hyphomicrobiales	Rhizobiaceae	Rhizobium	Rhizobium etli	-	-	Y	-	Y	-	-
SAMN02615723	Bacteria	Pseudomonadota	Alphaproteobacteria	Rhodospirillales	Acetobacteraceae	Komagataeibacter	Komagataeibacter rhaeticus	-	Y	-	-	-	-	-
SAMN02429659	Archaea	Euryarchaeota	Thermococci	Thermococcales	Thermococcaceae	Thermococcus	Thermococcus guaymasensis	-	Y	-	-	-	-	-
SAMD00066775	Bacteria	Pseudomonadota	Gammaproteobacteria	Methylococcales	Methylococcaceae	Methylocaldum	Methylocaldum marinum	-	Y	Y	Y	-	-	-
SAMN03074591	Archaea	Euryarchaeota	Methanomicrobia	Methanosarcinales	Methanosarcinaceae	Methanosarcina	Methanosarcina sp. MTP4	-	Y	Y	Y	-	-	-
SAMN04574817	Bacteria	Pseudomonadota	Alphaproteobacteria	Magnetococcales	Magnetococcaceae	Magnetofaba	Magnetofaba australis	-	Y	Y	Y	-	-	-
SAMD00019582	Bacteria	Pseudomonadota	Gammaproteobacteria	Vibrionales	Vibrionaceae	Vibrio	Vibrio tritonius	-	Y	-	-	-	-	-
SAMN03081514	Archaea	Thermoproteota	Thermoprotei	Sulfolobales	Sulfolobaceae	Sulfolobus	Sulfolobus acidocaldarius	-	Y	Y	Y	-	-	-
SAMN10172241	Bacteria	Bacillota	Bacilli	Bacillales	Bacillaceae	Oceanobacillus	Oceanobacillus bengalensis	-	Y	-	-	-	-	-
SAMN10866373	Bacteria	Actinomycetota	Actinomycetes	Micrococcales	Micrococcaceae	Nesterenkonia	Nesterenkonia aurantiaca	-	-	Y	-	-	-	-
SAMN02443770	Bacteria	Pseudomonadota	Betaproteobacteria	Burkholderiales	Burkholderiaceae	Burkholderia	Burkholderia ubonensis	-	-	Y	-	-	-	-
SAMEA4623285	Bacteria	Nitrospirota	Nitrospiria	Nitrospirales	Nitrospiraceae	Nitrospira	Nitrospira lenta	-	Y	-	-	-	-	-
SAMN04851435	Bacteria	Pseudomonadota	Alphaproteobacteria	Rhodospirillales	Rhodospirillaceae	Magnetospirillum	Magnetospirillum moscoviense	Y	Y	Y	Y	-	-	-
SAMN02643415	Bacteria	Thermotogota	Thermotogae	Kosmotogales	Kosmotogaceae	Mesotoga	Mesotoga sp. BH458_6_3_2_1	-	-	Y	Y	-	-	-
SAMEA3138971	Bacteria	Pseudomonadota	Betaproteobacteria	Burkholderiales	Alcaligenaceae	Castellaniella	Castellaniella defragrans	-	Y	Y	Y	-	-	-
SAMN13173770	Bacteria	Pseudomonadota	Alphaproteobacteria	Sphingomonadales	Sphingosinicellaceae	Polymorphobacter	Polymorphobacter fuscus	-	-	Y	-	-	-	-
SAMN02645233	Bacteria	Actinomycetota	Actinomycetes	Kitasatosporales	Streptomycetaceae	Streptomyces	Streptomyces scopuliridis	-	-	Y	-	-	-	-
SAMN07817529	Bacteria	Pseudomonadota	Gammaproteobacteria	Enterobacterales	Erwiniaceae	Pantoea	Pantoea dispersa	-	-	Y	-	Y	-	-
SAMN02597357	Bacteria	Actinomycetota	Actinomycetes	Kitasatosporales	Streptomycetaceae	Streptomyces	Streptomyces exfoliatus	-	-	Y	-	-	-	-
SAMN02585141	Bacteria	Actinomycetota	Actinomycetes	Mycobacteriales	Mycobacteriaceae	Mycolicibacterium	Mycolicibacterium aromaticivorans	-	-	Y	-	-	-	-
SAMD00164671	Bacteria	Thermotogota	Thermotogae	Mesoaciditogales	Mesoaciditogaceae	Athalassotoga	Athalassotoga saccharophila	-	Y	Y	-	-	-	-
SAMD00067079	Bacteria	Pseudomonadota	Gammaproteobacteria	Oceanospirillales	Oceanospirillaceae	Neptunomonas	Neptunomonas japonica	-	Y	Y	Y	Y	-	-
SAMN02641561	Bacteria	Pseudomonadota	Gammaproteobacteria	Pseudomonadales	Pseudomonadaceae	Pseudomonas	Pseudomonas cichorii	Y	Y	Y	-	-	-	-
SAMN02569064	Bacteria	Pseudomonadota	Gammaproteobacteria	Enterobacterales	Yersiniaceae	Chania	Chania multitudinisentens	-	-	Y	-	Y	3.00336	101.659
SAMN10237529	Bacteria	Actinomycetota	Actinomycetes	Kitasatosporales	Streptomycetaceae	Streptomyces	Streptomyces dangxiongensis	-	-	Y	-	-	-	-
SAMN03795182	Bacteria	Pseudomonadota	Gammaproteobacteria	Chromatiales	Ectothiorhodospiraceae	Ectothiorhodospira	Ectothiorhodospira sp. BSL-9	-	Y	-	-	-	-	-
SAMN13641336	Bacteria	Cyanobacteriota	Cyanophyceae	Synechococcales	Synechococcaceae	Synechococcus	Synechococcus sp. MEDNS5	-	Y	-	-	-	-	-
SAMN13641347	Bacteria	Cyanobacteriota	Cyanophyceae	Synechococcales	Synechococcaceae	Synechococcus	Synechococcus sp. NOUM97013	-	Y	-	-	-	-	-
SAMN13641343	Bacteria	Cyanobacteriota	Cyanophyceae	Synechococcales	Synechococcaceae	Synechococcus	Synechococcus sp. PROS-7-1	-	Y	-	-	-	-	-
SAMN13641342	Bacteria	Cyanobacteriota	Cyanophyceae	Synechococcales	Synechococcaceae	Synechococcus	Synechococcus sp. ROS8604	-	Y	-	-	-	-	-
SAMN02641481	Bacteria	Campylobacterota	Epsilonproteobacteria	Campylobacterales	Arcobacteraceae	Aliarcobacter	Aliarcobacter cibarius	-	Y	-	-	-	-	-
SAMN02952968	Bacteria	Pseudomonadota	Gammaproteobacteria	Xanthomonadales	Xanthomonadaceae	Luteimonas	Luteimonas huabeiensis	-	Y	-	-	-	-	-
SAMN02721579	Bacteria	Pseudomonadota	Alphaproteobacteria	Rhodobacterales	Roseobacteraceae	Sulfitobacter	Sulfitobacter mediterraneus	-	Y	-	-	Y	-	-
SAMN05818643	Bacteria	Pseudomonadota	Alphaproteobacteria	Hyphomicrobiales	Amorphaceae	Acuticoccus	Acuticoccus yangtzensis	-	Y	Y	Y	Y	31	122
SAMN02597430	Bacteria	Bacteroidota	Flavobacteriia	Flavobacteriales	Flavobacteriaceae	Aquimarina	Aquimarina macrocephali	-	Y	Y	Y	-	-	-
SAMN02569995	Bacteria	Actinomycetota	Actinomycetes	Mycobacteriales	Nocardiaceae	Rhodococcus	Rhodococcus fascians	-	Y	Y	-	-	-	-
SAMN02569999	Bacteria	Actinomycetota	Actinomycetes	Mycobacteriales	Nocardiaceae	Rhodococcus	Rhodococcus fascians	-	Y	Y	-	-	-	-
SAMN02570004	Bacteria	Actinomycetota	Actinomycetes	Mycobacteriales	Nocardiaceae	Rhodococcus	Rhodococcus fascians	-	Y	-	-	-	-	-
SAMN02739294	Bacteria	Bacillota	Bacilli	Bacillales	Sporolactobacillaceae	Sporolactobacillus	Sporolactobacillus terrae	-	-	Y	-	-	-	-
SAMN02585235	Bacteria	Bacillota	Bacilli	Bacillales	Paenibacillaceae	Brevibacillus	Brevibacillus agri	-	-	Y	-	-	-	-
SAMN02592615	Bacteria	Pseudomonadota	Alphaproteobacteria	Hyphomicrobiales	Brucellaceae	Brucella	Brucella intermedia	-	-	Y	Y	Y	-	-
SAMN02952970	Bacteria	Pseudomonadota	Gammaproteobacteria	Xanthomonadales	Xanthomonadaceae	Lysobacter	Lysobacter capsici	-	-	Y	-	-	-	-
SAMD00173276	Bacteria	Pseudomonadota	Betaproteobacteria	Nitrosomonadales	Nitrosomonadaceae	Nitrosomonas	Nitrosomonas stercoris	-	-	Y	-	-	-	-
SAMN09212836	Bacteria	Pseudomonadota	Alphaproteobacteria	Caulobacterales	Caulobacteraceae	Phenylobacterium	Phenylobacterium kunshanense	-	-	Y	Y	-	-	-
SAMN03379849	Bacteria	Pseudomonadota	Gammaproteobacteria	Oceanospirillales	Saccharospirillaceae	Gynuella	Gynuella sunshinyii	-	Y	-	-	-	-	-
SAMD00113014	Bacteria	Pseudomonadota	Alphaproteobacteria	Caulobacterales	-	Phycosocius	Candidatus Phycosocius bacilliformis	-	Y	-	-	-	-	-
SAMN08348338	Bacteria	Bacteroidota	Flavobacteriia	Flavobacteriales	Flavobacteriaceae	Hanstruepera	Hanstruepera neustonica	-	Y	-	-	-	-	-
SAMN11382772	Bacteria	Pseudomonadota	Alphaproteobacteria	Rhodobacterales	Paracoccaceae	Gemmobacter	Gemmobacter aestuarii	-	Y	-	-	-	-	-
SAMN08102328	Bacteria	Pseudomonadota	Gammaproteobacteria	Alteromonadales	Idiomarinaceae	Idiomarina	Idiomarina tyrosinivorans	-	Y	-	-	-	-	-
SAMN02741068	Bacteria	Pseudomonadota	Gammaproteobacteria	Oceanospirillales	Halomonadaceae	Halomonas	Halomonas zincidurans	-	Y	Y	Y	Y	-13.6	-14.52
SAMN19065566	Bacteria	Cyanobacteriota	Cyanophyceae	Coleofasciculales	Coleofasciculaceae	Kastovskya	Kastovskya adunca	-	Y	Y	-	-	-	-
SAMN04275155	Bacteria	Actinomycetota	Actinomycetes	Micrococcales	Microbacteriaceae	Frondihabitans	Frondihabitans sp. 762G35	-	Y	-	-	-	-	-
SAMN12233448	Bacteria	Pseudomonadota	Alphaproteobacteria	Hyphomicrobiales	Devosiaceae	Youhaiella	Youhaiella tibetensis	-	-	Y	Y	Y	-	-
SAMN12129020	Bacteria	Actinomycetota	Actinomycetes	Pseudonocardiales	Pseudonocardiaceae	Amycolatopsis	Amycolatopsis sp. Poz14	-	-	Y	-	-	-	-
SAMN02744033	Bacteria	Pseudomonadota	Alphaproteobacteria	Rhodospirillales	Acetobacteraceae	Roseomonas	Roseomonas mucosa	-	-	Y	-	Y	-	-
SAMN02745509	Bacteria	Actinomycetota	Actinomycetes	Mycobacteriales	Mycobacteriaceae	Mycobacterium	Mycobacterium sp. UNC280MFTsu5.1	-	Y	-	-	-	-	-
SAMN02745427	Bacteria	Actinomycetota	Actinomycetes	Propionibacteriales	Nocardioidaceae	Nocardioides	Nocardioides sp. UNC345MFTsu5.1	-	-	Y	-	-	-	-
SAMN02745444	Bacteria	Deinococcota	Deinococci	Thermales	Thermaceae	Thermus	Thermus tengchongensis	-	Y	-	-	-	-	-
SAMN08102254	Bacteria	Pseudomonadota	Gammaproteobacteria	Alteromonadales	Idiomarinaceae	Pseudidiomarina	Pseudidiomarina halophila	-	-	Y	Y	-	-	-
SAMN02641507	Bacteria	Actinomycetota	Actinomycetes	Pseudonocardiales	Pseudonocardiaceae	Kutzneria	Kutzneria albida	-	-	Y	-	-	-	-
SAMN02869884	Bacteria	Pseudomonadota	Gammaproteobacteria	Pseudomonadales	Pseudomonadaceae	Pseudomonas	Pseudomonas putida	-	Y	-	-	-	-	-
SAMN14572398	Bacteria	Pseudomonadota	Gammaproteobacteria	Xanthomonadales	Xanthomonadaceae	Stenotrophomonas	Stenotrophomonas bentonitica	Y	Y	-	-	-	-	-
SAMN09245773	Bacteria	Actinomycetota	Actinomycetes	Micromonosporales	Micromonosporaceae	Micromonospora	Micromonospora globispora	-	Y	Y	Y	-	-	-
SAMN02952976	Bacteria	Bacillota	Bacilli	Lactobacillales	Enterococcaceae	Enterococcus	Enterococcus mundtii	-	-	Y	-	-	-	-
SAMN02585732	Bacteria	Pseudomonadota	Alphaproteobacteria	Hyphomicrobiales	Phyllobacteriaceae	Mesorhizobium	Mesorhizobium mediterraneum	-	-	Y	-	Y	-	-
SAMN02586129	Bacteria	Pseudomonadota	Betaproteobacteria	Burkholderiales	Comamonadaceae	Caenimonas	Caenimonas sp. SL110	-	Y	-	-	-	-	-
SAMN02586105	Bacteria	Bacteroidota	Flavobacteriia	Flavobacteriales	Flavobacteriaceae	Flavobacterium	Flavobacterium succinicans	-	Y	-	-	-	-	-
SAMN06461355	Bacteria	Bacillota	Clostridia	Eubacteriales	Clostridiaceae	Clostridium	Clostridium oryzae	-	-	Y	-	-	-	-
SAMN12025196	Bacteria	Pseudomonadota	Alphaproteobacteria	Rhodospirillales	Acetobacteraceae	Neoroseomonas	Neoroseomonas alkaliterrae	-	-	Y	-	Y	-	-
SAMN08365313	Bacteria	Pseudomonadota	Betaproteobacteria	Burkholderiales	Sphaerotilaceae	Caldimonas	Caldimonas caldifontis	-	Y	-	-	-	-	-
SAMN03272543	Bacteria	Bacteroidota	Flavobacteriia	Flavobacteriales	Flavobacteriaceae	Sediminicola	Sediminicola sp. YIK13	-	Y	-	-	-	-	-
SAMN03144720	Bacteria	Pseudomonadota	Gammaproteobacteria	Enterobacterales	Yersiniaceae	Yersinia	Yersinia aldovae	-	Y	-	-	Y	-	-
SAMN02643424	Bacteria	Thermotogota	Thermotogae	Kosmotogales	Kosmotogaceae	Kosmotoga	Kosmotoga arenicorallina	-	Y	-	-	-	-	-
SAMN03025770	Bacteria	Bacteroidota	Flavobacteriia	Flavobacteriales	Flavobacteriaceae	Flavobacterium	Flavobacterium aquatile	-	Y	-	-	-	-	-
SAMN02595509	Bacteria	Bacteroidota	Flavobacteriia	Flavobacteriales	Schleiferiaceae	Schleiferia	Schleiferia thermophila	-	Y	-	-	-	-	-
SAMN02641169	Bacteria	Pseudomonadota	Gammaproteobacteria	Cellvibrionales	Microbulbiferaceae	Microbulbifer	Microbulbifer sp. HZ11	-	Y	-	-	-	-	-
SAMN02729938	Bacteria	Bacillota	Bacilli	Lactobacillales	Enterococcaceae	Enterococcus	Enterococcus crotali	-	-	Y	-	-	-	-
SAMN03379851	Bacteria	Bacteroidota	Flavobacteriia	Flavobacteriales	Flavobacteriaceae	Siansivirga	Siansivirga zeaxanthinifaciens	-	Y	-	-	-	-	-
SAMN02597035	Bacteria	Bacteroidota	Sphingobacteriia	Sphingobacteriales	Sphingobacteriaceae	Pedobacter	Pedobacter borealis	-	-	Y	-	-	-	-
SAMN02596470	Bacteria	Actinomycetota	Actinomycetes	Micrococcales	Cellulomonadaceae	Cellulomonas	Cellulomonas sp. HZM	-	-	Y	-	-	-	-
SAMD00061027	Bacteria	Bacteroidota	Flavobacteriia	Flavobacteriales	Flavobacteriaceae	Nonlabens	Nonlabens marinus	-	Y	-	-	-	-	-
SAMN05826284	Bacteria	Cyanobacteriota	Cyanophyceae	Oscillatoriales	Oscillatoriaceae	Moorena	Moorena producens	-	Y	-	-	-	-	-
SAMN02671722	Bacteria	Pseudomonadota	Alphaproteobacteria	Rhodobacterales	Roseobacteraceae	Actibacterium	Actibacterium mucosum	-	Y	-	-	Y	-	-
SAMN09639877	Bacteria	Atribacterota	-	-	-	Candidatus Caldatribacterium	Candidatus Caldatribacterium californiense	-	-	Y	Y	-	-	-
SAMN02726339	Bacteria	Nitrospirota	Nitrospiria	Nitrospirales	Nitrospiraceae	Candidatus Magnetobacterium	Candidatus Magnetobacterium casense	-	Y	Y	Y	-	-	-
SAMD00019894	Archaea	Euryarchaeota	Halobacteria	Halobacteriales	Haloarculaceae	Halapricum	Halapricum salinum	-	Y	-	-	-	-	-
SAMN07284862	Bacteria	Balneolota	Balneolia	Balneolales	Cyclonatronaceae	Cyclonatronum	Cyclonatronum proteinivorum	-	Y	-	-	-	-	-
SAMN02617681	Bacteria	Bacillota	Bacilli	Bacillales	Bacillaceae	Metabacillus	Metabacillus indicus	-	Y	-	-	-	-	-
SAMN02614613	Bacteria	Pseudomonadota	Betaproteobacteria	Burkholderiales	Comamonadaceae	Hylemonella	Hylemonella gracilis	Y	Y	-	-	-	-	-
SAMN02597482	Bacteria	Pseudomonadota	Gammaproteobacteria	Aeromonadales	Aeromonadaceae	Aeromonas	Aeromonas jandaei	Y	Y	-	-	-	-	-
SAMN03891579	Bacteria	Pseudomonadota	Alphaproteobacteria	Rhodobacterales	Roseobacteraceae	Octadecabacter	Octadecabacter temperatus	-	Y	-	-	Y	54.188	7.898
SAMD00000325	Bacteria	Pseudomonadota	Betaproteobacteria	Burkholderiales	Comamonadaceae	Serpentinimonas	Serpentinimonas raichei	-	Y	-	-	-	-	-
SAMD00000326	Bacteria	Pseudomonadota	Betaproteobacteria	Burkholderiales	Comamonadaceae	Serpentinimonas	Serpentinimonas maccroryi	Y	Y	-	-	-	-	-
SAMN03081530	Archaea	Nitrososphaerota	Nitrososphaeria	Nitrososphaerales	Nitrososphaeraceae	Nitrososphaera	Candidatus Nitrososphaera evergladensis	-	-	Y	-	-	-	-
SAMD00006053	Bacteria	Bacillota	Bacilli	Bacillales	Bacillaceae	Bacillus	Bacillus sp. JCM 19047	-	-	Y	-	-	-	-
SAMN11519548	Bacteria	Actinomycetota	Actinomycetes	Micrococcales	Micrococcaceae	Kocuria	Kocuria coralli	-	Y	-	-	-	-	-
SAMN02742681	Bacteria	Pseudomonadota	Alphaproteobacteria	Rhodobacterales	Roseobacteraceae	Actibacterium	Actibacterium atlanticum	-	Y	Y	Y	Y	-	-
SAMN02954390	Bacteria	Pseudomonadota	Alphaproteobacteria	Rhodobacterales	Paracoccaceae	Pseudooceanicola	Pseudooceanicola atlanticus	-	Y	Y	Y	Y	-	-
SAMN02641184	Bacteria	Pseudomonadota	Alphaproteobacteria	Sphingomonadales	Sphingomonadaceae	Sphingobium	Sphingobium sp. Ant17	-	-	Y	-	-	-	-
SAMN13191876	Bacteria	Bacillota	Bacilli	Bacillales	Bacillaceae	Virgibacillus	Virgibacillus massiliensis	-	-	Y	Y	-	-	-
SAMN06626863	Bacteria	Actinomycetota	Actinomycetes	Kitasatosporales	Streptomycetaceae	Streptomyces	Streptomyces sp. B9173	-	Y	-	-	-	-	-
SAMEA7339760	Bacteria	Pseudomonadota	Gammaproteobacteria	Moraxellales	Moraxellaceae	Psychrobacter	Psychrobacter pacificensis	-	Y	Y	Y	-	-	-
SAMN10884412	Bacteria	Campylobacterota	Epsilonproteobacteria	Campylobacterales	Arcobacteraceae	Halarcobacter	Halarcobacter ebronensis	-	Y	-	-	-	-	-
SAMN14599991	Bacteria	Actinomycetota	Actinomycetes	Micrococcales	Micrococcaceae	Nesterenkonia	Nesterenkonia sedimenti	-	Y	Y	Y	-	-	-
SAMN02645465	Bacteria	Actinomycetota	Actinomycetes	Kitasatosporales	Streptomycetaceae	Streptomyces	Streptomyces sp. NRRL B-3428	-	-	Y	-	-	-	-
SAMN02645460	Bacteria	Actinomycetota	Actinomycetes	Glycomycetales	Glycomycetaceae	Glycomyces	Glycomyces sp. NRRL B-16210	-	-	Y	-	-	-	-
SAMN02645207	Bacteria	Actinomycetota	Actinomycetes	Pseudonocardiales	Pseudonocardiaceae	Saccharothrix	Saccharothrix sp. NRRL B-16314	-	-	Y	-	-	-	-
SAMN02645363	Bacteria	Actinomycetota	Actinomycetes	Kitasatosporales	Streptomycetaceae	Streptomyces	Streptomyces sp. NRRL B-24484	-	Y	-	-	-	-	-
SAMN02645501	Bacteria	Actinomycetota	Actinomycetes	Kitasatosporales	Streptomycetaceae	Streptomyces	Streptomyces sp. NRRL F-2890	-	-	Y	Y	-	-	-
SAMN02645491	Bacteria	Actinomycetota	Actinomycetes	Kitasatosporales	Streptomycetaceae	Streptomyces	Streptomyces sp. NRRL F-5008	-	-	Y	-	-	-	-
SAMN02645457	Bacteria	Actinomycetota	Actinomycetes	Kitasatosporales	Streptomycetaceae	Streptomyces	Streptomyces sp. NRRL F-5630	-	-	Y	-	-	-	-
SAMN02645464	Bacteria	Actinomycetota	Actinomycetes	Kitasatosporales	Streptomycetaceae	Streptomyces	Streptomyces sp. NRRL F-5650	-	Y	Y	Y	-	-	-
SAMN02645482	Bacteria	Actinomycetota	Actinomycetes	Kitasatosporales	Streptomycetaceae	Streptomyces	Streptomyces sp. NRRL F-6131	-	Y	Y	-	-	-	-
SAMN02645392	Bacteria	Actinomycetota	Actinomycetes	Kitasatosporales	Streptomycetaceae	Streptomyces	Streptomyces sp. NRRL S-118	-	-	Y	-	-	-	-
SAMN02645468	Bacteria	Actinomycetota	Actinomycetes	Kitasatosporales	Streptomycetaceae	Streptomyces	Streptomyces sp. NRRL S-1824	-	-	Y	-	-	-	-
SAMN02645446	Bacteria	Actinomycetota	Actinomycetes	Kitasatosporales	Streptomycetaceae	Streptomyces	Streptomyces sp. NRRL S-1868	-	Y	Y	Y	-	-	-
SAMN02645408	Bacteria	Actinomycetota	Actinomycetes	Kitasatosporales	Streptomycetaceae	Streptomyces	Streptomyces sp. NRRL S-31	-	-	Y	-	-	-	-
SAMN02645518	Bacteria	Actinomycetota	Actinomycetes	Kitasatosporales	Streptomycetaceae	Streptomyces	Streptomyces sp. NRRL S-337	-	-	Y	-	-	-	-
SAMN02645519	Bacteria	Actinomycetota	Actinomycetes	Kitasatosporales	Streptomycetaceae	Streptomyces	Streptomyces sp. NRRL S-340	-	-	Y	-	-	-	-
SAMN02645483	Bacteria	Actinomycetota	Actinomycetes	Kitasatosporales	Streptomycetaceae	Streptomyces	Streptomyces sp. NRRL S-350	-	-	Y	-	-	-	-
SAMN02645426	Bacteria	Actinomycetota	Actinomycetes	Kitasatosporales	Streptomycetaceae	Streptomyces	Streptomyces sp. NRRL S-455	-	-	Y	-	-	-	-
SAMN02645522	Bacteria	Actinomycetota	Actinomycetes	Kitasatosporales	Streptomycetaceae	Streptomyces	Streptomyces sp. NRRL S-475	-	-	Y	-	-	-	-
SAMN02645439	Bacteria	Actinomycetota	Actinomycetes	Kitasatosporales	Streptomycetaceae	Streptomyces	Streptomyces sp. NRRL S-813	-	-	Y	-	-	-	-
SAMN02645444	Bacteria	Actinomycetota	Actinomycetes	Kitasatosporales	Streptomycetaceae	Streptomyces	Streptomyces sp. NRRL S-87	-	-	Y	-	-	-	-
SAMN02645412	Bacteria	Actinomycetota	Actinomycetes	Kitasatosporales	Streptomycetaceae	Streptomyces	Streptomyces sp. NRRL WC-3742	-	-	Y	-	-	-	-
SAMN02645413	Bacteria	Actinomycetota	Actinomycetes	Kitasatosporales	Streptomycetaceae	Streptomyces	Streptomyces sp. NRRL WC-3795	-	-	Y	-	-	-	-
SAMN02645345	Bacteria	Actinomycetota	Actinomycetes	Streptosporangiales	Streptosporangiaceae	Microbispora	Microbispora rosea	-	-	Y	-	-	-	-
SAMD00166251	Bacteria	Pseudomonadota	Alphaproteobacteria	Rhodospirillales	Acetobacteraceae	Acetobacter	Acetobacter orientalis	-	-	Y	Y	-	-	-
SAMN13722026	Bacteria	Pseudomonadota	Alphaproteobacteria	Rhodobacterales	Paracoccaceae	Frigidibacter	Frigidibacter albus	-	Y	-	-	Y	-	-
SAMN08384468	Bacteria	Bacillota	Bacilli	Bacillales	Paenibacillaceae	Brevibacillus	Brevibacillus laterosporus	-	-	Y	-	-	-	-
SAMN02603921	Bacteria	Cyanobacteriota	Cyanophyceae	Synechococcales	Prochlorococcaceae	Prochlorococcus	Prochlorococcus marinus	-	Y	-	-	-	-	-
SAMN03328326	Bacteria	Actinomycetota	Actinomycetes	Kitasatosporales	Carbonactinosporaceae	Carbonactinospora	Carbonactinospora thermoautotrophica	-	-	Y	-	-	-	-
SAMN09074866	Bacteria	Pseudomonadota	Betaproteobacteria	Rhodocyclales	Azonexaceae	Azonexus	Azonexus fungiphilus	-	Y	Y	Y	-	-	-
SAMD00020950	Bacteria	Pseudomonadota	Betaproteobacteria	Burkholderiales	-	-	Burkholderiales bacterium GJ-E10	Y	Y	Y	Y	-	-	-
SAMN02665270	Bacteria	Bacteroidota	Flavobacteriia	Flavobacteriales	Flavobacteriaceae	Lacinutrix	Lacinutrix jangbogonensis	-	Y	Y	Y	-	-	-
SAMN02998080	Bacteria	Pseudomonadota	Alphaproteobacteria	Rhodobacterales	Paracoccaceae	Rhodovulum	Rhodovulum sp. NI22	Y	Y	-	-	Y	-	-
SAMN05437217	Bacteria	Bacillota	Bacilli	Bacillales	Paenibacillaceae	Paenibacillus	Paenibacillus ferrarius	-	-	Y	-	-	-	-
SAMN08535023	Archaea	Nitrososphaerota	Nitrososphaeria	Nitrosopumilales	Nitrosopumilaceae	Nitrosopumilus	Nitrosopumilus cobalaminigenes	-	Y	-	-	-	-	-
SAMN08535028	Archaea	Nitrososphaerota	Nitrososphaeria	Nitrosopumilales	Nitrosopumilaceae	Nitrosopumilus	Nitrosopumilus ureiphilus	-	Y	Y	Y	-	-	-
SAMN07353059	Bacteria	Actinomycetota	Actinomycetes	Pseudonocardiales	Pseudonocardiaceae	Actinoalloteichus	Actinoalloteichus hoggarensis	-	-	Y	-	-	-	-
SAMN14299347	Bacteria	Pseudomonadota	Gammaproteobacteria	Cellvibrionales	Cellvibrionaceae	Aestuariicella	Aestuariicella hydrocarbonica	-	Y	-	-	-	-	-
SAMEA5215814	Bacteria	Pseudomonadota	Gammaproteobacteria	Cellvibrionales	Spongiibacteraceae	Zhongshania	Zhongshania aliphaticivorans	-	Y	-	-	-	-	-
SAMEA5215815	Bacteria	Pseudomonadota	Gammaproteobacteria	Cellvibrionales	Spongiibacteraceae	Zhongshania	Zhongshania aliphaticivorans	-	Y	-	-	-	-	-
SAMN04361929	Bacteria	Pseudomonadota	Gammaproteobacteria	Cellvibrionales	Spongiibacteraceae	Zhongshania	Zhongshania aliphaticivorans	-	Y	-	-	-	-	-
SAMEA104098235	Bacteria	Pseudomonadota	Alphaproteobacteria	Rhodobacterales	Paracoccaceae	Boseongicola	Boseongicola aestuarii	-	-	Y	Y	-	-	-
SAMN03325920	Bacteria	Pseudomonadota	Alphaproteobacteria	Rhodobacterales	Paracoccaceae	Aestuariivita	Aestuariivita boseongensis	-	-	Y	Y	-	-	-
SAMN02671745	Bacteria	Pseudomonadota	Alphaproteobacteria	Rhodospirillales	Thalassospiraceae	Thalassospira	Thalassospira sp. MCCC 1A01428	-	Y	-	-	-	-	-
SAMN02676632	Bacteria	Pseudomonadota	Gammaproteobacteria	Pseudomonadales	Pseudomonadaceae	Pseudomonas	Pseudomonas sp. RIT357	Y	Y	Y	-	-	-	-
SAMD00245303	Bacteria	Actinomycetota	Actinomycetes	Streptosporangiales	Streptosporangiaceae	Microbispora	Microbispora rosea	-	-	Y	-	-	-	-
SAMN02671327	Bacteria	Cyanobacteriota	Cyanophyceae	Synechococcales	Prochlorococcaceae	Prochlorococcus	Prochlorococcus sp. scB241_528N17	-	Y	-	-	-	-	-
SAMN02671330	Bacteria	Cyanobacteriota	Cyanophyceae	Synechococcales	Prochlorococcaceae	Prochlorococcus	Prochlorococcus sp. scB241_528O2	-	Y	-	-	-	-	-
SAMN02671343	Bacteria	Cyanobacteriota	Cyanophyceae	Synechococcales	Prochlorococcaceae	Prochlorococcus	Prochlorococcus sp. scB243_495K23	-	Y	-	-	-	-	-
SAMN02671344	Bacteria	Cyanobacteriota	Cyanophyceae	Synechococcales	Prochlorococcaceae	Prochlorococcus	Prochlorococcus sp. scB243_495L20	-	Y	-	-	-	-	-
SAMN02671364	Bacteria	Cyanobacteriota	Cyanophyceae	Synechococcales	Prochlorococcaceae	Prochlorococcus	Prochlorococcus sp. scB243_498I20	-	Y	-	-	-	-	-
SAMN15196599	Bacteria	Cyanobacteriota	Cyanophyceae	Nostocales	Nostocaceae	Nostoc	Nostoc edaphicum	-	Y	-	-	-	-	-
SAMN04103130	Bacteria	Bacillota	Bacilli	Bacillales	Bacillaceae	Lentibacillus	Lentibacillus amyloliquefaciens	-	Y	Y	Y	-	-	-
SAMN09062494	Bacteria	Bacillota	Bacilli	Bacillales	Paenibacillaceae	Paenibacillus	Paenibacillus pabuli	-	-	Y	-	-	-	-
SAMN13053029	Bacteria	Bacillota	Bacilli	Bacillales	Paenibacillaceae	Paenibacillus	Paenibacillus guangzhouensis	-	-	Y	-	-	-	-
SAMN03165200	Bacteria	Bacillota	Clostridia	Lachnospirales	Defluviitaleaceae	Defluviitalea	Defluviitalea phaphyphila	-	Y	Y	Y	-	-	-
SAMN03938504	Bacteria	Bacillota	Bacilli	Bacillales	Bacillaceae	Virgibacillus	Virgibacillus pantothenticus	-	-	Y	-	-	-	-
SAMN12792692	Bacteria	Bacteroidota	Flavobacteriia	Flavobacteriales	Flavobacteriaceae	Flavicella	Flavicella marina	-	Y	-	-	-	-	-
SAMN16955019	Bacteria	Bacillota	Bacilli	Bacillales	Bacillaceae	Heyndrickxia	Heyndrickxia vini	-	-	Y	Y	-	-	-
SAMN11370924	Bacteria	Bacteroidota	Sphingobacteriia	Sphingobacteriales	Sphingobacteriaceae	Pedobacter	Pedobacter xixiisoli	-	-	Y	-	-	-	-
SAMN05003866	Bacteria	Bacteroidota	Bacteroidia	Marinilabiliales	Marinilabiliaceae	Labilibacter	Labilibacter marinus	-	Y	Y	Y	-	-	-
SAMN05284050	Bacteria	Actinomycetota	Actinomycetes	Pseudonocardiales	Pseudonocardiaceae	Prauserella	Prauserella flavalba	-	-	Y	-	-	-	-
SAMN02697210	Bacteria	Chlamydiota	Chlamydiia	Parachlamydiales	Parachlamydiaceae	Neochlamydia	Neochlamydia sp. EPS4	-	-	Y	Y	-	-	-
SAMN07184001	Bacteria	Bacillota	Clostridia	Peptostreptococcales	Thermotaleaceae	Anaeromicrobium	Anaeromicrobium sediminis	-	Y	Y	Y	-	-	-
SAMN09428662	Bacteria	Pseudomonadota	Gammaproteobacteria	Moraxellales	Moraxellaceae	Psychrobacter	Psychrobacter proteolyticus	Y	Y	Y	Y	-	-	-
SAMN08634502	Bacteria	Pseudomonadota	Gammaproteobacteria	Alteromonadales	Alteromonadaceae	Alteromonas	Alteromonas gracilis	Y	Y	Y	Y	-	-	-
SAMN02708520	Bacteria	Actinomycetota	Actinomycetes	Micrococcales	Microbacteriaceae	Microbacterium	Microbacterium sp. CH12i	-	Y	-	-	-	-	-
SAMN04364335	Bacteria	Pseudomonadota	Alphaproteobacteria	Hyphomicrobiales	Phyllobacteriaceae	Hoeflea	Hoeflea olei	-	Y	-	-	Y	-	-
SAMN02708690	Bacteria	Spirochaetota	Spirochaetia	Spirochaetales	Spirochaetaceae	Spirochaeta	Spirochaeta lutea	-	-	Y	-	-	-	-
SAMN05194549	Bacteria	Pseudomonadota	Alphaproteobacteria	Rhodobacterales	Paracoccaceae	Planktotalea	Planktotalea arctica	-	Y	-	-	Y	78.9714	11.7774
SAMN09228919	Bacteria	Pseudomonadota	Gammaproteobacteria	Thiotrichales	Thiotrichaceae	Leucothrix	Leucothrix arctica	-	Y	-	-	Y	78.6	16
SAMN13738063	Bacteria	Pseudomonadota	Gammaproteobacteria	Vibrionales	Vibrionaceae	Vibrio	Vibrio astriarenae	-	Y	-	-	-	-	-
SAMN08775545	Bacteria	Pseudomonadota	Gammaproteobacteria	Pseudomonadales	Marinobacteraceae	Tamilnaduibacter	Tamilnaduibacter salinus	-	-	Y	-	-	-	-
SAMN02929382	Bacteria	Bacteroidota	Flavobacteriia	Flavobacteriales	Flavobacteriaceae	Psychroserpens	Psychroserpens jangbogonensis	-	Y	Y	Y	-	-	-
SAMN16133766	Bacteria	Bacillota	Bacilli	Bacillales	Bacillales Family X. Incertae Sedis	Hydrogenibacillus	Hydrogenibacillus schlegelii	-	Y	Y	Y	-	-	-
SAMN10817704	Bacteria	Pseudomonadota	Alphaproteobacteria	Rhodospirillales	Acetobacteraceae	Crenalkalicoccus	Crenalkalicoccus roseus	-	Y	-	-	Y	-	-
SAMN08575138	Bacteria	Pseudomonadota	Gammaproteobacteria	Oceanospirillales	Halomonadaceae	Halomonas	Halomonas sp.	-	Y	Y	Y	-	-	-
SAMN09638515	Bacteria	Pseudomonadota	Gammaproteobacteria	Oceanospirillales	Halomonadaceae	Halomonas	Halomonas sp.	-	-	Y	Y	Y	73.7632	8.464
SAMN10237348	Bacteria	Pseudomonadota	Gammaproteobacteria	Oceanospirillales	Halomonadaceae	Halomonas	Halomonas sp.	-	Y	-	-	-	-	-
SAMN12206539	Bacteria	Pseudomonadota	Gammaproteobacteria	Oceanospirillales	Halomonadaceae	Halomonas	Halomonas sp.	-	Y	-	-	-	-	-
SAMN15871833	Bacteria	Pseudomonadota	Gammaproteobacteria	Oceanospirillales	Halomonadaceae	Halomonas	Halomonas sp.	-	-	Y	Y	-	-	-
SAMN18119625	Bacteria	Pseudomonadota	Gammaproteobacteria	Oceanospirillales	Halomonadaceae	Halomonas	Halomonas sp.	-	Y	-	-	-	-	-
SAMN16237246	Bacteria	Pseudomonadota	Alphaproteobacteria	Maricaulales	Maricaulaceae	Maricaulis	Maricaulis sp.	-	Y	-	-	-	-	-
SAMN16237251	Bacteria	Pseudomonadota	Alphaproteobacteria	Maricaulales	Maricaulaceae	Maricaulis	Maricaulis sp.	-	Y	-	-	-	-	-
SAMN16237280	Bacteria	Pseudomonadota	Alphaproteobacteria	Maricaulales	Maricaulaceae	Maricaulis	Maricaulis sp.	-	Y	-	-	-	-	-
SAMN16454463	Bacteria	Pseudomonadota	Alphaproteobacteria	Maricaulales	Maricaulaceae	Maricaulis	Maricaulis sp.	-	Y	-	-	-	-	-
SAMN10607178	Bacteria	Pseudomonadota	Alphaproteobacteria	Rhodobacterales	Roseobacteraceae	Roseovarius	Roseovarius sp.	-	Y	Y	Y	Y	52.11	79.17
SAMN18558035	Bacteria	Pseudomonadota	Alphaproteobacteria	Rhodobacterales	Roseobacteraceae	Roseovarius	Roseovarius sp.	-	-	Y	Y	Y	59.09	-62.24
SAMN10591615	Bacteria	Bacteroidota	Flavobacteriia	Flavobacteriales	Flavobacteriaceae	Salegentibacter	Salegentibacter sp. R32	-	Y	Y	Y	-	-	-
SAMN07196563	Bacteria	Actinomycetota	Actinomycetes	Mycobacteriales	Mycobacteriaceae	Mycobacterium	Mycobacterium persicum	-	Y	-	-	-	-	-
SAMN02726040	Bacteria	Pseudomonadota	Gammaproteobacteria	Pseudomonadales	Pseudomonadaceae	Stutzerimonas	Stutzerimonas degradans	-	-	Y	-	Y	51.974	-113.805
SAMN17175055	Bacteria	Actinomycetota	Actinomycetes	Kitasatosporales	Streptomycetaceae	Streptomyces	Streptomyces sp. MBT33	-	-	Y	-	-	-	-
SAMN03449751	Bacteria	Pseudomonadota	Alphaproteobacteria	Rhodospirillales	Kiloniellaceae	Kiloniella	Kiloniella spongiae	-	Y	-	-	Y	-	-
SAMD00000398	Bacteria	Pseudomonadota	Alphaproteobacteria	-	-	-	alpha proteobacterium Q-1	-	Y	-	-	-	-	-
SAMN02797833	Bacteria	Bacteroidota	Flavobacteriia	Flavobacteriales	Flavobacteriaceae	Flavobacterium	Flavobacterium seoulense	Y	Y	-	-	-	-	-
SAMN03287577	Bacteria	Bacteroidota	Chitinophagia	Chitinophagales	Chitinophagaceae	Flavisolibacter	Flavisolibacter tropicus	-	-	Y	-	-	-	-
SAMN11651190	Bacteria	Bacteroidota	Cytophagia	Cytophagales	Spirosomataceae	Dyadobacter	Dyadobacter sediminis	-	-	Y	Y	-	-	-
SAMN10343200	Bacteria	Bacteroidota	Flavobacteriia	Flavobacteriales	Weeksellaceae	Chryseobacterium	Chryseobacterium shandongense	-	-	Y	-	-	-	-
SAMN07193047	Bacteria	Pseudomonadota	Gammaproteobacteria	Pseudomonadales	Marinobacteraceae	Marinobacter	Marinobacter aromaticivorans	-	-	Y	Y	-	-	-
SAMN09639179	Bacteria	Thermotogota	Thermotogae	Mesoaciditogales	Mesoaciditogaceae	Mesoaciditoga	Mesoaciditoga lauensis	-	Y	-	-	-	-	-
SAMN02738432	Archaea	Euryarchaeota	Methanomicrobia	Methanomicrobiales	Methanomicrobiaceae	Methanoculleus	Methanoculleus sp. MH98A	-	-	Y	Y	-	-	-
SAMN13831374	Bacteria	Actinomycetota	Actinomycetes	Micrococcales	Brevibacteriaceae	Brevibacterium	Brevibacterium pigmentatum	-	-	Y	Y	-	-	-
SAMN02767986	Bacteria	Cyanobacteriota	Cyanophyceae	Synechococcales	Prochlorococcaceae	Cyanobium	Cyanobium sp. CACIAM 14	-	Y	-	-	-	-	-
SAMN03271689	Bacteria	Actinomycetota	Actinomycetes	Micrococcales	Micrococcaceae	Arthrobacter	Arthrobacter sp. L77	-	Y	-	-	-	-	-
SAMN02743500	Bacteria	Pseudomonadota	Alphaproteobacteria	Hyphomicrobiales	Rhizobiaceae	Pseudorhizobium	Pseudorhizobium marinum	Y	Y	-	-	Y	-	-
SAMEA6954848	Bacteria	Actinomycetota	Thermoleophilia	-	-	-	uncultured Thermoleophilia bacterium	-	Y	-	-	-	-	-
SAMEA6955353	Bacteria	Actinomycetota	Thermoleophilia	-	-	-	uncultured Thermoleophilia bacterium	-	Y	-	-	-	-	-
SAMN02754401	Bacteria	Bacillota	Bacilli	Bacillales	Listeriaceae	Listeria	Listeria newyorkensis	-	Y	-	-	-	-	-
SAMN02746164	Bacteria	Pseudomonadota	Gammaproteobacteria	Legionellales	Legionellaceae	Legionella	Legionella norrlandica	-	Y	-	-	-	-	-
SAMN09453177	Bacteria	Pseudomonadota	Alphaproteobacteria	Rhodobacterales	Paracoccaceae	Paracoccus	Paracoccus mutanolyticus	-	-	Y	-	-	-	-
SAMN14908396	Bacteria	Actinomycetota	Actinomycetes	Micrococcales	Microbacteriaceae	Leifsonia	Leifsonia shinshuensis	-	-	Y	-	-	-	-
SAMN10397595	Bacteria	Pseudomonadota	Gammaproteobacteria	Alteromonadales	Shewanellaceae	Shewanella	Shewanella livingstonensis	-	Y	-	-	-	-	-
SAMEA104614314	Bacteria	Pseudomonadota	Alphaproteobacteria	Rhodobacterales	Roseobacteraceae	Palleronia	Palleronia abyssalis	-	Y	-	-	Y	-	-
SAMN02769551	Bacteria	Cyanobacteriota	Cyanophyceae	Synechococcales	Prochlorococcaceae	Prochlorococcus	Prochlorococcus sp. MIT 0604	-	Y	-	-	-	-	-
SAMN02769563	Bacteria	Cyanobacteriota	Cyanophyceae	Synechococcales	Prochlorococcaceae	Prochlorococcus	Prochlorococcus sp. MIT 0801	-	Y	-	-	-	-	-
SAMN03025286	Bacteria	Bacteroidota	Bacteroidia	Bacteroidales	Rikenellaceae	Alistipes	Alistipes inops	-	Y	-	-	-	-	-
SAMN04214881	Bacteria	Pseudomonadota	Gammaproteobacteria	Pseudomonadales	Pseudomonadaceae	Thiopseudomonas	Thiopseudomonas denitrificans	-	-	Y	Y	-	-	-
SAMD00189194	Bacteria	Actinomycetota	Actinomycetes	Streptosporangiales	Streptosporangiaceae	Acrocarpospora	Acrocarpospora macrocephala	-	-	Y	-	-	-	-
SAMN05447592	Bacteria	Bacillota	Clostridia	Eubacteriales	Clostridiaceae	Clostridium	Clostridium pasteurianum	-	-	Y	-	-	-	-
SAMN02799631	Bacteria	Pseudomonadota	Alphaproteobacteria	Hyphomicrobiales	Methylobacteriaceae	Methylobacterium	Methylobacterium sp. 174MFSha1.1	-	-	Y	-	Y	-	-
SAMN07809631	Bacteria	Pseudomonadota	Gammaproteobacteria	Xanthomonadales	Xanthomonadaceae	Pseudoxanthomonas	Pseudoxanthomonas sangjuensis	-	-	Y	-	-	-	-
SAMN03291000	Bacteria	Bacteroidota	Sphingobacteriia	Sphingobacteriales	Sphingobacteriaceae	Pedobacter	Pedobacter lusitanus	Y	Y	Y	Y	-	-	-
SAMD00017418	Bacteria	Pseudomonadota	Gammaproteobacteria	Pseudomonadales	Pseudomonadaceae	Pseudomonas	Pseudomonas sp. MT-1	-	Y	Y	Y	-	-	-
SAMN03840109	Bacteria	Bacillota	Tissierellia	Tissierellales	Gottschalkiaceae	Gottschalkia	Gottschalkia purinilytica	-	-	Y	-	-	-	-
SAMN10230918	Bacteria	Bacteroidota	Flavobacteriia	Flavobacteriales	Flavobacteriaceae	Mesonia	Mesonia aquimarina	-	Y	-	-	-	-	-
SAMN12044341	Bacteria	Pseudomonadota	Alphaproteobacteria	Emcibacterales	Emcibacteraceae	Emcibacter	Emcibacter nanhaiensis	Y	Y	-	-	-	-	-
SAMN02837163	Bacteria	Bacteroidota	Cytophagia	Cytophagales	Hymenobacteraceae	Hymenobacter	Hymenobacter sp. IS2118	-	Y	-	-	-	-	-
SAMN02838508	Archaea	Euryarchaeota	Thermococci	Thermococcales	Thermococcaceae	Thermococcus	Thermococcus eurythermalis	-	Y	-	-	-	-	-
SAMN07782285	Bacteria	Pseudomonadota	Betaproteobacteria	Neisseriales	Chitinibacteraceae	Iodobacter	Iodobacter sp. BJB302	Y	Y	-	-	-	-	-
SAMN05187184	Bacteria	Chloroflexota	Chloroflexia	Chloroflexales	Oscillochloridaceae	Candidatus Chloroploca	Candidatus Chloroploca asiatica	-	Y	-	-	-	-	-
SAMEA6955403	Bacteria	Lentisphaerota	Lentisphaeria	-	-	-	uncultured Lentisphaeria bacterium	-	Y	-	-	-	-	-
SAMEA6956220	Bacteria	Lentisphaerota	Lentisphaeria	-	-	-	uncultured Lentisphaeria bacterium	-	Y	-	-	-	-	-
SAMEA6956826	Bacteria	Lentisphaerota	Lentisphaeria	-	-	-	uncultured Lentisphaeria bacterium	-	Y	-	-	-	-	-
SAMN10863486	Bacteria	Bacillota	Clostridia	Eubacteriales	Clostridiaceae	Clostridium	Clostridium sp.	-	Y	Y	Y	-	-	-
SAMN16871436	Bacteria	Bacillota	Clostridia	Eubacteriales	Clostridiaceae	Clostridium	Clostridium sp.	-	-	Y	Y	-	-	-
SAMN18877728	Bacteria	Bacillota	Clostridia	Eubacteriales	Clostridiaceae	Clostridium	Clostridium sp.	-	Y	-	-	-	-	-
SAMN02870886	Bacteria	Bacillota	Bacilli	Bacillales	Planococcaceae	Jeotgalibacillus	Jeotgalibacillus malaysiensis	-	Y	-	-	-	-	-
SAMN13932596	Bacteria	Pseudomonadota	Alphaproteobacteria	Rhodospirillales	Acetobacteraceae	Plastoroseomonas	Plastoroseomonas arctica	-	-	Y	-	Y	-	-
SAMN02854536	Bacteria	Thermodesulfobacteriota	Desulfobacteria	Desulfobacterales	Candidatus Magnetomoraceae	Magnetomorum	Candidatus Magnetomorum sp. HK-1	-	Y	Y	Y	-	-	-
SAMN10866402	Bacteria	Pseudomonadota	Gammaproteobacteria	Pseudomonadales	Pseudomonadaceae	Permianibacter	Permianibacter aggregans	-	Y	-	-	-	-	-
SAMEA104628687	Bacteria	Pseudomonadota	Alphaproteobacteria	Rhodobacterales	Paracoccaceae	Ascidiaceihabitans	Ascidiaceihabitans donghaensis	-	Y	-	-	Y	-	-
SAMEA3138340	Bacteria	Bacillota	Clostridia	Peptostreptococcales	Filifactoraceae	Acetoanaerobium	Acetoanaerobium sticklandii	-	-	Y	-	-	-	-
SAMN03840795	Bacteria	Pseudomonadota	Gammaproteobacteria	Cellvibrionales	Cellvibrionaceae	Marinagarivorans	Marinagarivorans algicola	-	Y	-	-	-	-	-
SAMN10477343	Bacteria	Pseudomonadota	Gammaproteobacteria	Enterobacterales	Yersiniaceae	Rouxiella	Rouxiella chamberiensis	-	-	Y	-	Y	-	-
SAMN04318426	Archaea	Euryarchaeota	Halobacteria	Haloferacales	Haloferacaceae	Haloprofundus	Haloprofundus marisrubri	-	Y	-	-	-	-	-
SAMN02873981	Bacteria	Actinomycetota	Actinomycetes	Pseudonocardiales	Pseudonocardiaceae	Prauserella	Prauserella sp. Am3	-	-	Y	-	-	-	-
SAMN02872841	Bacteria	Pseudomonadota	Alphaproteobacteria	Sphingomonadales	Sphingomonadaceae	Sphingopyxis	Sphingopyxis fribergensis	-	-	Y	-	-	-	-
SAMN02887322	Bacteria	Pseudomonadota	Gammaproteobacteria	Alteromonadales	Shewanellaceae	Shewanella	Shewanella mangrovi	-	-	Y	Y	-	-	-
SAMN06849078	Bacteria	Bacillota	Bacilli	Bacillales	Bacillaceae	Gottfriedia	Gottfriedia solisilvae	-	-	Y	-	-	-	-
SAMN02910054	Bacteria	Pseudomonadota	Gammaproteobacteria	Alteromonadales	Idiomarinaceae	Pseudidiomarina	Pseudidiomarina atlantica	-	-	Y	Y	-	-	-
SAMD00018491	Bacteria	Pseudomonadota	Alphaproteobacteria	Sphingomonadales	Sphingomonadaceae	Sphingomonas	Sphingomonas sp. HMP6	-	Y	-	-	-	-	-
SAMD00018494	Bacteria	Pseudomonadota	Alphaproteobacteria	Sphingomonadales	Sphingomonadaceae	Sphingomonas	Sphingomonas sp. HMP9	-	Y	-	-	-	-	-
SAMN11960009	Bacteria	Actinomycetota	Actinomycetes	Propionibacteriales	Nocardioidaceae	Nocardioides	Nocardioides albidus	-	-	Y	-	-	-	-
SAMEA8420083	Bacteria	Pseudomonadota	Betaproteobacteria	Burkholderiales	Burkholderiaceae	Cupriavidus	Cupriavidus campinensis	-	-	Y	-	Y	-	-
SAMEA102344668	Bacteria	Pseudomonadota	Alphaproteobacteria	Rhodobacterales	Paracoccaceae	Aquimixticola	Aquimixticola soesokkakensis	-	Y	-	-	-	-	-
SAMEA8541110	Bacteria	Pseudomonadota	Betaproteobacteria	Rhodocyclales	Rhodocyclaceae	-	uncultured Rhodocyclaceae bacterium	-	Y	Y	Y	-	-	-
SAMEA8541113	Bacteria	Pseudomonadota	Betaproteobacteria	Rhodocyclales	Rhodocyclaceae	-	uncultured Rhodocyclaceae bacterium	-	Y	Y	Y	-	-	-
SAMN02905731	Bacteria	Pseudomonadota	Alphaproteobacteria	Rhodobacterales	Paracoccaceae	Paracoccus	Paracoccus sp. SM22M-07	-	-	Y	Y	-	-	-
SAMN02905655	Bacteria	Chloroflexota	Chloroflexia	Chloroflexales	Chloroflexaceae	Chloroflexus	Chloroflexus sp. MS-G	-	Y	-	-	-	-	-
SAMN12025139	Bacteria	Actinomycetota	Actinomycetes	Micrococcales	Microbacteriaceae	Frigoribacterium	Frigoribacterium endophyticum	-	-	Y	-	-	-	-
SAMN02918181	Bacteria	Actinomycetota	Actinomycetes	Geodermatophilales	Geodermatophilaceae	Modestobacter	Modestobacter caceresii	-	-	Y	-	-	-	-
SAMN04631813	Bacteria	Bacillota	Bacilli	Bacillales	Bacillaceae	Metabacillus	Metabacillus litoralis	-	-	Y	-	-	-	-
SAMN11104988	Bacteria	Pseudomonadota	Alphaproteobacteria	Sphingomonadales	Sphingomonadaceae	Sphingomonas	Sphingomonas sp. AAP5	-	Y	-	-	-	-	-
SAMN02925443	Bacteria	Pseudomonadota	Alphaproteobacteria	-	-	-	alpha proteobacterium AAP38	-	Y	-	-	-	-	-
SAMN02927138	Bacteria	Pseudomonadota	Betaproteobacteria	-	-	-	beta proteobacterium AAP51	-	Y	-	-	-	-	-
SAMN02927144	Bacteria	Pseudomonadota	Alphaproteobacteria	Sphingomonadales	Sphingomonadaceae	Novosphingobium	Novosphingobium sp. AAP93	Y	Y	-	-	-	-	-
SAMN02927146	Bacteria	Pseudomonadota	Betaproteobacteria	-	-	-	beta proteobacterium AAP99	-	Y	-	-	-	-	-
SAMN02927153	Bacteria	Pseudomonadota	Betaproteobacteria	-	-	-	beta proteobacterium AAP121	-	Y	-	-	-	-	-
SAMN02927155	Bacteria	Pseudomonadota	Alphaproteobacteria	-	-	-	alpha proteobacterium AAP81b	-	Y	-	-	-	-	-
SAMN02927160	Bacteria	Pseudomonadota	Gammaproteobacteria	Pseudomonadales	Pseudomonadaceae	Pseudomonas	Pseudomonas sp. ML96	-	Y	-	-	-	-	-
SAMN08685246	Bacteria	Pseudomonadota	Betaproteobacteria	Burkholderiales	Oxalobacteraceae	Massilia	Massilia glaciei	-	Y	-	-	-	-	-
SAMEA104098236	Bacteria	Pseudomonadota	Alphaproteobacteria	Rhodobacterales	Roseobacteraceae	Actibacterium	Actibacterium lipolyticum	-	Y	-	-	Y	-	-
SAMN02929976	Bacteria	Bacteroidota	Saprospiria	Saprospirales	Haliscomenobacteraceae	Phaeodactylibacter	Phaeodactylibacter xiamenensis	Y	Y	-	-	-	-	-
SAMN02929139	Bacteria	Pseudomonadota	Gammaproteobacteria	Xanthomonadales	Rhodanobacteraceae	Rhodanobacter	Rhodanobacter sp. FW104-R8	-	Y	-	-	-	-	-
SAMEA6595182	Bacteria	Actinomycetota	Actinomycetes	-	-	-	uncultured Actinomycetes bacterium	-	Y	-	-	-	-	-
SAMEA6943581	Bacteria	Actinomycetota	Actinomycetes	-	-	-	uncultured Actinomycetes bacterium	-	Y	-	-	-	-	-
SAMEA6943605	Bacteria	Actinomycetota	Actinomycetes	-	-	-	uncultured Actinomycetes bacterium	-	Y	-	-	-	-	-
SAMEA6944719	Bacteria	Actinomycetota	Actinomycetes	-	-	-	uncultured Actinomycetes bacterium	-	Y	-	-	-	-	-
SAMEA6945043	Bacteria	Actinomycetota	Actinomycetes	-	-	-	uncultured Actinomycetes bacterium	-	Y	-	-	-	-	-
SAMEA6946055	Bacteria	Actinomycetota	Actinomycetes	-	-	-	uncultured Actinomycetes bacterium	-	Y	-	-	-	-	-
SAMEA6946313	Bacteria	Actinomycetota	Actinomycetes	-	-	-	uncultured Actinomycetes bacterium	-	Y	-	-	-	-	-
SAMEA6946436	Bacteria	Actinomycetota	Actinomycetes	-	-	-	uncultured Actinomycetes bacterium	-	Y	-	-	-	-	-
SAMEA6946878	Bacteria	Actinomycetota	Actinomycetes	-	-	-	uncultured Actinomycetes bacterium	-	Y	-	-	-	-	-
SAMEA6947005	Bacteria	Actinomycetota	Actinomycetes	-	-	-	uncultured Actinomycetes bacterium	-	Y	-	-	-	-	-
SAMEA6947251	Bacteria	Actinomycetota	Actinomycetes	-	-	-	uncultured Actinomycetes bacterium	-	Y	-	-	-	-	-
SAMEA6947311	Bacteria	Actinomycetota	Actinomycetes	-	-	-	uncultured Actinomycetes bacterium	-	Y	-	-	-	-	-
SAMEA6947983	Bacteria	Actinomycetota	Actinomycetes	-	-	-	uncultured Actinomycetes bacterium	-	Y	-	-	-	-	-
SAMEA6949070	Bacteria	Actinomycetota	Actinomycetes	-	-	-	uncultured Actinomycetes bacterium	-	Y	-	-	-	-	-
SAMEA6949129	Bacteria	Actinomycetota	Actinomycetes	-	-	-	uncultured Actinomycetes bacterium	-	Y	-	-	-	-	-
SAMEA6949785	Bacteria	Actinomycetota	Actinomycetes	-	-	-	uncultured Actinomycetes bacterium	-	Y	-	-	-	-	-
SAMEA6949965	Bacteria	Actinomycetota	Actinomycetes	-	-	-	uncultured Actinomycetes bacterium	-	Y	-	-	-	-	-
SAMEA6949984	Bacteria	Actinomycetota	Actinomycetes	-	-	-	uncultured Actinomycetes bacterium	-	Y	-	-	-	-	-
SAMEA6950188	Bacteria	Actinomycetota	Actinomycetes	-	-	-	uncultured Actinomycetes bacterium	-	Y	-	-	-	-	-
SAMEA6950244	Bacteria	Actinomycetota	Actinomycetes	-	-	-	uncultured Actinomycetes bacterium	-	Y	-	-	-	-	-
SAMEA6950412	Bacteria	Actinomycetota	Actinomycetes	-	-	-	uncultured Actinomycetes bacterium	-	Y	-	-	-	-	-
SAMEA6951019	Bacteria	Actinomycetota	Actinomycetes	-	-	-	uncultured Actinomycetes bacterium	-	Y	-	-	-	-	-
SAMEA6951568	Bacteria	Actinomycetota	Actinomycetes	-	-	-	uncultured Actinomycetes bacterium	-	Y	-	-	-	-	-
SAMEA6951611	Bacteria	Actinomycetota	Actinomycetes	-	-	-	uncultured Actinomycetes bacterium	-	Y	-	-	-	-	-
SAMEA6951811	Bacteria	Actinomycetota	Actinomycetes	-	-	-	uncultured Actinomycetes bacterium	-	Y	-	-	-	-	-
SAMEA6951925	Bacteria	Actinomycetota	Actinomycetes	-	-	-	uncultured Actinomycetes bacterium	-	Y	-	-	-	-	-
SAMEA6952220	Bacteria	Actinomycetota	Actinomycetes	-	-	-	uncultured Actinomycetes bacterium	-	Y	-	-	-	-	-
SAMEA6952252	Bacteria	Actinomycetota	Actinomycetes	-	-	-	uncultured Actinomycetes bacterium	-	Y	-	-	-	-	-
SAMEA6952448	Bacteria	Actinomycetota	Actinomycetes	-	-	-	uncultured Actinomycetes bacterium	-	Y	-	-	-	-	-
SAMEA6952464	Bacteria	Actinomycetota	Actinomycetes	-	-	-	uncultured Actinomycetes bacterium	-	Y	-	-	-	-	-
SAMEA6953615	Bacteria	Actinomycetota	Actinomycetes	-	-	-	uncultured Actinomycetes bacterium	-	Y	-	-	-	-	-
SAMEA6953738	Bacteria	Actinomycetota	Actinomycetes	-	-	-	uncultured Actinomycetes bacterium	-	Y	Y	-	-	-	-
SAMEA6953851	Bacteria	Actinomycetota	Actinomycetes	-	-	-	uncultured Actinomycetes bacterium	-	Y	-	-	-	-	-
SAMEA6953973	Bacteria	Actinomycetota	Actinomycetes	-	-	-	uncultured Actinomycetes bacterium	-	Y	-	-	-	-	-
SAMEA6954022	Bacteria	Actinomycetota	Actinomycetes	-	-	-	uncultured Actinomycetes bacterium	-	Y	-	-	-	-	-
SAMEA6954355	Bacteria	Actinomycetota	Actinomycetes	-	-	-	uncultured Actinomycetes bacterium	-	Y	-	-	-	-	-
SAMEA6955366	Bacteria	Actinomycetota	Actinomycetes	-	-	-	uncultured Actinomycetes bacterium	-	Y	-	-	-	-	-
SAMEA6955470	Bacteria	Actinomycetota	Actinomycetes	-	-	-	uncultured Actinomycetes bacterium	-	Y	-	-	-	-	-
SAMEA6955528	Bacteria	Actinomycetota	Actinomycetes	-	-	-	uncultured Actinomycetes bacterium	-	Y	-	-	-	-	-
SAMEA6955556	Bacteria	Actinomycetota	Actinomycetes	-	-	-	uncultured Actinomycetes bacterium	-	Y	-	-	-	-	-
SAMEA6955635	Bacteria	Actinomycetota	Actinomycetes	-	-	-	uncultured Actinomycetes bacterium	-	Y	-	-	-	-	-
SAMEA6955664	Bacteria	Actinomycetota	Actinomycetes	-	-	-	uncultured Actinomycetes bacterium	-	Y	-	-	-	-	-
SAMEA6955942	Bacteria	Actinomycetota	Actinomycetes	-	-	-	uncultured Actinomycetes bacterium	-	Y	-	-	-	-	-
SAMEA6956052	Bacteria	Actinomycetota	Actinomycetes	-	-	-	uncultured Actinomycetes bacterium	-	Y	-	-	-	-	-
SAMEA6956124	Bacteria	Actinomycetota	Actinomycetes	-	-	-	uncultured Actinomycetes bacterium	-	Y	-	-	-	-	-
SAMEA6956130	Bacteria	Actinomycetota	Actinomycetes	-	-	-	uncultured Actinomycetes bacterium	-	Y	-	-	-	-	-
SAMEA6956176	Bacteria	Actinomycetota	Actinomycetes	-	-	-	uncultured Actinomycetes bacterium	-	Y	-	-	-	-	-
SAMEA6956193	Bacteria	Actinomycetota	Actinomycetes	-	-	-	uncultured Actinomycetes bacterium	-	Y	-	-	-	-	-
SAMEA6956195	Bacteria	Actinomycetota	Actinomycetes	-	-	-	uncultured Actinomycetes bacterium	-	Y	-	-	-	-	-
SAMEA6956203	Bacteria	Actinomycetota	Actinomycetes	-	-	-	uncultured Actinomycetes bacterium	-	Y	-	-	-	-	-
SAMEA6956268	Bacteria	Actinomycetota	Actinomycetes	-	-	-	uncultured Actinomycetes bacterium	-	Y	-	-	-	-	-
SAMEA6956526	Bacteria	Actinomycetota	Actinomycetes	-	-	-	uncultured Actinomycetes bacterium	-	Y	-	-	-	-	-
SAMEA6956675	Bacteria	Actinomycetota	Actinomycetes	-	-	-	uncultured Actinomycetes bacterium	-	Y	-	-	-	-	-
SAMEA6956856	Bacteria	Actinomycetota	Actinomycetes	-	-	-	uncultured Actinomycetes bacterium	-	Y	-	-	-	-	-
SAMEA5364555	Bacteria	Bacteroidota	-	-	-	-	uncultured Bacteroidetes bacterium	-	-	Y	Y	-	-	-
SAMEA6069522	Bacteria	Bacteroidota	-	-	-	-	uncultured Bacteroidetes bacterium	-	Y	-	-	-	-	-
SAMEA6069550	Bacteria	Bacteroidota	-	-	-	-	uncultured Bacteroidetes bacterium	-	Y	-	-	-	-	-
SAMEA6069972	Bacteria	Bacteroidota	-	-	-	-	uncultured Bacteroidetes bacterium	-	Y	-	-	-	-	-
SAMEA6070209	Bacteria	Bacteroidota	-	-	-	-	uncultured Bacteroidetes bacterium	-	Y	-	-	-	-	-
SAMEA6073565	Bacteria	Bacteroidota	-	-	-	-	uncultured Bacteroidetes bacterium	-	Y	-	-	-	-	-
SAMEA6073584	Bacteria	Bacteroidota	-	-	-	-	uncultured Bacteroidetes bacterium	-	Y	-	-	-	-	-
SAMEA6074102	Bacteria	Bacteroidota	-	-	-	-	uncultured Bacteroidetes bacterium	-	Y	-	-	-	-	-
SAMEA6074186	Bacteria	Bacteroidota	-	-	-	-	uncultured Bacteroidetes bacterium	-	Y	-	-	-	-	-
SAMEA6074891	Bacteria	Bacteroidota	-	-	-	-	uncultured Bacteroidetes bacterium	-	Y	-	-	-	-	-
SAMEA6075585	Bacteria	Bacteroidota	-	-	-	-	uncultured Bacteroidetes bacterium	-	Y	-	-	-	-	-
SAMEA6075809	Bacteria	Bacteroidota	-	-	-	-	uncultured Bacteroidetes bacterium	-	Y	-	-	-	-	-
SAMEA6075810	Bacteria	Bacteroidota	-	-	-	-	uncultured Bacteroidetes bacterium	-	Y	-	-	-	-	-
SAMEA6076615	Bacteria	Bacteroidota	-	-	-	-	uncultured Bacteroidetes bacterium	-	Y	-	-	-	-	-
SAMEA6078473	Bacteria	Bacteroidota	-	-	-	-	uncultured Bacteroidetes bacterium	-	Y	-	-	-	-	-
SAMEA6595161	Bacteria	Bacteroidota	-	-	-	-	uncultured Bacteroidetes bacterium	-	Y	-	-	-	-	-
SAMEA6595162	Bacteria	Bacteroidota	-	-	-	-	uncultured Bacteroidetes bacterium	-	Y	-	-	-	-	-
SAMEA6595163	Bacteria	Bacteroidota	-	-	-	-	uncultured Bacteroidetes bacterium	-	Y	-	-	-	-	-
SAMEA6943553	Bacteria	Bacteroidota	-	-	-	-	uncultured Bacteroidetes bacterium	-	Y	-	-	-	-	-
SAMEA6943564	Bacteria	Bacteroidota	-	-	-	-	uncultured Bacteroidetes bacterium	-	Y	-	-	-	-	-
SAMEA6943595	Bacteria	Bacteroidota	-	-	-	-	uncultured Bacteroidetes bacterium	-	Y	-	-	-	-	-
SAMEA6943982	Bacteria	Bacteroidota	-	-	-	-	uncultured Bacteroidetes bacterium	-	Y	-	-	-	-	-
SAMEA6944406	Bacteria	Bacteroidota	-	-	-	-	uncultured Bacteroidetes bacterium	-	Y	-	-	-	-	-
SAMEA6944636	Bacteria	Bacteroidota	-	-	-	-	uncultured Bacteroidetes bacterium	-	Y	-	-	-	-	-
SAMEA6944770	Bacteria	Bacteroidota	-	-	-	-	uncultured Bacteroidetes bacterium	-	Y	-	-	-	-	-
SAMEA6945135	Bacteria	Bacteroidota	-	-	-	-	uncultured Bacteroidetes bacterium	-	Y	-	-	-	-	-
SAMEA6945223	Bacteria	Bacteroidota	-	-	-	-	uncultured Bacteroidetes bacterium	-	Y	-	-	-	-	-
SAMEA6945397	Bacteria	Bacteroidota	-	-	-	-	uncultured Bacteroidetes bacterium	-	Y	-	-	-	-	-
SAMEA6945620	Bacteria	Bacteroidota	-	-	-	-	uncultured Bacteroidetes bacterium	-	Y	-	-	-	-	-
SAMEA6946120	Bacteria	Bacteroidota	-	-	-	-	uncultured Bacteroidetes bacterium	-	Y	-	-	-	-	-
SAMEA6946324	Bacteria	Bacteroidota	-	-	-	-	uncultured Bacteroidetes bacterium	-	Y	-	-	-	-	-
SAMEA6946379	Bacteria	Bacteroidota	-	-	-	-	uncultured Bacteroidetes bacterium	-	Y	-	-	-	-	-
SAMEA6946680	Bacteria	Bacteroidota	-	-	-	-	uncultured Bacteroidetes bacterium	-	Y	-	-	-	-	-
SAMEA6946819	Bacteria	Bacteroidota	-	-	-	-	uncultured Bacteroidetes bacterium	-	Y	-	-	-	-	-
SAMEA6946966	Bacteria	Bacteroidota	-	-	-	-	uncultured Bacteroidetes bacterium	-	Y	-	-	-	-	-
SAMEA6947261	Bacteria	Bacteroidota	-	-	-	-	uncultured Bacteroidetes bacterium	-	Y	-	-	-	-	-
SAMEA6947380	Bacteria	Bacteroidota	-	-	-	-	uncultured Bacteroidetes bacterium	-	Y	-	-	-	-	-
SAMEA6947610	Bacteria	Bacteroidota	-	-	-	-	uncultured Bacteroidetes bacterium	-	Y	-	-	-	-	-
SAMEA6947794	Bacteria	Bacteroidota	-	-	-	-	uncultured Bacteroidetes bacterium	-	Y	-	-	-	-	-
SAMEA6947882	Bacteria	Bacteroidota	-	-	-	-	uncultured Bacteroidetes bacterium	-	Y	-	-	-	-	-
SAMEA6948151	Bacteria	Bacteroidota	-	-	-	-	uncultured Bacteroidetes bacterium	-	Y	-	-	-	-	-
SAMEA6949400	Bacteria	Bacteroidota	-	-	-	-	uncultured Bacteroidetes bacterium	-	Y	-	-	-	-	-
SAMEA6949563	Bacteria	Bacteroidota	-	-	-	-	uncultured Bacteroidetes bacterium	-	Y	-	-	-	-	-
SAMEA6950048	Bacteria	Bacteroidota	-	-	-	-	uncultured Bacteroidetes bacterium	-	Y	-	-	-	-	-
SAMEA6950190	Bacteria	Bacteroidota	-	-	-	-	uncultured Bacteroidetes bacterium	-	Y	-	-	-	-	-
SAMEA6950527	Bacteria	Bacteroidota	-	-	-	-	uncultured Bacteroidetes bacterium	-	Y	-	-	-	-	-
SAMEA6950821	Bacteria	Bacteroidota	-	-	-	-	uncultured Bacteroidetes bacterium	-	Y	-	-	-	-	-
SAMEA6950837	Bacteria	Bacteroidota	-	-	-	-	uncultured Bacteroidetes bacterium	-	Y	-	-	-	-	-
SAMEA6950953	Bacteria	Bacteroidota	-	-	-	-	uncultured Bacteroidetes bacterium	-	Y	-	-	-	-	-
SAMEA6951052	Bacteria	Bacteroidota	-	-	-	-	uncultured Bacteroidetes bacterium	-	Y	-	-	-	-	-
SAMEA6951128	Bacteria	Bacteroidota	-	-	-	-	uncultured Bacteroidetes bacterium	-	Y	-	-	-	-	-
SAMEA6951162	Bacteria	Bacteroidota	-	-	-	-	uncultured Bacteroidetes bacterium	-	Y	-	-	-	-	-
SAMEA6951624	Bacteria	Bacteroidota	-	-	-	-	uncultured Bacteroidetes bacterium	-	Y	-	-	-	-	-
SAMEA6951674	Bacteria	Bacteroidota	-	-	-	-	uncultured Bacteroidetes bacterium	-	Y	-	-	-	-	-
SAMEA6951679	Bacteria	Bacteroidota	-	-	-	-	uncultured Bacteroidetes bacterium	-	Y	-	-	-	-	-
SAMEA6951707	Bacteria	Bacteroidota	-	-	-	-	uncultured Bacteroidetes bacterium	-	Y	-	-	-	-	-
SAMEA6951710	Bacteria	Bacteroidota	-	-	-	-	uncultured Bacteroidetes bacterium	-	Y	-	-	-	-	-
SAMEA6951721	Bacteria	Bacteroidota	-	-	-	-	uncultured Bacteroidetes bacterium	-	Y	-	-	-	-	-
[truncated: 14,672 more rows]
